# Supplementary material for: Crystal structures and Hirshfeld surface analysis of trans-bis­(thio­cyanato-κN)bis­{2,4,6-trimethyl-N-[(pyridin-2-yl)methyl­idene]aniline-κ2 N,N′}manganese(II) and trans-bis­(thio­cyanato-κN)bis­{2,4,6-trimethyl-N-[(pyridin-2-yl)methyl­idene]aniline-κ 2 N,N′}nickel(II))
Source: Acta Crystallogr E Crystallogr Commun. 2020 Jan 31;76(Pt 2):288–93. doi: 10.1107/S2056989020000870 (PMC7001816; doi:10.1107/S2056989020000870)
Supplement: Supplementary file 1 [file e-76-00288-sup1.cif]

##############################################################################
#                                                                            #
# This CIF contains the data in a paper accepted for publication in          #
# Acta Crystallographica Section E. It conforms to the requirements of       #
# Notes for Authors for Acta Crystallographica Section E, and has been       #
# peer reviewed under the auspices of the IUCr Commission on Journals.       #
#                                                                            #
# Full details of the Crystallographic Information File format               #
# are given in the paper "The Crystallographic Information File (CIF):       #
# a New Standard Archive File for Crystallography" by S. R. Hall, F. H.      #
# Allen and I. D. Brown [Acta Cryst. (1991), A47, 655-685].                  #
#                                                                            #
# The current version of the core CIF dictionary is obtainable from          #
# ftp://ftp.iucr.org/pub/cif_core.dic.                                       #
#                                                                            #
# Software is freely available for graphical display of the structure(s)     #
# in this CIF. For information consult the CIF software page                 #
# http://www.iucr.org/resources/cif/software.                                #
#                                                                            #
# This file may be used for bona fide research purposes within the           #
# scientific community so long as proper attribution is given to the journal # 
# article from which it was obtained.                                        #
#                                                                            #
##############################################################################
data_1
_audit_creation_method
;
Olex2 1.3
(compiled Nov 21 2019 18:26:39 for OlexSys, GUI svn.r6003)
;
_journal_data_validation_number     ?
_journal_date_recd_electronic     2019-12-24
_journal_date_accepted     2020-01-23
_journal_name_full     'Acta Crystallographica, Section E'
_journal_year     2020
_journal_volume     76
_journal_issue      2
_journal_page_first     288
_journal_page_last     293
_journal_paper_category     GM
_journal_paper_doi     10.1107/S2056989020000870
_journal_coeditor_code     WM5536
_publ_contact_author_name     'Dr. Kittipong Chainok'
_publ_contact_author_address
;
Materials and Textile Technology
Faculty of Science and Technology
Thammasat University
Khlong Luang
Pathum Thani
12121
Thailand
;
_publ_contact_author_email     'kc@tu.ac.th'
_publ_contact_author_fax     '+66 2 564 4485'
_publ_contact_author_phone     '+66 86 339 5079'
_publ_section_title
;\
Crystal structures and Hirshfeld surface analysis of
<i>trans</i>-bis(thiocyanato-\k<i>N</i>)bis{2,4,6-trimethyl-<i>N</i>-\
[(pyridin-2-yl)methylidene]aniline-\k^2^<i>N</i>,<i>N</i>'}manganese(II) and
<i>trans</i>-bis(thiocyanato-\k<i>N</i>)bis{2,4,6-trimethyl-<i>N</i>-\
[(pyridin-2-yl)methylidene]aniline-<i>\k</i>^2^<i>N</i>,<i>N</i>'}nickel(II))
;
_publ_section_title_footnote     .
loop_
    _publ_author_name
    _publ_author_footnote
    _publ_author_address
    'Jittirattanakun, Siripak' .
;
Division of Chemistry
Faculty of Science and Technology
Thammasat University
Khlong Luang
Pathum Thani
12121
Thailand
;
    'Theppitak, Chatphorn' .
;
Division of Chemistry
Faculty of Science and Technology
Thammasat University
Khlong Luang
Pathum Thani
12121
Thailand
;
    'Wannarit, Nanthawat' .
;
Division of Chemistry
Faculty of Science and Technology
Thammasat University
Khlong Luang
Pathum Thani
12121
Thailand
;
    'Rotsut, Bachari' .
;
Wisetchaichan Tantiwittayapoom School
Wisetchaichan
Angthong
14110
Thailand
;
    'Chainok, Kittipong' .
;
Materials and Textile Technology
Faculty of Science and Technology
Thammasat University
Khlong Luang
Pathum Thani
12121
Thailand
;
_publ_section_synopsis
;
Each metal cation in the molecular structures of [Mn(NCS)~2~(PM-TMA)~2~]
(<b>I</b>) and [Ni(NCS)~2~(PM-TMA)~2~] (<b>II</b>) (PM-TMA is
2,4,6-trimethyl-<i>N</i>-[(pyridin-2-yl)methylidene]aniline) is situated on an
inversion centre and is in a distorted octahedral coordination by six N atoms.
;
_chemical_name_systematic
;\
<i>trans</i>-Bis(thiocyanato-\k<i>N</i>)bis{2,4,6-trimethyl-<i>N</i>-\
[(pyridin-2-yl)methylidene]aniline-\k^2^<i>N</i>,<i>N</i>'}manganese(II)
;
_chemical_name_common     ?
_chemical_formula_moiety     'C32 H32 Mn N6 S2'
_chemical_formula_sum     'C32 H32 Mn N6 S2'
_chemical_formula_iupac     '[Mn (N C S)2 (C15 H16 N2)2]'
_chemical_formula_weight     619.69
_chemical_melting_point     ?
_space_group_crystal_system     triclinic
_space_group_name_H-M_alt     'P -1'
_space_group_name_Hall     '-P 1'
loop_
    _space_group_symop_operation_xyz
    'x, y, z'
    '-x, -y, -z'
_cell_length_a     8.5597(5)
_cell_length_b     9.0255(5)
_cell_length_c     10.7718(7)
_cell_angle_alpha     91.718(2)
_cell_angle_beta     109.830(2)
_cell_angle_gamma     95.080(2)
_cell_volume     778.16(8)
_cell_formula_units_Z     1
_cell_measurement_reflns_used     2271
_cell_measurement_theta_min     2.938
_cell_measurement_theta_max     25.801
_cell_measurement_temperature     296.0
_exptl_crystal_description     block
_exptl_crystal_colour     yellow
_exptl_crystal_size_max     0.28
_exptl_crystal_size_mid     0.28
_exptl_crystal_size_min     0.22
_exptl_crystal_density_diffrn     1.322
_exptl_crystal_density_meas     ?
_exptl_crystal_density_method     ?
_exptl_crystal_F_000     323
_exptl_absorpt_coefficient_mu     0.590
_exptl_absorpt_correction_type     multi-scan
_exptl_absorpt_process_details
;
(<i>SADABS</i>; Krause <i>et al.</i>,  2015)
;
_exptl_absorpt_correction_T_min     0.6733
_exptl_absorpt_correction_T_max     0.7454
_diffrn_ambient_temperature     296.0
_diffrn_source     'sealed x-ray tube'
_diffrn_source_power     1.5
_diffrn_source_voltage     50.0
_diffrn_source_current     30.0
_diffrn_radiation_type     MoK\a
_diffrn_radiation_wavelength     0.71073
_diffrn_radiation_monochromator     graphite
_diffrn_measurement_device_type     'BRUKER D8 QUEST CMOS PHOTON II'
_diffrn_measurement_device     'four-circle KAPPA diffractometer'
_diffrn_measurement_method     '\f and \w scans'
_diffrn_detector     'Bruker PHOTON 200 area detector'
_diffrn_detector_area_resol_mean     7.39
_diffrn_reflns_number     7594
_diffrn_reflns_av_R_equivalents     0.0433
_diffrn_reflns_av_unetI/netI     0.0563
_diffrn_reflns_theta_min     2.937
_diffrn_reflns_theta_max     26.393
_diffrn_reflns_theta_full     25.242
_diffrn_measured_fraction_theta_max     0.969
_diffrn_measured_fraction_theta_full     0.987
_diffrn_reflns_limit_h_min     -10
_diffrn_reflns_limit_h_max     10
_diffrn_reflns_limit_k_min     -11
_diffrn_reflns_limit_k_max     11
_diffrn_reflns_limit_l_min     -13
_diffrn_reflns_limit_l_max     13
_diffrn_standards_number     0
_diffrn_radiation_probe     x-ray
_refine_special_details     ?
_reflns_number_total     3091
_reflns_number_gt     2326
_reflns_threshold_expression     'I > 2\s(I)'
_refine_ls_structure_factor_coef     Fsqd
_refine_ls_matrix_type     full
_refine_ls_R_factor_all     0.0699
_refine_ls_R_factor_gt     0.0438
_refine_ls_wR_factor_gt     0.0902
_refine_ls_wR_factor_ref     0.1001
_refine_ls_goodness_of_fit_ref     1.017
_refine_ls_restrained_S_all     1.017
_refine_ls_number_reflns     3091
_refine_ls_number_parameters     190
_refine_ls_number_restraints     0
_refine_ls_hydrogen_treatment     constr
_refine_ls_weighting_scheme     calc
_refine_ls_weighting_details
              'w=1/[\s^2^(Fo^2^)+(0.0454P)^2^+0.1287P] where P=(Fo^2^+2Fc^2^)/3'
_atom_sites_solution_hydrogens     geom
_atom_sites_solution_primary     ?
_atom_sites_solution_secondary     ?
_refine_ls_shift/su_max     0.000
_refine_ls_shift/su_mean     0.000
_refine_diff_density_max     0.274
_refine_diff_density_min     -0.203
_refine_ls_extinction_method     none
_refine_ls_extinction_coef     .
loop_
    _atom_type_symbol
    _atom_type_description
    _atom_type_scat_dispersion_real
    _atom_type_scat_dispersion_imag
    _atom_type_scat_source
    'C' 'C' 0.0033 0.0016
                         'International Tables Vol C Tables 4.2.6.8 and 6.1.1.4'
    'H' 'H' 0.0000 0.0000
                         'International Tables Vol C Tables 4.2.6.8 and 6.1.1.4'
    'Mn' 'Mn' 0.3368 0.7283
                         'International Tables Vol C Tables 4.2.6.8 and 6.1.1.4'
    'N' 'N' 0.0061 0.0033
                         'International Tables Vol C Tables 4.2.6.8 and 6.1.1.4'
    'S' 'S' 0.1246 0.1234
                         'International Tables Vol C Tables 4.2.6.8 and 6.1.1.4'
_computing_data_collection
;
APEX3 (Bruker, 2016)
;
_computing_cell_refinement
;
SAINT (Bruker, 2016)
;
_computing_data_reduction
;
SAINT (Bruker, 2016)
;
_computing_structure_solution
;
ShelXT (Sheldrick, 2015a)
;
_computing_structure_refinement
;
ShelXL (Sheldrick, 2015b)
;
_computing_molecular_graphics
;
<i>OLEX2</i> (Dolomanov <i>et al.</i>,  2009)
;
_computing_publication_material
;
<i>OLEX2</i> (Dolomanov <i>et al.</i>,  2009)
;
loop_
    _atom_site_type_symbol
    _atom_site_label
    _atom_site_fract_x
    _atom_site_fract_y
    _atom_site_fract_z
    _atom_site_U_iso_or_equiv
    _atom_site_adp_type
    _atom_site_calc_flag
    _atom_site_occupancy
    _atom_site_disorder_assembly
    _atom_site_disorder_group
    Mn Mn1 0.500000 0.500000 0.500000 0.03059(16) Uani d 1 . .
    S S1 -0.00476(8) 0.21358(9) 0.19246(7) 0.0556(2) Uani d 1 . .
    N N1 0.2655(2) 0.3678(2) 0.3908(2) 0.0432(5) Uani d 1 . .
    N N2 0.3816(2) 0.71929(19) 0.47958(17) 0.0305(4) Uani d 1 . .
    N N3 0.4064(2) 0.5223(2) 0.67669(17) 0.0295(4) Uani d 1 . .
    C C1 0.1524(3) 0.3041(3) 0.3083(2) 0.0352(5) Uani d 1 . .
    C C2 0.3662(3) 0.8173(3) 0.3873(2) 0.0394(6) Uani d 1 . .
    H H2 0.403637 0.795727 0.317827 0.047 Uiso calc 1 . .
    C C3 0.2972(3) 0.9498(3) 0.3898(3) 0.0460(6) Uani d 1 . .
    H H3 0.286186 1.014330 0.322324 0.055 Uiso calc 1 . .
    C C4 0.2457(3) 0.9843(3) 0.4924(3) 0.0486(7) Uani d 1 . .
    H H4 0.200641 1.073625 0.496677 0.058 Uiso calc 1 . .
    C C5 0.2609(3) 0.8853(3) 0.5905(2) 0.0431(6) Uani d 1 . .
    H H5 0.226735 0.906801 0.661687 0.052 Uiso calc 1 . .
    C C6 0.3284(3) 0.7535(2) 0.5801(2) 0.0325(5) Uani d 1 . .
    C C7 0.3369(3) 0.6414(3) 0.6780(2) 0.0340(5) Uani d 1 . .
    H H7 0.290036 0.657904 0.742805 0.041 Uiso calc 1 . .
    C C8 0.3925(3) 0.4146(2) 0.7695(2) 0.0301(5) Uani d 1 . .
    C C9 0.2353(3) 0.3410(3) 0.7554(2) 0.0364(5) Uani d 1 . .
    C C10 0.2266(3) 0.2367(3) 0.8455(2) 0.0415(6) Uani d 1 . .
    H H10 0.123433 0.186156 0.836340 0.050 Uiso calc 1 . .
    C C11 0.3663(3) 0.2049(3) 0.9487(2) 0.0403(6) Uani d 1 . .
    C C12 0.5191(3) 0.2774(3) 0.9573(2) 0.0375(6) Uani d 1 . .
    H H12 0.614163 0.255307 1.024579 0.045 Uiso calc 1 . .
    C C13 0.5366(3) 0.3818(2) 0.8697(2) 0.0328(5) Uani d 1 . .
    C C14 0.0778(3) 0.3699(3) 0.6467(3) 0.0531(7) Uani d 1 . .
    H H14A 0.041645 0.462049 0.667966 0.080 Uiso calc 1 . .
    H H14B -0.007793 0.289925 0.637957 0.080 Uiso calc 1 . .
    H H14C 0.098935 0.376187 0.564940 0.080 Uiso calc 1 . .
    C C15 0.3481(4) 0.0982(3) 1.0500(3) 0.0573(8) Uani d 1 . .
    H H15A 0.456430 0.073952 1.103645 0.086 Uiso calc 1 . .
    H H15B 0.280474 0.008835 1.005464 0.086 Uiso calc 1 . .
    H H15C 0.295925 0.144197 1.105062 0.086 Uiso calc 1 . .
    C C16 0.7065(3) 0.4597(3) 0.8867(2) 0.0441(6) Uani d 1 . .
    H H16A 0.733250 0.440009 0.808518 0.066 Uiso calc 1 . .
    H H16B 0.788622 0.423560 0.961442 0.066 Uiso calc 1 . .
    H H16C 0.705757 0.565104 0.900840 0.066 Uiso calc 1 . .
loop_
    _atom_site_aniso_label
    _atom_site_aniso_U_11
    _atom_site_aniso_U_22
    _atom_site_aniso_U_33
    _atom_site_aniso_U_12
    _atom_site_aniso_U_13
    _atom_site_aniso_U_23
    Mn1 0.0319(3) 0.0273(3) 0.0335(3) 0.0076(2) 0.0113(2) 0.0037(2)
    S1 0.0379(4) 0.0659(5) 0.0543(4) -0.0008(3) 0.0070(3) -0.0082(4)
    N1 0.0384(11) 0.0424(13) 0.0473(12) 0.0020(10) 0.0131(10) 0.0040(10)
    N2 0.0318(10) 0.0278(10) 0.0316(10) 0.0050(8) 0.0096(8) 0.0048(8)
    N3 0.0300(9) 0.0285(10) 0.0294(10) 0.0065(8) 0.0084(8) 0.0067(8)
    C1 0.0328(12) 0.0352(13) 0.0415(14) 0.0094(11) 0.0161(11) 0.0071(11)
    C2 0.0447(14) 0.0362(14) 0.0399(14) 0.0049(11) 0.0170(11) 0.0080(11)
    C3 0.0515(15) 0.0363(14) 0.0521(16) 0.0106(12) 0.0177(13) 0.0171(12)
    C4 0.0556(16) 0.0325(14) 0.0646(18) 0.0183(12) 0.0251(14) 0.0150(12)
    C5 0.0514(15) 0.0372(14) 0.0469(15) 0.0149(12) 0.0223(12) 0.0058(11)
    C6 0.0329(12) 0.0285(12) 0.0348(13) 0.0062(10) 0.0091(10) 0.0043(10)
    C7 0.0373(12) 0.0367(14) 0.0290(12) 0.0084(11) 0.0115(10) 0.0022(10)
    C8 0.0360(12) 0.0274(12) 0.0291(12) 0.0082(10) 0.0126(10) 0.0046(9)
    C9 0.0372(12) 0.0377(14) 0.0358(13) 0.0097(11) 0.0129(10) 0.0060(10)
    C10 0.0425(14) 0.0372(14) 0.0498(15) 0.0043(11) 0.0220(12) 0.0078(12)
    C11 0.0583(16) 0.0299(13) 0.0399(14) 0.0116(12) 0.0240(12) 0.0072(10)
    C12 0.0465(14) 0.0355(13) 0.0299(12) 0.0156(12) 0.0095(11) 0.0063(10)
    C13 0.0390(12) 0.0299(12) 0.0288(12) 0.0088(10) 0.0096(10) 0.0015(9)
    C14 0.0353(13) 0.0594(18) 0.0598(18) 0.0039(13) 0.0092(13) 0.0166(14)
    C15 0.078(2) 0.0481(17) 0.0577(18) 0.0182(15) 0.0347(16) 0.0215(14)
    C16 0.0401(13) 0.0474(16) 0.0401(14) 0.0053(12) 0.0071(11) 0.0077(12)
_geom_special_details
;
 All esds (except the esd in the dihedral angle between two l.s. planes)
 are estimated using the full covariance matrix.  The cell esds are taken
 into account individually in the estimation of esds in distances, angles
 and torsion angles; correlations between esds in cell parameters are only
 used when they are defined by crystal symmetry.  An approximate (isotropic)
 treatment of cell esds is used for estimating esds involving l.s. planes.
;
loop_
    _geom_bond_atom_site_label_1
    _geom_bond_atom_site_label_2
    _geom_bond_site_symmetry_2
    _geom_bond_distance
    _geom_bond_publ_flag
    Mn1 N1 2_666 2.174(2) ?
    Mn1 N1 . 2.174(2) ?
    Mn1 N2 2_666 2.2856(17) ?
    Mn1 N2 . 2.2855(17) ?
    Mn1 N3 . 2.3118(17) ?
    Mn1 N3 2_666 2.3117(17) ?
    S1 C1 . 1.624(3) ?
    N1 C1 . 1.160(3) ?
    N2 C2 . 1.332(3) ?
    N2 C6 . 1.346(3) ?
    N3 C7 . 1.276(3) ?
    N3 C8 . 1.441(3) ?
    C2 H2 . 0.9300 ?
    C2 C3 . 1.383(3) ?
    C3 H3 . 0.9300 ?
    C3 C4 . 1.359(4) ?
    C4 H4 . 0.9300 ?
    C4 C5 . 1.384(3) ?
    C5 H5 . 0.9300 ?
    C5 C6 . 1.386(3) ?
    C6 C7 . 1.471(3) ?
    C7 H7 . 0.9300 ?
    C8 C9 . 1.404(3) ?
    C8 C13 . 1.398(3) ?
    C9 C10 . 1.388(3) ?
    C9 C14 . 1.505(3) ?
    C10 H10 . 0.9300 ?
    C10 C11 . 1.387(3) ?
    C11 C12 . 1.382(3) ?
    C11 C15 . 1.514(3) ?
    C12 H12 . 0.9300 ?
    C12 C13 . 1.387(3) ?
    C13 C16 . 1.508(3) ?
    C14 H14A . 0.9600 ?
    C14 H14B . 0.9600 ?
    C14 H14C . 0.9600 ?
    C15 H15A . 0.9600 ?
    C15 H15B . 0.9600 ?
    C15 H15C . 0.9600 ?
    C16 H16A . 0.9600 ?
    C16 H16B . 0.9600 ?
    C16 H16C . 0.9600 ?
loop_
    _geom_angle_atom_site_label_1
    _geom_angle_atom_site_label_2
    _geom_angle_atom_site_label_3
    _geom_angle_site_symmetry_1
    _geom_angle_site_symmetry_3
    _geom_angle
    _geom_angle_publ_flag
    N1 Mn1 N1 2_666 . 180.0 ?
    N1 Mn1 N2 . . 93.63(7) ?
    N1 Mn1 N2 . 2_666 86.37(7) ?
    N1 Mn1 N2 2_666 . 86.37(7) ?
    N1 Mn1 N2 2_666 2_666 93.63(7) ?
    N1 Mn1 N3 . 2_666 91.50(7) ?
    N1 Mn1 N3 . . 88.50(7) ?
    N1 Mn1 N3 2_666 . 91.50(7) ?
    N1 Mn1 N3 2_666 2_666 88.50(7) ?
    N2 Mn1 N2 . 2_666 180.0 ?
    N2 Mn1 N3 2_666 2_666 74.26(6) ?
    N2 Mn1 N3 2_666 . 105.74(6) ?
    N2 Mn1 N3 . . 74.26(6) ?
    N2 Mn1 N3 . 2_666 105.74(6) ?
    N3 Mn1 N3 2_666 . 180.00(7) ?
    C1 N1 Mn1 . . 164.27(19) ?
    C2 N2 Mn1 . . 129.08(15) ?
    C2 N2 C6 . . 117.55(19) ?
    C6 N2 Mn1 . . 113.30(14) ?
    C7 N3 Mn1 . . 112.59(15) ?
    C7 N3 C8 . . 116.82(19) ?
    C8 N3 Mn1 . . 129.81(13) ?
    N1 C1 S1 . . 179.4(2) ?
    N2 C2 H2 . . 118.5 ?
    N2 C2 C3 . . 123.1(2) ?
    C3 C2 H2 . . 118.5 ?
    C2 C3 H3 . . 120.5 ?
    C4 C3 C2 . . 119.0(2) ?
    C4 C3 H3 . . 120.5 ?
    C3 C4 H4 . . 120.3 ?
    C3 C4 C5 . . 119.4(2) ?
    C5 C4 H4 . . 120.3 ?
    C4 C5 H5 . . 120.8 ?
    C4 C5 C6 . . 118.4(2) ?
    C6 C5 H5 . . 120.8 ?
    N2 C6 C5 . . 122.6(2) ?
    N2 C6 C7 . . 117.45(19) ?
    C5 C6 C7 . . 119.9(2) ?
    N3 C7 C6 . . 122.1(2) ?
    N3 C7 H7 . . 119.0 ?
    C6 C7 H7 . . 119.0 ?
    C9 C8 N3 . . 119.49(19) ?
    C13 C8 N3 . . 119.39(19) ?
    C13 C8 C9 . . 121.1(2) ?
    C8 C9 C14 . . 122.8(2) ?
    C10 C9 C8 . . 118.0(2) ?
    C10 C9 C14 . . 119.2(2) ?
    C9 C10 H10 . . 118.8 ?
    C11 C10 C9 . . 122.4(2) ?
    C11 C10 H10 . . 118.8 ?
    C10 C11 C15 . . 120.3(2) ?
    C12 C11 C10 . . 117.7(2) ?
    C12 C11 C15 . . 122.0(2) ?
    C11 C12 H12 . . 118.6 ?
    C11 C12 C13 . . 122.8(2) ?
    C13 C12 H12 . . 118.6 ?
    C8 C13 C16 . . 121.9(2) ?
    C12 C13 C8 . . 118.0(2) ?
    C12 C13 C16 . . 120.1(2) ?
    C9 C14 H14A . . 109.5 ?
    C9 C14 H14B . . 109.5 ?
    C9 C14 H14C . . 109.5 ?
    H14A C14 H14B . . 109.5 ?
    H14A C14 H14C . . 109.5 ?
    H14B C14 H14C . . 109.5 ?
    C11 C15 H15A . . 109.5 ?
    C11 C15 H15B . . 109.5 ?
    C11 C15 H15C . . 109.5 ?
    H15A C15 H15B . . 109.5 ?
    H15A C15 H15C . . 109.5 ?
    H15B C15 H15C . . 109.5 ?
    C13 C16 H16A . . 109.5 ?
    C13 C16 H16B . . 109.5 ?
    C13 C16 H16C . . 109.5 ?
    H16A C16 H16B . . 109.5 ?
    H16A C16 H16C . . 109.5 ?
    H16B C16 H16C . . 109.5 ?
loop_
    _geom_torsion_atom_site_label_1
    _geom_torsion_atom_site_label_2
    _geom_torsion_atom_site_label_3
    _geom_torsion_atom_site_label_4
    _geom_torsion_site_symmetry_1
    _geom_torsion_site_symmetry_2
    _geom_torsion_site_symmetry_3
    _geom_torsion_site_symmetry_4
    _geom_torsion
    _geom_torsion_publ_flag
    Mn1 N2 C2 C3 . . . . -177.25(17) ?
    Mn1 N2 C6 C5 . . . . 176.51(18) ?
    Mn1 N2 C6 C7 . . . . -6.3(2) ?
    Mn1 N3 C7 C6 . . . . -3.2(3) ?
    Mn1 N3 C8 C9 . . . . -102.6(2) ?
    Mn1 N3 C8 C13 . . . . 75.4(2) ?
    N2 C2 C3 C4 . . . . 1.6(4) ?
    N2 C6 C7 N3 . . . . 6.8(3) ?
    N3 C8 C9 C10 . . . . 179.25(19) ?
    N3 C8 C9 C14 . . . . -0.3(3) ?
    N3 C8 C13 C12 . . . . -179.89(19) ?
    N3 C8 C13 C16 . . . . 2.1(3) ?
    C2 N2 C6 C5 . . . . -0.5(3) ?
    C2 N2 C6 C7 . . . . 176.70(19) ?
    C2 C3 C4 C5 . . . . -1.0(4) ?
    C3 C4 C5 C6 . . . . -0.1(4) ?
    C4 C5 C6 N2 . . . . 1.0(4) ?
    C4 C5 C6 C7 . . . . -176.2(2) ?
    C5 C6 C7 N3 . . . . -175.9(2) ?
    C6 N2 C2 C3 . . . . -0.8(3) ?
    C7 N3 C8 C9 . . . . 66.4(3) ?
    C7 N3 C8 C13 . . . . -115.6(2) ?
    C8 N3 C7 C6 . . . . -174.13(19) ?
    C8 C9 C10 C11 . . . . 0.9(4) ?
    C9 C8 C13 C12 . . . . -1.9(3) ?
    C9 C8 C13 C16 . . . . -179.9(2) ?
    C9 C10 C11 C12 . . . . -2.3(4) ?
    C9 C10 C11 C15 . . . . 175.6(2) ?
    C10 C11 C12 C13 . . . . 1.7(4) ?
    C11 C12 C13 C8 . . . . 0.4(3) ?
    C11 C12 C13 C16 . . . . 178.4(2) ?
    C13 C8 C9 C10 . . . . 1.2(3) ?
    C13 C8 C9 C14 . . . . -178.3(2) ?
    C14 C9 C10 C11 . . . . -179.5(2) ?
    C15 C11 C12 C13 . . . . -176.3(2) ?
loop_
    _geom_hbond_atom_site_label_D
    _geom_hbond_atom_site_label_H
    _geom_hbond_atom_site_label_A
    _geom_hbond_site_symmetry_A
    _geom_hbond_distance_DH
    _geom_hbond_distance_HA
    _geom_hbond_distance_DA
    _geom_hbond_angle_DHA
    _geom_hbond_publ_flag
    . . . . . . . . .
    C3 H3 S1 1_565 0.93 3.16 3.812(3) 128.9 yes
    C4 H4 Cg1 1_565 0.93 2.89 3.561(3) 129.4 yes
    C5 H5 S1 2_566 0.93 3.00 3.785(3) 142.7 yes
    C7 H7 S1 2_566 0.93 3.07 3.871(2) 145.8 yes
    C14 H14A Cg1 2_566 0.96 2.89 3.779(3) 153.2 yes
    C14 H14B Cg2 2_566 0.96 2.68 3.556(3) 151.5 yes
    C16 H16C Cg3 2_667 0.96 3.14 3.711(3) 145.3 yes
_shelx_space_group_comment
;
The symmetry employed for this shelxl refinement is uniquely defined
by the following loop, which should always be used as a source of
symmetry information in preference to the above space-group names.
They are only intended as comments.
;
_shelx_estimated_absorpt_T_min     0.852
_shelx_estimated_absorpt_T_max     0.881
_shelx_hkl_file
;
  -2   0   0   59.29    3.70
  -2   0   0   57.79    3.20
   2   0   0   61.89    3.70
   2   0   0   61.49    3.40
  -3   0   0 1232.78   40.20
  -3   0   0 1245.18   39.60
   3   0   0 1278.27   40.40
   3   0   0 1268.47   39.70
  -4   0   0  799.72   26.50
  -4   0   0  796.82   27.40
   4   0   0  807.92   27.60
   4   0   0  801.52   26.70
  -5   0   0    0.00    2.50
  -5   0   0   -1.90    2.80
   5   0   0   -2.20    2.70
   5   0   0    2.10    3.30
  -6   0   0  186.18    9.80
  -6   0   0  172.08   10.40
   6   0   0  185.68   10.00
   6   0   0  180.98   11.50
  -7   0   0    6.40    4.30
  -7   0   0   17.90    4.80
   7   0   0    8.40    4.60
   7   0   0   19.70    6.70
  -8   0   0  323.67   17.00
  -8   0   0  326.77   16.40
   8   0   0  322.07   18.60
   8   0   0  326.67   16.30
  -9   0   0   16.50    7.70
   9   0   0  -13.00    7.30
   9   0   0    8.10    7.90
 -10   0   0   36.50   10.60
  10   0   0   30.60   12.60
  10  -1   0   39.60   13.30
  10  -1   0   21.00    8.80
   9  -1   0   37.40    9.40
   9  -1   0   32.70    7.60
  -9   1   0   38.90    7.10
  -9   1   0   27.40    7.90
   8  -1   0   19.60    5.30
   8  -1   0    7.70    6.00
  -8   1   0    9.10    6.10
  -8   1   0    7.50    5.20
   7  -1   0    1.90    6.50
   7  -1   0   -2.40    3.70
  -7   1   0   -0.40    3.50
  -7   1   0   -0.80    4.30
   6  -1   0   -0.90    2.70
   6  -1   0   -5.60    3.40
  -6   1   0    9.10    4.00
  -6   1   0    1.70    3.00
   5  -1   0  252.17   10.20
   5  -1   0  258.27   12.20
  -5   1   0  246.68   10.20
  -5   1   0  253.87   11.90
   4  -1   0  135.19    6.10
   4  -1   0  130.49    7.60
  -4   1   0  142.49    7.40
  -4   1   0  131.89    6.00
   3  -1   0  147.69    7.10
   3  -1   0  146.79    5.70
  -3   1   0  140.49    6.80
  -3   1   0  145.79    5.70
   2  -1   0   28.80    3.10
  -2   1   0   31.30    1.80
  -2   1   0   28.70    3.10
  -1  -1   0 1057.79   32.40
   1   1   0 1009.60   32.30
  -2  -1   0 5206.68  156.88
   2   1   0 5117.69  156.88
   2   1   0 5099.29  156.98
  -3  -1   0 1264.87   41.80
  -3  -1   0 1350.06   41.70
   3   1   0 1297.37   41.60
   3   1   0 1294.07   42.00
  -4  -1   0    4.70    2.80
  -4  -1   0   -0.70    2.10
   4   1   0    4.60    2.70
   4   1   0    2.50    2.70
  -5  -1   0   82.69    6.70
  -5  -1   0   68.09    6.60
   5   1   0   77.29    7.30
   5   1   0   64.99    6.80
  -6  -1   0    7.10    4.20
  -6  -1   0   13.60    4.30
   6   1   0   15.80    5.20
   6   1   0    9.90    4.80
  -7  -1   0  181.98   18.70
   7   1   0  203.78   12.70
   7   1   0  210.08   14.20
  -8  -1   0   15.20    6.90
   8   1   0    8.30    8.30
   8   1   0    9.80    6.40
  -9  -1   0   83.09   10.80
   9   1   0   75.89   11.70
   9   1   0   90.69   11.30
  10  -2   0   44.60   14.30
   9  -2   0  106.89   10.00
   9  -2   0  120.39   14.40
  -9   2   0   89.99   10.30
  -9   2   0  122.19    9.80
   8  -2   0   70.19    9.70
   8  -2   0   76.49    6.40
  -8   2   0   72.29    8.50
   7  -2   0   19.60    3.70
   7  -2   0   17.70    5.90
  -7   2   0   20.80    3.80
  -7   2   0   18.10    5.50
   6  -2   0  100.69    6.00
   6  -2   0  113.09    9.50
  -6   2   0  117.59    8.80
  -6   2   0  115.29    6.10
   5  -2   0 1336.87   44.40
   5  -2   0 1288.97   41.20
  -5   2   0 1312.57   43.80
  -5   2   0 1332.47   41.20
   4  -2   0   63.79    5.60
   4  -2   0   59.69    3.10
  -4   2   0   58.49    3.10
  -4   2   0   63.49    5.30
   3  -2   0  163.48    7.80
  -3   2   0  156.38    7.60
   2  -2   0 1065.39   34.60
  -2   2   0 1073.99   34.50
   1  -2   0 3297.37  100.69
  -1   2   0 3331.07  100.69
   0  -2   0  369.06   12.20
   0   2   0  353.86   12.20
  -1  -2   0  282.37   10.40
   1   2   0  274.97   10.40
  -2  -2   0  187.18    8.40
   2   2   0  198.08    8.60
   3   2   0 1567.94   51.89
   3   2   0 1660.93   51.79
  -4  -2   0  196.28    9.40
   4   2   0  181.28    9.80
   4   2   0  183.38    9.60
  -5  -2   0  192.08   10.70
   5   2   0  204.08   11.00
   5   2   0  197.98   11.30
  -6  -2   0   35.50   10.50
   6   2   0   46.80    7.00
   6   2   0   46.20    7.00
  -7  -2   0  150.28   12.20
   7   2   0  148.59   13.30
   7   2   0  161.08   12.60
  -8  -2   0    0.20    7.30
   8   2   0  -11.70    6.90
   8   2   0    4.70    8.40
  -9  -2   0   60.19   11.20
   9   2   0   69.19   12.20
   9   2   0  104.39   14.50
   9  -3   0   18.40    9.20
   9  -3   0   20.70    3.90
   8  -3   0   84.59   11.40
   8  -3   0   80.29    5.70
  -8   3   0   91.99   10.40
   7  -3   0    5.10    5.90
   7  -3   0    1.80    2.20
  -7   3   0    2.00    4.10
   6  -3   0   66.29    8.30
  -6   3   0   46.10    6.70
   5  -3   0   96.49    8.10
  -5   3   0  102.39    7.90
   4  -3   0    4.30    3.00
  -4   3   0    2.20    2.60
  -3   3   0  231.68   11.50
   2  -3   0 2784.82   84.89
  -2   3   0 2735.83   87.09
  -2   3   0 2848.11   84.89
   1  -3   0  149.99    6.10
  -1   3   0  155.18    6.20
   0  -3   0   65.99    4.20
   0   3   0   62.09    4.20
  -1  -3   0  271.37   10.90
   1   3   0  280.67   11.00
  -2  -3   0  546.65   20.20
   2   3   0  522.35   19.20
  -3  -3   0  515.25   19.20
   3   3   0  515.45   19.70
   3   3   0  509.05   19.30
  -4  -3   0  180.18   10.10
   4   3   0  179.68   10.50
   4   3   0  181.78   10.10
  -5  -3   0   -9.80    6.60
   5   3   0   -0.50    4.00
   5   3   0    0.00    4.50
  -6  -3   0  396.76   18.40
   6   3   0  394.06   18.70
   6   3   0  378.36   19.30
  -7  -3   0    4.90    6.70
   7   3   0   -1.60    6.80
   7   3   0    4.50    7.10
  -8  -3   0   52.69    9.90
   8   3   0   56.89   10.00
   8   3   0   56.19   11.60
  -9  -3   0    4.40   11.40
   9   3   0   -4.70   10.90
   9   3   0   12.00   12.80
   9  -4   0    4.40   10.80
   8  -4   0  119.79   12.70
  -8   4   0  142.79   12.80
   7  -4   0    4.50    6.20
  -7   4   0   -0.10    4.80
   6  -4   0  228.68   13.90
  -6   4   0  214.98   12.80
  -4   4   0  127.99    8.60
  -3   4   0   36.10    4.20
   2  -4   0 1293.07   40.80
  -2   4   0 1323.27   40.90
   1  -4   0  196.68    8.10
  -1   4   0  198.48    8.20
   0  -4   0  717.03   23.90
   0   4   0  694.43   23.90
  -1  -4   0  199.38    9.40
   1   4   0  216.48    9.70
  -2  -4   0  198.18    9.70
   2   4   0  177.58    9.70
  -3  -4   0    3.40    3.30
   3   4   0   10.60    3.80
   4   4   0  178.18   11.80
   4   4   0  171.68   11.00
  -5  -4   0    4.50    4.90
   5   4   0    8.10    5.00
   5   4   0   -1.40    4.80
  -6  -4   0  204.38   13.90
   6   4   0  195.08   15.70
   6   4   0  226.18   15.20
  -7  -4   0    1.50    7.40
   7   4   0    5.60    7.80
   7   4   0   -0.80    8.00
  -8  -4   0   25.40   11.30
   8   4   0   36.00   12.10
   8   4   0   30.40   10.70
  -8   5   0   42.40   10.30
  -7   5   0   59.29    8.90
  -6   5   0    7.30    5.70
  -5   5   0  129.79   11.30
  -4   5   0   70.89    7.80
  -3   5   0  894.81   28.40
  -3   5   0  902.81   32.10
   2  -5   0   -1.00    2.20
  -2   5   0    0.10    2.00
   1  -5   0   68.79    5.30
  -1   5   0   66.99    5.40
   0  -5   0    0.00    2.50
   0   5   0   -2.30    2.80
  -1  -5   0 1368.76   44.50
   1   5   0 1322.27   44.50
  -2  -5   0   27.50    5.00
   2   5   0   30.30    4.80
  -3  -5   0  350.76   18.00
   3   5   0  410.16   17.20
  -4  -5   0   38.00    6.20
   4   5   0   36.70    7.10
   4   5   0   34.80    5.90
  -5  -5   0  275.57   15.20
   5   5   0  276.07   15.70
   5   5   0  259.97   17.10
  -6  -5   0   20.10    8.00
   6   5   0   34.00    8.60
   6   5   0   16.50    8.50
  -7  -5   0   38.00   10.90
   7   5   0    9.70   10.90
   7   5   0   32.00    9.60
   8   5   0    5.50   11.30
   8   5   0    3.70   12.10
  -7   6   0  213.28   16.60
  -6   6   0   42.00    7.90
  -5   6   0   -2.00    5.30
  -4   6   0   76.39    9.30
   3  -6   0  201.78    8.40
  -3   6   0  210.18    8.60
  -3   6   0  188.88   12.40
   2  -6   0    1.60    2.50
  -2   6   0    5.90    3.00
  -1   6   0    0.00    3.10
   0  -6   0   51.89    5.80
   0   6   0   56.19    6.00
  -1  -6   0  195.38   11.10
   1   6   0  209.88   11.40
  -2  -6   0   96.29    8.50
   2   6   0   99.99    8.80
  -3  -6   0  117.19   10.40
   3   6   0  126.99   11.00
  -4  -6   0   49.00    7.60
   4   6   0   42.30    7.10
   4   6   0   33.70    8.00
  -5  -6   0  115.29   12.50
   5   6   0  106.39   11.00
   5   6   0  104.99   12.20
  -6  -6   0  -20.80    6.90
   6   6   0    3.90    9.20
   6   6   0   -3.00    8.30
  -7  -6   0   37.30   17.80
   7   6   0    3.30   10.80
   7   6   0    8.20   12.10
  -7   7   0   79.49   13.00
  -6   7   0  155.58   17.70
  -5   7   0   22.10    7.00
  -4   7   0  285.87   16.90
  -4   7   0  287.27   10.40
   3  -7   0   10.50    3.20
  -3   7   0    9.40    3.40
   2  -7   0   27.80    4.20
  -2   7   0   24.50    4.50
   1  -7   0    1.90    3.90
  -1   7   0    6.90    4.10
   0  -7   0  498.65   22.80
   0   7   0  472.15   19.80
  -1  -7   0   32.60    6.20
   1   7   0   55.99    7.30
  -2  -7   0  221.08   13.30
   2   7   0  211.78   13.80
  -3  -7   0    8.50    6.00
   3   7   0   13.20    5.90
  -4  -7   0  108.99   11.80
   4   7   0  121.09   12.60
  -5  -7   0    6.30    7.80
   5   7   0   19.60    9.10
   5   7   0   22.90   10.60
  -6  -7   0   31.10   13.60
   6   7   0   19.90   13.60
   6   7   0    4.40    9.50
   7   7   0   21.10   14.10
   7   7   0   29.30   16.30
  -6   8   0    9.60   10.10
  -5   8   0  166.68   16.10
  -4   8   0  194.98   16.00
  -4   8   0  194.08    9.00
   3  -8   0   38.40    4.80
  -3   8   0   35.70    5.10
   2  -8   0   26.40    5.10
  -2   8   0   29.30    5.50
   1  -8   0  242.08   13.10
  -1   8   0  225.98   13.20
   0  -8   0  157.28   11.60
   0   8   0  168.58   12.30
   1   8   0   53.29   12.40
  -2  -8   0    9.20    6.50
   2   8   0    3.90    6.60
  -3  -8   0  133.79   13.60
   3   8   0   80.09   10.20
  -4  -8   0   69.09   10.00
   4   8   0   67.89   11.10
   5   8   0   21.60   12.70
   5   8   0   25.50   10.20
   6   8   0    3.10   12.10
   6   8   0    9.40   16.00
  -5   9   0  162.08   19.20
  -4   9   0    5.00    9.40
  -4   9   0    4.20    4.20
   3  -9   0   54.09    6.60
  -3   9   0   41.90    6.60
   2  -9   0   15.30    5.70
  -2   9   0   17.00    6.20
   1  -9   0   56.49    8.20
  -1   9   0   60.59    8.80
   0  -9   0   13.20    7.00
   0   9   0   21.20    7.90
  -1  -9   0  397.06   20.70
   1   9   0  367.96   20.80
  -2  -9   0  224.58   22.50
   2   9   0  265.77   19.40
  -3  -9   0  148.39   14.80
   3   9   0  126.69   14.20
   4   9   0   -0.30   11.10
   5   9   0    9.80   12.40
   5   9   0   -4.80   16.80
  -5  10   0   12.90   15.30
  -4  10   0   10.70    5.90
  -4  10   0    2.10   12.80
   3 -10   0   -4.50    6.20
  -3  10   0   -1.20    6.70
   2 -10   0   10.20    7.50
  -2  10   0   26.50    8.00
   1 -10   0   15.70    7.50
  -1  10   0    4.20    8.10
   0 -10   0   70.59   10.80
   0  10   0   62.19   11.00
  -1 -10   0   51.99   11.80
   1  10   0   71.59   12.50
  -2 -10   0  253.17   21.30
   2  10   0  219.08   20.90
   3  10   0   76.69   14.80
  -3  11   0   48.20   10.40
  -3  11   0   11.90   16.80
   2 -11   0   21.40   10.20
  -2  11   0   15.40   10.40
   1 -11   0  -18.10   10.10
  -1  11   0    7.50   10.50
   0 -11   0   -2.10   11.10
   0  11   0    4.40   11.80
  -1 -11   0   32.10   15.10
   1  11   0    4.30   13.60
   1  11  -1   20.60   13.80
  -1 -11   1    8.60   12.60
   0  11  -1   45.20   13.00
   0 -11   1   40.70   11.90
  -1  11  -1    9.40   11.00
   1 -11   1   18.20   10.70
  -2  11  -1   33.00   11.20
   2 -11   1   38.90   10.50
   3  10  -1   96.09   14.50
   2  10  -1    6.50   10.20
  -2 -10   1    2.70   10.00
   1  10  -1   35.30   11.00
  -1 -10   1   16.90    9.20
   0  10  -1   13.90    9.00
   0 -10   1   -9.40    8.00
  -1  10  -1   28.00    9.30
   1 -10   1   43.70    9.40
  -2  10  -1   -2.20    7.50
   2 -10   1  -13.70    6.90
  -3  10  -1   34.30    7.70
  -3  10  -1   26.10   14.20
  -4  10  -1   16.60    6.10
  -4  10  -1   17.50   11.80
  -4  10  -1   11.40    6.00
  -5  10  -1   83.49   17.90
   5   9  -1   -2.90   15.00
   5   9  -1    8.40   11.90
   4   9  -1   37.10   11.60
   3   9  -1   54.69   10.70
  -3  -9   1   71.09   11.60
   2   9  -1    8.60    8.20
  -2  -9   1    7.30    8.20
   1   9  -1  328.47   18.80
  -1  -9   1  343.77   19.00
   0   9  -1  128.59   13.70
   0  -9   1  122.59   12.20
  -1   9  -1   72.29    8.90
   1  -9   1   73.79    8.70
  -2   9  -1   30.90    6.60
   2  -9   1   29.00    6.30
  -3   9  -1    5.90    9.90
  -3   9  -1    1.70    5.50
  -4   9  -1   58.19    5.90
  -4   9  -1   58.69    5.90
  -4   9  -1   47.80   10.50
  -5   9  -1   11.90   11.40
  -6   9  -1   33.90   16.30
   6   8  -1   38.20   15.50
   6   8  -1   25.10   12.60
   5   8  -1   22.40   10.10
   5   8  -1    4.10   11.50
  -5  -8   1   28.10   10.90
   4   8  -1   81.29   10.70
  -4  -8   1  110.39   11.20
   3   8  -1   20.50    8.30
  -3  -8   1   11.00    6.90
   2   8  -1  105.09   10.60
  -2  -8   1  124.09   12.40
   1   8  -1    5.90    6.10
  -1  -8   1   13.50    6.80
   0   8  -1  424.36   19.50
   0  -8   1  439.66   19.00
  -1   8  -1  226.48   12.90
   1  -8   1  232.48   12.70
  -2   8  -1   96.09    9.20
   2  -8   1  105.19    8.60
  -3   8  -1   67.49    6.50
  -3   8  -1   88.19   11.40
  -4   8  -1    6.10    3.40
  -4   8  -1    8.50    7.80
  -4   8  -1   10.30    3.30
  -5   8  -1   -2.70    8.70
  -6   8  -1   18.10   12.00
   7   7  -1    9.50   12.10
   7   7  -1   20.90   15.10
   6   7  -1   27.60    9.00
   6   7  -1    5.50   11.10
  -6  -7   1   28.60    9.80
   5   7  -1   90.89   12.20
   5   7  -1  109.59   11.90
  -5  -7   1  129.49   12.60
   4   7  -1   57.79    8.40
  -4  -7   1   67.29    8.70
   3   7  -1  323.37   17.30
  -3  -7   1  339.27   16.70
   2   7  -1  308.67   16.30
  -2  -7   1  325.37   15.90
   1   7  -1   19.60    5.00
  -1  -7   1   32.60    5.90
   0   7  -1   32.40    5.60
   0  -7   1   38.90    9.30
  -1   7  -1  322.67   14.90
   1  -7   1  353.56   14.70
  -2   7  -1  214.08   11.00
   2  -7   1  241.08   10.90
  -3   7  -1  229.38   21.20
  -3   7  -1  257.37   11.00
  -4   7  -1    7.80    6.30
  -4   7  -1    9.20    2.60
  -4   7  -1   10.00    2.60
  -5   7  -1   24.70    8.00
  -6   7  -1   -0.20    8.20
  -7   7  -1   42.10   12.10
   8   6  -1   -6.50   14.70
   8   6  -1    0.40   13.30
   7   6  -1   52.99   11.40
   7   6  -1   30.20   12.50
  -7  -6   1   42.50   11.20
   6   6  -1   22.60    9.40
   6   6  -1   18.60    7.70
  -6  -6   1   22.70    8.30
   5   6  -1   93.29    9.90
   5   6  -1   93.79   11.30
  -5  -6   1   74.69    9.30
   4   6  -1    4.40    5.40
  -4  -6   1   12.40    6.30
   3   6  -1  600.94   24.80
  -3  -6   1  642.34   24.70
   2   6  -1   18.40    4.90
  -2  -6   1   19.20    6.70
   1   6  -1  504.35   20.00
  -1  -6   1  506.15   19.90
   0   6  -1  531.25   20.40
   0  -6   1  545.85   20.40
  -1   6  -1  530.95   19.60
   1  -6   1  534.05   20.40
  -2   6  -1   51.79    5.20
   2  -6   1   38.60    4.30
  -3   6  -1  406.16   18.90
  -3   6  -1  390.46   14.20
  -4   6  -1    0.80    5.20
  -5   6  -1   46.00    8.30
  -6   6  -1    4.20    8.10
  -7   6  -1  181.68   17.40
   8   5  -1   35.60   12.30
   8   5  -1   28.70   12.50
  -8  -5   1   40.00   12.50
   7   5  -1   -3.50    8.00
   7   5  -1    7.10    9.20
  -7  -5   1    1.90    8.40
   6   5  -1   24.10    7.30
   6   5  -1   17.60    7.70
  -6  -5   1   26.60    7.20
   5   5  -1   54.09    7.80
   5   5  -1   69.89    9.20
  -5  -5   1   63.09    7.50
   4   5  -1   11.50    4.90
  -4  -5   1   31.60    6.20
   3   5  -1  158.78   10.30
  -3  -5   1  166.78   10.30
   2   5  -1  821.32   29.30
  -2  -5   1  827.32   29.30
   1   5  -1  295.47   12.90
  -1  -5   1  301.97   12.70
   0   5  -1  343.47   13.80
   0  -5   1  349.27   13.80
  -1   5  -1   32.50    3.60
   1  -5   1   38.20    4.20
  -2   5  -1 1171.38   36.90
  -2   5  -1 1134.29   39.80
  -3   5  -1   43.50    3.60
  -3   5  -1   33.10    5.30
  -3   5  -1   43.10    3.50
  -4   5  -1  128.59   10.50
  -5   5  -1    4.10    5.40
  -6   5  -1  119.29   12.70
  -7   5  -1    1.90    7.20
  -8   5  -1   86.09   12.70
   9   4  -1   -4.00   11.50
   9   4  -1    9.50   13.10
  -9  -4   1    7.10   12.50
   8   4  -1   59.89   12.70
   8   4  -1   48.80   10.90
  -8  -4   1   57.89   11.10
   7   4  -1   10.50    7.80
   7   4  -1   -0.50    7.20
  -7  -4   1   -2.10    7.10
   6   4  -1   79.89    9.40
   6   4  -1   91.19    9.40
  -6  -4   1   75.29    8.40
   5   4  -1   27.80    6.00
   5   4  -1   21.40    5.70
  -5  -4   1   21.60    5.20
   4   4  -1  200.18   11.50
  -4  -4   1  199.78   11.20
   3   4  -1   88.29    7.20
  -3  -4   1   89.09    7.20
   2   4  -1  457.95   17.70
  -2  -4   1  479.45   17.90
   1   4  -1  142.09    7.50
  -1  -4   1  147.79    8.50
   0   4  -1   91.49    5.50
   0  -4   1   90.09    5.40
  -1   4  -1  232.58    9.00
   1  -4   1  218.58    8.90
  -2   4  -1 1280.07   43.40
  -2   4  -1 1332.47   41.00
  -3   4  -1    0.80    3.00
  -3   4  -1    0.60    1.30
  -3   4  -1    3.00    1.30
  -4   4  -1  287.07   14.40
  -5   4  -1   49.40   13.20
   5  -4   1   35.20    6.60
  -6   4  -1  158.08   12.10
   6  -4   1  138.89   12.50
  -7   4  -1   25.50    6.50
   7  -4   1   20.80    7.70
  -8   4  -1   15.30    7.20
   8  -4   1   -0.30    8.40
   9  -4   1  -15.10   11.50
   9   3  -1   27.20   11.60
   9   3  -1   -5.70   11.20
  -9  -3   1   19.10   11.00
   8   3  -1   26.20    9.10
   8   3  -1   23.80    9.10
  -8  -3   1   22.00    8.60
   7   3  -1  247.18   15.70
   7   3  -1  255.07   15.90
  -7  -3   1  270.97   15.70
   6   3  -1   -7.00    4.80
   6   3  -1    2.60    5.20
  -6  -3   1    5.20    4.60
   5   3  -1  155.38   10.30
   5   3  -1  148.79    9.80
  -5  -3   1  146.29    9.80
   4   3  -1    2.10    3.10
   4   3  -1    3.90    3.50
  -4  -3   1    8.20    3.50
   3   3  -1  803.72   28.20
  -3  -3   1  837.42   28.40
   2   3  -1   90.29    5.90
  -2  -3   1   97.69    6.30
   1   3  -1 1255.57   39.00
  -1  -3   1 1167.98   38.80
   0   3  -1  591.04   19.90
   0  -3   1  593.34   19.80
  -1   3  -1 2951.80   90.49
   1  -3   1 2952.30   90.49
  -2   3  -1  234.58    8.30
  -2   3  -1  244.38    8.40
  -3   3  -1 2333.77   80.39
  -3   3  -1 2402.06   72.79
  -3   3  -1 2424.86   72.79
   3  -3   1 2373.26   75.89
  -4   3  -1  208.88   11.10
  -4   3  -1  208.08    7.30
   4  -3   1  210.08   11.20
  -5   3  -1  161.58   10.40
  -5   3  -1  167.68    6.70
   5  -3   1  177.48   11.10
   5  -3   1  179.38    6.80
  -6   3  -1   -1.60    3.70
  -6   3  -1   -0.20    2.10
   6  -3   1   -0.30    4.30
   6  -3   1    1.10    2.30
  -7   3  -1  202.58    8.60
  -7   3  -1  193.58   13.80
   7  -3   1  214.18   15.00
   7  -3   1  202.88    8.90
  -8   3  -1    8.30    3.50
  -8   3  -1   14.80    9.20
   8  -3   1   11.90    7.20
   8  -3   1   -0.70    3.70
  -9   3  -1   34.70    5.00
   9  -3   1   25.90   10.20
   9  -3   1   45.30    5.40
   9   2  -1   12.80    9.90
   9   2  -1   -2.00    9.30
  -9  -2   1    3.80    8.80
   8   2  -1   68.19   10.00
   8   2  -1   54.89    9.40
  -8  -2   1   74.99    9.60
   7   2  -1  123.19   11.40
   7   2  -1   90.79   10.30
  -7  -2   1  114.59   10.30
   6   2  -1   29.50    5.30
   6   2  -1   51.59    6.50
  -6  -2   1   46.40    6.30
   5   2  -1  134.29    8.80
   5   2  -1  143.99    9.10
  -5  -2   1  126.29    8.60
   4   2  -1  121.19    7.80
   4   2  -1  147.39    8.10
  -4  -2   1  140.39    7.80
   3   2  -1   79.49    5.50
  -3  -2   1   78.69    5.40
   2   2  -1   10.60    2.40
  -2  -2   1    9.80    2.20
   1   2  -1    8.60    2.00
  -1  -2   1   12.20    2.10
   0   2  -1  123.79    5.20
   0  -2   1  124.29    5.20
  -1   2  -1 2247.98   70.79
  -1   2  -1 2299.97   69.59
  -2   2  -1  320.07   10.70
  -2   2  -1  325.47   12.60
   2  -2   1  330.47   12.70
  -3   2  -1 1678.03   54.19
  -3   2  -1 1678.03   51.99
   3  -2   1 1693.63   54.39
   3  -2   1 1705.43   51.99
  -4   2  -1  618.84   20.10
  -4   2  -1  610.24   22.60
   4  -2   1  608.84   22.90
   4  -2   1  622.74   20.10
  -5   2  -1  198.28    8.10
  -5   2  -1  182.88   10.60
   5  -2   1  178.58   11.20
   5  -2   1  187.58    8.00
  -6   2  -1  179.68   11.70
  -6   2  -1  182.08    8.70
   6  -2   1  168.88    8.60
   6  -2   1  194.78   12.60
  -7   2  -1    0.90    5.60
  -7   2  -1    0.70    3.80
   7  -2   1    1.30    6.10
   7  -2   1   -4.40    3.40
  -8   2  -1   14.90    4.90
  -8   2  -1   14.20    6.90
   8  -2   1   18.90    5.00
   8  -2   1    9.50    7.50
  -9   2  -1   35.90    6.60
   9  -2   1   23.10   11.60
   9  -2   1   40.20    6.90
  10   1  -1   15.30   11.00
  10   1  -1   12.70   11.50
 -10  -1   1   21.20   10.70
   9   1  -1   12.60    8.20
   9   1  -1   12.60    7.80
  -9  -1   1   12.60    8.00
   8   1  -1  139.49   13.30
   8   1  -1  147.79   12.70
  -8  -1   1  130.49   12.00
   7   1  -1   18.60    5.80
   7   1  -1   11.00    5.20
  -7  -1   1   19.50    5.20
   6   1  -1  600.54   22.30
   6   1  -1  582.94   22.60
  -6  -1   1  572.14   21.90
   5   1  -1   97.79    7.20
   5   1  -1   92.59    7.30
  -5  -1   1  109.29    7.20
   4   1  -1    2.10    2.70
   4   1  -1    9.20    2.40
  -4  -1   1    3.60    2.40
   3   1  -1  734.23   24.80
   3   1  -1  780.32   25.20
  -3  -1   1  756.12   25.10
   2   1  -1 4947.80  150.48
  -2  -1   1 4915.41  150.48
   1   1  -1   31.30    2.30
  -1  -1   1   30.10    2.10
   0   1  -1  495.95   16.20
  -1   1  -1 1127.59   34.10
  -1   1  -1 1092.69   34.90
   1  -1   1 1060.89   34.90
   1  -1   1 1132.39   34.10
  -2   1  -1  823.32   26.80
  -2   1  -1  799.62   25.50
   2  -1   1  810.12   25.60
   2  -1   1  811.52   26.90
  -3   1  -1   22.00    2.30
  -3   1  -1   23.70    3.30
   3  -1   1   27.10    3.60
   3  -1   1   22.10    2.40
  -4   1  -1  207.78   10.20
  -4   1  -1  209.48    8.70
   4  -1   1  215.38    8.70
   4  -1   1  203.98   10.50
  -5   1  -1   83.99    7.50
  -5   1  -1   92.89    6.10
   5  -1   1   75.79    8.00
   5  -1   1   95.69    6.30
  -6   1  -1  780.02   26.70
  -6   1  -1  772.02   29.10
   6  -1   1  731.13   29.30
   6  -1   1  788.82   26.70
  -7   1  -1    7.90    5.80
  -7   1  -1   16.60    4.90
   7  -1   1   15.60    5.90
   7  -1   1   12.50    4.60
  -8   1  -1   60.09    7.40
  -8   1  -1   70.89    9.30
   8  -1   1   58.29    7.50
   8  -1   1   64.29   10.30
  -9   1  -1    0.90    7.40
   9  -1   1   15.60   10.50
   9  -1   1   -0.20    6.90
  10   0  -1   34.10   10.80
  10   0  -1   32.20   18.70
 -10   0   1   36.40    9.80
   9   0  -1   99.09   10.20
   9   0  -1   95.19   12.30
  -9   0   1  122.59   12.50
   8   0  -1   16.80    6.00
   8   0  -1   13.50    5.40
  -8   0   1   15.40    5.40
   7   0  -1  127.89   16.60
   7   0  -1  200.18   11.40
  -7   0   1  205.88   10.90
  -7   0   1  199.98   11.40
   6   0  -1  181.98    9.60
   6   0  -1  187.28   10.50
  -6   0   1  168.68    9.70
  -6   0   1  160.88    9.20
   5   0  -1   77.49    6.20
   5   0  -1   69.39    5.90
  -5   0   1   77.49    5.90
  -5   0   1   79.69    5.60
   4   0  -1   15.50    2.50
   4   0  -1   15.70    2.90
  -4   0   1   17.10    2.70
  -4   0   1   17.90    2.70
   3   0  -1   19.80    2.40
   3   0  -1   22.70    2.50
  -3   0   1   21.80    2.40
  -3   0   1   25.30    3.00
   2   0  -1  392.96   13.00
   2   0  -1  401.26   12.90
  -2   0   1  391.36   12.70
  -2   0   1  382.36   12.90
  -1   0  -1  981.90   29.60
  -1   0  -1  917.61   29.90
   1   0   1  933.21   29.50
  -2   0  -1  111.29    5.20
   2   0   1  102.69    5.20
   2   0   1  110.89    5.90
  -3   0  -1  186.08    7.90
   3   0   1  196.98    9.10
   3   0   1  181.78    8.00
  -4   0  -1    4.60    3.00
  -4   0  -1    2.40    2.20
   4   0   1    5.40    3.20
   4   0   1    3.00    2.50
  -5   0  -1  324.57   14.70
  -5   0  -1  316.37   13.30
   5   0   1  323.87   13.40
   5   0   1  324.37   15.20
  -6   0  -1  197.78   10.90
  -6   0  -1  191.38   11.80
   6   0   1  189.98   13.00
   6   0   1  196.58   10.80
  -7   0  -1   11.30    5.40
  -7   0  -1    6.30    5.30
   7   0   1   10.00    5.40
   7   0   1    8.40    6.30
  -8   0  -1   31.90    7.50
  -8   0  -1   44.70    8.70
   8   0   1   31.30    8.40
   8   0   1   57.39    8.10
  -9   0  -1   31.60    9.10
   9   0   1   17.10   11.90
   9   0   1   27.30   10.60
  10  -1  -1   27.00    8.50
  10  -1  -1   32.40   11.80
   9  -1  -1  114.29   14.00
   9  -1  -1  114.89   11.50
  -9   1   1  111.29   12.50
  -9   1   1  125.19   11.00
   8  -1  -1   -0.80    5.30
   8  -1  -1   -1.90    4.60
  -8   1   1    6.00    4.60
  -8   1   1    1.20    4.30
   7  -1  -1 1090.19   34.70
   7  -1  -1  891.21   42.20
  -7   1   1 1097.99   34.60
  -7   1   1 1019.90   35.80
   6  -1  -1  186.88   10.60
   6  -1  -1  199.08    9.30
  -6   1   1  193.98    9.00
  -6   1   1  189.88   10.20
   5  -1  -1  931.71   30.50
   5  -1  -1  931.11   32.00
  -5   1   1  959.70   31.70
  -5   1   1  941.81   30.50
   4  -1  -1    8.40    2.60
   4  -1  -1   11.00    2.00
  -4   1   1    8.50    2.30
  -4   1   1    8.20    1.80
   3  -1  -1  128.49    6.00
   3  -1  -1  126.09    5.10
  -3   1   1  128.59    5.00
  -3   1   1  126.59    5.80
   2  -1  -1  856.81   27.40
   2  -1  -1  889.01   27.70
  -2   1   1  892.11   27.60
   1  -1  -1    0.50    0.50
  -1   1   1    0.80    0.60
  -1  -1  -1 7485.15  255.37
  -1  -1  -1 9999.00  259.27
   1   1   1 7708.63  256.27
  -2  -1  -1 5657.43  171.08
   2   1   1 5583.44  171.58
   2   1   1 5565.34  171.08
  -3  -1  -1 2321.37   71.69
  -3  -1  -1 2221.88   71.99
   3   1   1 2286.07   72.29
   3   1   1 2309.67   71.69
  -4  -1  -1  209.28    9.90
  -4  -1  -1  214.58   10.50
   4   1   1  206.58    9.80
   4   1   1  211.78   10.80
  -5  -1  -1   25.80    4.60
  -5  -1  -1   27.70    5.20
   5   1   1   18.80    4.60
   5   1   1   20.90    5.10
  -6  -1  -1  426.66   19.20
  -6  -1  -1  442.86   18.50
   6   1   1  450.25   20.30
   6   1   1  421.86   18.30
  -7  -1  -1  173.68   12.60
  -7  -1  -1  179.88   13.60
   7   1   1  181.88   14.90
   7   1   1  188.18   12.80
  -8  -1  -1   10.10    7.30
   8   1   1   -5.60   12.00
   8   1   1   19.80    8.50
  -9  -1  -1   30.40   10.50
   9   1   1   33.10   10.10
   9   1   1   17.80   11.40
  10  -2  -1   61.39   12.00
  10  -2  -1   65.69    7.40
   9  -2  -1    6.50    4.90
   9  -2  -1   26.00    8.60
  -9   2   1   14.50    5.00
  -9   2   1    6.00    6.70
   8  -2  -1  333.67   17.40
   8  -2  -1  322.27   13.20
  -8   2   1  307.07   16.00
  -8   2   1  301.87   12.80
   7  -2  -1  106.09    6.70
   7  -2  -1   98.19   10.40
  -7   2   1  112.79    6.40
  -7   2   1   99.39    9.10
   6  -2  -1   96.99    5.60
   6  -2  -1   92.69    8.10
  -6   2   1  100.49    7.80
  -6   2   1  103.69    5.30
   5  -2  -1  204.08    7.70
   5  -2  -1  213.48   10.30
  -5   2   1  194.58    7.50
  -5   2   1  210.58    9.90
   4  -2  -1  753.32   26.20
   4  -2  -1  771.72   24.10
  -4   2   1  791.42   26.10
   3  -2  -1   12.60    2.60
  -3   2   1   13.70    2.60
   2  -2  -1 2911.01   84.39
  -2   2   1 2547.75   84.39
  -2   2   1 2883.51   85.79
   1  -2  -1 3246.58   97.79
  -1   2   1 3170.78   97.79
   0  -2  -1 2651.63   79.99
   0   2   1 2544.55   79.89
  -1  -2  -1 2008.20   62.39
   1   2   1 1985.20   62.39
  -2  -2  -1 1435.06   46.70
   2   2   1 1480.65   46.80
  -3  -2  -1 1962.40   62.99
   3   2   1 2019.70   63.19
   3   2   1 1961.20   63.59
  -4  -2  -1 2952.10   94.59
   4   2   1 3033.70   95.59
   4   2   1 3044.70   94.79
  -5  -2  -1   91.79    8.60
   5   2   1   82.99    9.00
   5   2   1   89.49    8.60
  -6  -2  -1   -2.30    4.50
   6   2   1   -5.80    4.90
   6   2   1    0.70    5.00
  -7  -2  -1  -11.40    6.00
   7   2   1    4.60    6.40
   7   2   1   -6.90    7.00
  -8  -2  -1   44.10    9.40
   8   2   1   18.20   10.30
   8   2   1   49.60    9.60
  -9  -2  -1   23.20   12.00
   9   2   1   -2.70   10.90
   9   2   1   -7.20   12.90
  10  -3  -1   35.80   11.00
   9  -3  -1    4.40    7.80
  -9   3   1   -9.80    6.40
   8  -3  -1  191.28   14.10
  -8   3   1  194.68   14.10
   7  -3  -1   -0.90    4.40
  -7   3   1    6.40    4.20
   6  -3  -1  108.59    8.80
  -6   3   1  103.09    8.10
   5  -3  -1    4.90    3.50
  -5   3   1    1.60    3.30
  -4   3   1   18.20    3.50
  -3   3   1  411.26   15.30
   2  -3  -1 4130.59  126.29
  -2   3   1 4177.38  126.29
   1  -3  -1  341.17   12.00
  -1   3   1  347.37   12.10
   0  -3  -1   52.69    4.10
   0   3   1   56.19    4.60
  -1  -3  -1   17.10    3.00
   1   3   1   21.00    3.20
  -2  -3  -1 1694.73   53.29
   2   3   1 1619.64   53.29
   2   3   1 1650.43   53.79
  -3  -3  -1  262.87   11.60
   3   3   1  239.08   12.20
   3   3   1  241.08   11.60
  -4  -3  -1  470.55   18.50
   4   3   1  439.36   19.40
   4   3   1  442.76   18.50
  -5  -3  -1   83.59    8.30
   5   3   1   78.39    8.10
   5   3   1   66.09    7.50
  -6  -3  -1  325.07   16.80
   6   3   1  336.67   18.80
   6   3   1  322.17   16.80
  -7  -3  -1   10.70    7.10
   7   3   1   -4.30    7.70
   7   3   1    3.90    7.20
  -8  -3  -1   -7.00    9.00
   8   3   1   -7.70    8.90
   8   3   1  -15.00   11.00
  -9  -3  -1   16.90   12.50
   9   3   1    8.50   13.10
   9   3   1   11.70   14.80
   9  -4  -1   36.60    9.80
   8  -4  -1    0.30    6.70
  -8   4   1    0.60    5.50
  -7   4   1  131.19    9.90
  -6   4   1  124.09    9.70
  -4   4   1  919.41   31.80
   3  -4  -1   54.29    2.80
  -3   4   1   53.19    5.40
  -3   4   1   50.09    2.80
   2  -4  -1   -0.50    1.40
  -2   4   1   -0.60    1.60
   1  -4  -1 2529.35   78.09
  -1   4   1 2508.95   78.19
   0  -4  -1  204.28    9.10
   0   4   1  212.98    9.40
  -1  -4  -1 1052.69   35.00
   1   4   1 1049.59   35.20
  -2  -4  -1   20.30    3.90
   2   4   1   12.40    3.40
  -3  -4  -1  570.24   22.30
   3   4   1  593.64   22.70
   3   4   1  580.14   23.10
  -4  -4  -1   14.70    4.90
   4   4   1   27.80    6.20
   4   4   1   14.40    5.30
  -5  -4  -1  128.49   10.80
   5   4   1  130.79   12.80
   5   4   1  122.69   10.70
  -6  -4  -1    2.80    6.50
   6   4   1    3.80    6.90
   6   4   1    6.20    7.60
  -7  -4  -1   98.59   11.90
   7   4   1   97.59   12.10
   7   4   1  125.09   15.30
  -8  -4  -1    9.70   11.00
   8   4   1   -1.30   12.00
   8   4   1   10.10   10.60
  -8   5   1   26.50    6.90
  -7   5   1   50.29    7.60
  -6   5   1   56.59    7.70
  -5   5   1    2.40    4.10
  -4   5   1   37.30    5.30
   3  -5  -1  206.78    8.00
  -3   5   1  210.18    8.00
  -2   5   1   23.40    3.10
   1  -5  -1   84.49    5.70
  -1   5   1   71.39    6.00
   0  -5  -1  375.16   14.90
   0   5   1  373.36   15.10
  -1  -5  -1  579.24   22.00
   1   5   1  605.34   22.30
  -2  -5  -1  138.69    9.20
   2   5   1  126.19    9.20
  -3  -5  -1   10.00    5.00
   3   5   1   11.00    4.90
   3   5   1   17.50    5.60
  -4  -5  -1   48.90    6.80
   4   5   1   46.30    7.50
   4   5   1   57.49    9.00
  -5  -5  -1   94.39    9.80
   5   5   1   93.19   11.30
   5   5   1   86.69    9.30
  -6  -5  -1   30.10    8.70
   6   5   1   50.49   11.20
   6   5   1   28.30    8.60
  -7  -5  -1  -23.60    8.80
   7   5   1   -5.20   10.80
   7   5   1  -10.00    8.90
   8   5   1    9.60   15.10
   8   5   1   21.60   13.00
  -8   6   1   84.49   11.40
  -7   6   1   39.40    7.20
  -6   6   1  171.08   13.50
  -5   6   1    9.40    5.60
  -4   6   1  432.96   19.10
   3  -6  -1    9.60    2.80
  -3   6   1    4.20    2.60
   2  -6  -1  359.16   14.00
  -2   6   1  362.76   14.10
   1  -6  -1   61.19    6.60
  -1   6   1   61.79    6.80
   0  -6  -1  267.77   12.90
   0   6   1  294.47   13.60
  -1  -6  -1   -2.70    3.60
   1   6   1    5.70    4.60
  -2  -6  -1  230.18   12.50
   2   6   1  235.68   13.30
  -3  -6  -1    6.00    5.00
   3   6   1    3.80    5.00
  -4  -6  -1  353.56   18.30
   4   6   1  339.67   18.20
   4   6   1  344.67   20.40
  -5  -6  -1   29.30    7.30
   5   6   1   22.70   10.80
   5   6   1   32.00    8.20
  -6  -6  -1   92.99   11.40
   6   6   1   61.59   10.60
   6   6   1   97.19   14.70
   7   6   1   -5.80   11.60
   7   6   1   13.10   13.80
  -7   7   1   29.00    9.40
  -6   7   1  121.19   14.70
  -5   7   1  275.97   16.20
   4  -7  -1  100.49    5.70
  -4   7   1  108.89    5.80
  -4   7   1  126.59   11.90
   3  -7  -1    3.80    3.30
  -3   7   1    2.70    3.20
   2  -7  -1    4.10    3.70
  -2   7   1   11.60    3.90
   1  -7  -1   57.99    6.40
  -1   7   1   62.19    6.70
   0  -7  -1   27.00    5.60
   0   7   1   22.20    5.40
  -1  -7  -1  157.28   11.20
   1   7   1  173.08   12.10
  -2  -7  -1    3.60    5.40
   2   7   1   -4.30    6.90
  -3  -7  -1   71.99    8.80
   3   7   1   61.59    9.10
  -4  -7  -1  122.49   13.10
   4   7   1  106.49   13.10
   4   7   1   99.19   11.20
  -5  -7  -1  174.48   17.60
   5   7   1  238.48   17.50
   5   7   1  202.58   21.70
   6   7   1   -0.20    9.80
   6   7   1   13.20   15.30
  -6   8   1    3.80   10.00
  -5   8   1  226.08   17.10
   4  -8  -1   84.79    6.60
  -4   8   1   87.19    6.80
  -4   8   1  138.49   21.00
   3  -8  -1   69.39    7.40
  -3   8   1   74.69    8.10
   2  -8  -1   38.10    5.60
  -2   8   1   18.20    5.70
   1  -8  -1   -3.80    5.70
  -1   8   1    8.00    5.30
   0  -8  -1    2.40    5.70
   0   8   1   13.60    6.10
  -1  -8  -1   86.19    9.50
   1   8   1   80.69    9.60
  -2  -8  -1   11.60    6.90
   2   8   1   12.50    7.30
  -3  -8  -1   75.59    9.70
   3   8   1  101.29   11.20
  -4  -8  -1   17.60    9.60
   4   8   1   21.90   11.90
   4   8   1   25.30   10.00
   5   8   1    6.40   10.90
   5   8   1   12.90   13.90
  -5   9   1   34.00   11.00
  -4   9   1   30.70    5.40
  -4   9   1   51.79   11.70
   3  -9  -1   11.90    5.30
  -3   9   1   10.50    5.40
   2  -9  -1   57.39   12.30
  -2   9   1   71.99    8.20
   1  -9  -1   -4.10    6.20
  -1   9   1    3.90    6.30
   0  -9  -1   85.29   10.00
   0   9   1   74.49   10.10
  -1  -9  -1   26.60    8.70
   1   9   1   47.20    9.70
   2   9   1   34.50   10.30
  -3  -9  -1  -15.10    9.70
   3   9   1   10.90   10.50
   4   9   1   16.00   14.80
   4   9   1   27.20   12.50
  -4  10   1   99.29   16.10
  -4  10   1   91.29    8.50
   3 -10  -1   25.60    8.70
  -3  10   1   30.70    7.80
   2 -10  -1   13.60    7.90
  -2  10   1   13.00    7.90
   1 -10  -1   26.30    8.90
  -1  10   1   15.90    8.80
   0 -10  -1   17.80    9.70
   0  10   1   17.00    9.30
  -1 -10  -1   18.60   11.00
   1  10   1   -4.20   10.00
  -2 -10  -1   65.69   13.60
   2  10   1   77.89   12.90
   3  10   1   69.19   14.70
   3 -11  -1   41.90   10.40
  -3  11   1   38.80    9.50
   2 -11  -1   10.90   10.10
  -2  11   1   13.50   10.80
   1 -11  -1   28.60   11.40
  -1  11   1    1.60   11.60
   0 -11  -1    9.40   12.70
   0  11   1  -10.50   11.70
   1  11  -2   41.40   13.60
  -1 -11   2   26.40   13.30
   0  11  -2   15.30   11.40
   0 -11   2   25.30   11.30
  -1  11  -2   21.80   11.30
   1 -11   2    0.60   10.50
  -2  11  -2   33.40   18.10
  -2  11  -2   51.39   12.00
   4  10  -2   24.20   15.30
   3  10  -2   74.99   13.70
   2  10  -2   24.80   11.40
  -2 -10   2    3.90   10.50
   1  10  -2   44.70   11.30
  -1 -10   2   36.30   10.10
   0  10  -2   63.39   10.80
   0 -10   2   69.19   11.00
  -1  10  -2  147.09   13.20
   1 -10   2  146.69   12.90
  -2  10  -2  -11.10   13.50
  -2  10  -2   12.60    7.70
  -3  10  -2   -2.40    7.30
  -3  10  -2    6.50   13.20
  -4  10  -2   78.79   13.80
  -4  10  -2  107.69    9.30
   5   9  -2   10.30   11.30
   4   9  -2   -1.60    9.80
  -4  -9   2   11.90    9.90
   3   9  -2   44.50   10.90
  -3  -9   2   30.40    9.50
   2   9  -2   63.39   10.70
  -2  -9   2   70.89   10.40
   1   9  -2  179.68   14.70
  -1  -9   2  152.58   14.20
   0   9  -2  277.77   18.30
   0  -9   2  298.37   16.70
  -1   9  -2   19.30    6.90
   1  -9   2   18.90    6.60
  -2   9  -2   34.60    7.10
  -2   9  -2   37.50   11.60
  -3   9  -2   95.99   13.40
  -3   9  -2   96.89   10.10
  -4   9  -2  275.07   12.90
  -4   9  -2  273.67   12.90
  -4   9  -2  273.17   22.10
  -5   9  -2   14.60   14.00
  -6   9  -2   85.39   21.00
   6   8  -2   12.00   12.70
   6   8  -2   28.70   11.20
   5   8  -2  120.99   12.70
  -5  -8   2  111.39   11.90
   4   8  -2   28.70    9.00
  -4  -8   2   40.00    8.20
   3   8  -2   77.09   10.50
  -3  -8   2   81.69    9.90
   2   8  -2  275.27   16.50
  -2  -8   2  269.37   15.70
   1   8  -2    1.00    5.90
  -1  -8   2   -1.50    5.60
   0   8  -2  250.97   14.30
   0  -8   2  246.78   13.90
  -1   8  -2  620.54   24.00
   1  -8   2  607.34   23.70
  -2   8  -2  112.19    9.60
  -2   8  -2  135.69   13.30
  -3   8  -2  340.07   15.30
  -3   8  -2  409.16   25.80
  -4   8  -2   34.60    4.60
  -4   8  -2   30.50    9.80
  -4   8  -2   29.70    4.40
  -5   8  -2    2.00    9.70
  -6   8  -2  -10.20   11.00
   7   7  -2    0.50   11.40
   7   7  -2   18.70   13.00
   6   7  -2   10.90    8.80
   6   7  -2   18.20   10.60
  -6  -7   2   27.70    9.40
   5   7  -2  117.19   12.20
  -5  -7   2  136.59   14.10
   4   7  -2   42.30    7.60
  -4  -7   2   50.59    7.60
   3   7  -2    2.50    5.60
  -3  -7   2    1.60    5.50
   2   7  -2    5.60    5.10
  -2  -7   2   13.60    5.00
   1   7  -2   97.69    9.60
  -1  -7   2   91.49    8.70
   0   7  -2   69.29    7.20
   0  -7   2   81.69    8.20
  -1   7  -2   15.40    4.60
   1  -7   2   25.60    4.60
  -2   7  -2  205.08   15.10
  -2   7  -2  188.68   10.20
  -3   7  -2  626.54   21.60
  -3   7  -2  633.84   27.00
  -3   7  -2  585.04   21.40
  -4   7  -2   33.30    3.90
  -4   7  -2   26.40    8.30
  -4   7  -2   23.50    3.60
  -5   7  -2   15.10    9.20
  -6   7  -2    8.10   10.00
  -7   7  -2   -4.30   10.70
   8   6  -2   39.80   13.80
   8   6  -2   28.80   14.10
   7   6  -2   -1.40    8.70
   7   6  -2  -17.20    9.30
  -7  -6   2   -5.60    9.40
   6   6  -2   29.60    9.50
   6   6  -2   39.50    8.70
  -6  -6   2   50.99    8.60
   5   6  -2    9.00    6.00
  -5  -6   2  -10.80    5.80
   4   6  -2  100.89   10.60
  -4  -6   2  100.79    9.70
   3   6  -2   59.89    7.70
  -3  -6   2   49.10    6.50
   2   6  -2  435.86   17.90
  -2  -6   2  364.56   22.40
   1   6  -2   17.10    4.50
  -1  -6   2   23.60    4.30
   0   6  -2  197.08   10.60
   0  -6   2  200.18   10.40
  -1   6  -2   55.29    5.40
   1  -6   2   57.29    5.50
  -2   6  -2  120.89   10.90
  -2   6  -2  123.99    7.30
  -3   6  -2    7.70    2.90
  -3   6  -2   -5.80    9.30
  -3   6  -2    3.80    2.70
  -4   6  -2  251.57   16.90
  -4   6  -2  263.87    9.90
  -4   6  -2  269.77   10.00
  -5   6  -2   93.09   10.90
  -6   6  -2   14.30    9.00
  -7   6  -2   24.20   10.00
   8   5  -2   59.49   12.60
   8   5  -2   47.40   12.90
  -8  -5   2   50.49   12.50
   7   5  -2  165.48   16.60
   7   5  -2  171.18   16.30
  -7  -5   2  173.78   16.10
   6   5  -2  157.48   13.40
   6   5  -2  139.39   13.70
  -6  -5   2  159.88   12.80
   5   5  -2    2.20    5.20
  -5  -5   2    1.30    4.60
   4   5  -2   19.90    5.30
  -4  -5   2   25.30    5.50
   3   5  -2   31.30    5.30
  -3  -5   2   53.99    6.60
   2   5  -2  440.46   18.10
  -2  -5   2  456.55   18.00
   1   5  -2   76.89    6.60
  -1  -5   2   83.09    6.20
   0   5  -2  585.04   20.90
   0  -5   2  569.64   20.70
  -1   5  -2  529.25   19.00
   1  -5   2  532.55   18.80
  -2   5  -2  888.91   29.10
  -2   5  -2  880.71   32.60
  -3   5  -2    2.00    2.10
  -3   5  -2    0.90    2.20
  -3   5  -2    3.20    3.70
  -4   5  -2   49.10    7.10
  -4   5  -2   45.90    3.90
  -4   5  -2   45.60    3.70
  -5   5  -2  104.79   16.20
  -6   5  -2   18.40    7.00
  -7   5  -2    3.40    7.30
  -8   5  -2   11.90   12.50
   8  -5   2   -2.80   11.80
   9   4  -2   26.70   12.80
   9   4  -2    6.90   10.60
  -9  -4   2   30.90   11.40
   8   4  -2   33.90   10.20
   8   4  -2   14.90    8.70
  -8  -4   2   29.60    9.70
   7   4  -2  245.08   16.00
   7   4  -2  231.88   15.80
  -7  -4   2  242.78   15.80
   6   4  -2    9.90    6.10
   6   4  -2    8.10    9.70
  -6  -4   2    6.20    5.60
   5   4  -2  388.16   17.60
   5   4  -2  399.86   17.80
  -5  -4   2  373.86   17.40
   4   4  -2   -3.50    3.50
  -4  -4   2    5.70    3.90
   3   4  -2  206.98   10.70
  -3  -4   2  208.88   10.70
   2   4  -2   74.29    6.10
  -2  -4   2   74.59    5.90
   1   4  -2 1661.43   53.59
  -1  -4   2 1683.73   53.59
   0   4  -2  769.82   25.70
   0  -4   2  749.82   25.60
  -1   4  -2 1903.91   59.69
  -2   4  -2    4.80    2.00
  -2   4  -2    4.10    1.90
  -2   4  -2    7.10    3.30
  -3   4  -2  119.39    9.30
  -3   4  -2  129.59    5.90
  -3   4  -2  133.69    5.90
  -4   4  -2   34.30    5.70
  -4   4  -2   34.30    3.50
  -4   4  -2   39.60    3.30
   4  -4   2   31.30    4.90
  -5   4  -2  305.37   10.90
  -5   4  -2  318.97   16.30
   5  -4   2  304.67   16.60
  -6   4  -2   -0.90    6.00
  -6   4  -2    1.30    2.20
   6  -4   2   -0.80    4.70
  -7   4  -2  101.89   13.90
   7  -4   2  120.39   13.10
  -8   4  -2    8.00    9.60
   8  -4   2    6.10    9.70
   9  -4   2   62.39   17.80
   9   3  -2   55.49   11.70
   9   3  -2   24.40    9.90
  -9  -3   2   33.00   10.20
   8   3  -2  127.09   12.40
   8   3  -2  127.59   13.20
  -8  -3   2  131.69   14.20
   7   3  -2   34.40    6.30
  -7  -3   2   26.40    6.40
   6   3  -2   -1.10    4.50
   6   3  -2   -5.70    4.60
  -6  -3   2    1.60    4.90
   5   3  -2  125.29    9.20
   5   3  -2  105.39    8.30
  -5  -3   2  119.59    8.60
   4   3  -2  158.78    9.10
  -4  -3   2  158.28    8.90
   3   3  -2  576.74   20.70
  -3  -3   2  554.74   20.60
   2   3  -2    4.90    2.40
   1   3  -2   10.00    2.70
  -1  -3   2    8.70    2.10
   0   3  -2  355.86   13.00
   0  -3   2  357.56   12.90
  -1   3  -2 1507.55   47.50
  -1   3  -2 1524.95   49.10
  -2   3  -2  257.27   11.60
  -2   3  -2  258.77    9.50
  -3   3  -2    0.70    1.60
  -3   3  -2   -1.10    3.70
   3  -3   2    0.20    3.20
  -4   3  -2  217.98   12.00
  -4   3  -2  214.88    8.40
   4  -3   2  204.68   11.90
   4  -3   2  207.88    8.40
  -5   3  -2   36.00    5.80
  -5   3  -2   47.40    4.40
   5  -3   2   44.10    6.90
   5  -3   2   44.40    4.60
  -6   3  -2  198.78    8.80
  -6   3  -2  194.38   13.20
   6  -3   2  183.68   13.80
   6  -3   2  188.48    8.90
  -7   3  -2    3.10    3.70
  -7   3  -2    4.20    7.40
   7  -3   2    3.90    7.30
   7  -3   2    4.70    3.80
  -8   3  -2   13.00   11.90
  -8   3  -2    8.60    4.80
   8  -3   2    8.10   10.10
   8  -3   2    9.50    4.80
   9  -3   2   17.00   11.10
   9  -3   2   16.90    6.30
  10   2  -2   38.20   13.00
  10   2  -2   25.40   12.10
 -10  -2   2  -10.50   11.50
   9   2  -2   -1.00    7.90
   9   2  -2   19.60    9.20
  -9  -2   2    8.10    8.40
   8   2  -2  178.78   13.90
   8   2  -2  155.08   20.20
  -8  -2   2  197.28   13.80
   7   2  -2    8.20    5.50
   7   2  -2   15.50    5.20
  -7  -2   2    5.00    4.90
   6   2  -2  509.65   20.90
   6   2  -2  539.35   20.90
  -6  -2   2  528.05   20.90
   5   2  -2    2.80    3.40
   5   2  -2   11.40    3.50
  -5  -2   2    8.70    3.70
   4   2  -2 1609.54   51.99
   4   2  -2 1595.54   51.49
  -4  -2   2 1614.94   51.99
   3   2  -2   62.69    5.10
  -3  -2   2   62.99    4.80
   2   2  -2   12.50    2.60
  -2  -2   2   17.00    2.50
   1   2  -2   56.09    4.10
  -1  -2   2   58.19    4.00
   0   2  -2 4031.00  123.29
  -1   2  -2   64.79    3.70
  -1   2  -2   67.39    4.90
   1  -2   2   60.39    5.00
  -2   2  -2   34.30    4.10
  -2   2  -2   38.70    3.10
   2  -2   2   39.30    4.60
   2  -2   2   32.30    3.00
  -3   2  -2    3.50    1.80
  -3   2  -2    6.70    3.10
   3  -2   2    3.00    1.80
   3  -2   2    6.90    3.20
  -4   2  -2 1460.95   49.99
  -4   2  -2 1533.35   47.60
   4  -2   2 1508.75   47.60
   4  -2   2 1521.85   50.59
  -5   2  -2   82.69    8.80
  -5   2  -2   81.09    6.00
   5  -2   2   83.69    6.10
   5  -2   2   88.99    9.00
  -6   2  -2  356.86   18.00
   6  -2   2  356.56   14.50
   6  -2   2  365.46   18.40
  -7   2  -2   41.50    5.80
  -7   2  -2   34.00    8.10
   7  -2   2   50.39    5.80
   7  -2   2   39.40    8.10
  -8   2  -2   42.40    6.80
  -8   2  -2   47.70   11.40
   8  -2   2   47.10    6.80
   8  -2   2   26.00    9.30
  -9   2  -2    0.30    7.30
   9  -2   2    2.80    7.20
   9  -2   2   15.30   13.10
  10   1  -2    2.00    9.80
  10   1  -2    1.40    9.00
 -10  -1   2   -9.70   10.00
   9   1  -2   86.69   17.00
   9   1  -2   79.79   10.30
  -9  -1   2   71.19    9.80
   8   1  -2    9.70    6.00
   8   1  -2    7.30    5.40
  -8  -1   2    1.00    5.20
   7   1  -2    0.70    4.20
   7   1  -2    0.60    4.60
  -7  -1   2    2.30    4.10
   6   1  -2   68.49    6.80
   6   1  -2   80.09    7.70
  -6  -1   2   77.29    7.20
   5   1  -2  837.42   28.40
   5   1  -2  806.72   28.50
  -5  -1   2  846.02   28.60
   4   1  -2 1520.05   50.79
   4   1  -2 1649.44   50.49
  -4  -1   2 1604.94   50.89
   3   1  -2  905.51   29.30
  -3  -1   2  875.01   29.20
   2   1  -2  211.88    8.40
  -2  -1   2  210.98    8.40
   1   1  -2 1316.87   41.30
   0   1  -2    3.10    1.40
   0   1  -2    1.20    1.10
  -1   1  -2  785.32   24.20
  -1   1  -2  713.33   24.80
   1  -1   2  772.82   24.20
   1  -1   2  733.63   24.90
  -2   1  -2  181.78    8.10
  -2   1  -2  243.58   10.80
   2  -1   2  255.47   11.20
   2  -1   2  189.38    8.10
  -3   1  -2 2200.78   71.99
  -3   1  -2 2309.27   70.49
   3  -1   2 2238.48   72.19
   3  -1   2 2315.17   70.49
  -4   1  -2   44.50    5.50
  -4   1  -2   47.60    4.60
   4  -1   2   36.70    5.10
   4  -1   2   60.89    5.00
  -5   1  -2  551.14   19.80
  -5   1  -2  534.75   22.00
   5  -1   2  535.25   22.30
   5  -1   2  543.15   19.80
  -6   1  -2  157.48   12.50
  -6   1  -2  155.08    9.50
   6  -1   2  154.68    9.50
   6  -1   2  140.29   11.90
  -7   1  -2  174.58   11.30
  -7   1  -2  160.88   14.60
   7  -1   2  185.28   11.40
   7  -1   2  188.38   15.10
  -8   1  -2   -1.70    7.40
  -8   1  -2    2.00    8.50
   8  -1   2   -1.30    8.90
   8  -1   2    1.10    6.10
  -9   1  -2   -3.10    8.50
   9  -1   2  -16.10   11.30
   9  -1   2    2.70    7.80
  10   0  -2    2.50    8.70
  10   0  -2   -4.00    9.10
 -10   0   2    4.30    7.80
   9   0  -2  201.08   14.30
   9   0  -2  194.98   14.40
  -9   0   2  178.58   13.80
   8   0  -2   -1.10    5.20
   8   0  -2   -1.50    4.90
  -8   0   2   -2.10    5.00
   7   0  -2  140.09    9.40
   7   0  -2  146.39   11.40
  -7   0   2  154.58    9.40
   6   0  -2   -1.90    3.30
   6   0  -2    4.50    3.30
  -6   0   2    0.00    3.10
   5   0  -2  532.35   19.20
   5   0  -2  548.35   19.30
  -5   0   2  544.35   19.20
   4   0  -2  141.99    6.60
   4   0  -2  146.59    6.90
  -4   0   2  140.69    6.70
   3   0  -2   22.10    2.20
   3   0  -2   17.90    2.50
  -3   0   2   16.40    2.20
   2   0  -2  198.88    7.60
   1   0  -2 3878.51  115.89
   1   0  -2 3839.62  115.99
  -1   0   2 3729.43  115.89
  -1   0   2 3766.12  115.59
   0   0  -2  270.07    9.30
   0   0  -2  260.87    9.30
   0   0   2  259.87    9.30
  -1   0  -2 3249.87   99.89
   1   0   2 3325.77   99.89
   1   0   2 3189.78  100.29
  -2   0  -2   63.09    4.20
  -2   0  -2   57.69    5.00
   2   0   2   56.49    5.10
   2   0   2   62.19    4.30
  -3   0  -2  788.02   26.60
  -3   0  -2  795.02   27.90
   3   0   2  786.32   27.90
   3   0   2  815.52   26.80
  -4   0  -2   -2.80    2.60
  -4   0  -2    1.10    3.30
   4   0   2   -1.30    3.40
   4   0   2    1.90    2.90
  -5   0  -2  714.33   25.40
  -5   0  -2  712.43   27.20
   5   0   2  692.63   27.50
   5   0   2  724.33   25.50
  -6   0  -2  119.59   11.60
  -6   0  -2  131.29    9.60
   6   0   2  123.19    9.80
   6   0   2  138.59   12.00
  -7   0  -2  276.17   18.20
  -7   0  -2  343.67   18.80
   7   0   2  332.27   16.40
   7   0   2  319.47   19.20
  -8   0  -2   29.70    8.40
  -8   0  -2   40.50   10.00
   8   0   2   29.90    7.70
   8   0   2   33.80   11.10
  -9   0  -2    7.30    9.80
   9   0   2   -0.90   12.80
   9   0   2    0.60    9.50
  10  -1  -2   63.69    9.20
  10  -1  -2   76.79   11.80
   9  -1  -2   23.90    6.90
   9  -1  -2   32.90    6.50
  -9   1   2   25.90    6.20
   8  -1  -2   52.79    7.30
   8  -1  -2   45.70    6.00
  -8   1   2   46.50    6.60
  -8   1   2   45.50    5.30
   7  -1  -2   14.90    5.10
   7  -1  -2   15.40    4.20
  -7   1   2   10.70    3.60
  -7   1   2   13.60    4.00
   6  -1  -2  377.76   14.70
   6  -1  -2  350.96   13.50
  -6   1   2  355.66   13.40
  -6   1   2  300.77   14.70
   5  -1  -2    1.90    2.20
   5  -1  -2    2.40    2.10
  -5   1   2    1.50    2.00
  -5   1   2    1.30    2.10
   4  -1  -2  158.58    7.10
   4  -1  -2  154.78    6.70
  -4   1   2  168.58    6.90
   3  -1  -2  160.18    6.40
   3  -1  -2  161.98    6.40
  -3   1   2  164.38    6.10
   2  -1  -2 3787.82  116.09
  -2   1   2 3833.22  115.59
   1  -1  -2 4048.89  125.09
  -1   1   2 4154.28  124.79
  -1   1   2 4111.09  125.09
   0  -1  -2 1413.76   44.80
   0  -1  -2 1401.26   44.80
   0   1   2 1404.56   44.80
   0   1   2 1517.25   45.90
  -1  -1  -2   68.09    4.60
  -1  -1  -2   95.29    6.50
   1   1   2   73.59    4.70
   1   1   2   70.69    4.80
  -2  -1  -2 5168.38  157.98
   2   1   2 5223.08  158.08
   2   1   2 5062.89  158.58
  -3  -1  -2  150.58    7.90
  -3  -1  -2  149.99    8.60
   3   1   2  152.58    8.00
  -4  -1  -2  306.27   13.20
   4   1   2  306.27   13.30
   4   1   2  296.17   14.30
  -5  -1  -2    2.60    4.00
  -5  -1  -2   12.70    4.90
   5   1   2   11.00    5.00
   5   1   2   12.30    4.70
  -6  -1  -2  275.67   16.20
  -6  -1  -2  238.28   20.10
   6   1   2  306.17   15.30
   6   1   2  301.97   17.30
  -7  -1  -2    0.50    6.20
  -7  -1  -2   -0.30    6.40
   7   1   2    2.30    6.30
   7   1   2   -3.60    7.30
  -8  -1  -2   51.49   17.40
  -8  -1  -2   73.59   10.80
   8   1   2   72.59   10.40
   8   1   2   81.79   13.50
  -9  -1  -2   -4.70   10.90
   9   1   2  -10.00   10.50
   9   1   2   11.90   12.80
  10  -2  -2   -3.60    5.80
  10  -2  -2   17.00    8.60
   9  -2  -2   15.50    6.60
   9  -2  -2    8.10    4.80
  -9   2   2   18.50    5.90
   8  -2  -2  111.59    7.80
   8  -2  -2  117.19   10.80
  -8   2   2  123.69    9.80
   7  -2  -2  173.48    8.50
   7  -2  -2  145.79   16.30
  -7   2   2  182.88   10.30
   6  -2  -2  367.66   13.30
   6  -2  -2  389.56   15.60
  -6   2   2  370.96   14.90
   5  -2  -2  133.99    7.50
   5  -2  -2  130.59    5.80
  -5   2   2  132.89    7.00
   4  -2  -2  479.75   15.80
   4  -2  -2  471.25   15.80
   4  -2  -2  503.05   17.30
  -4   2   2  491.65   16.90
   3  -2  -2  114.49    4.60
  -3   2   2  116.89    5.50
   2  -2  -2    0.80    1.20
  -2   2   2    0.20    1.30
   1  -2  -2 6851.51  206.48
  -1   2   2 6734.23  207.28
   0  -2  -2  156.78    7.00
   0   2   2  143.69    7.90
   0   2   2  156.18    7.10
  -1  -2  -2  134.59    7.00
   1   2   2  136.59    7.30
   1   2   2  134.09    6.80
  -2  -2  -2  332.07   13.10
   2   2   2  316.47   13.10
   2   2   2  331.17   13.60
  -3  -2  -2 1026.50   37.00
  -3  -2  -2 1029.00   34.50
   3   2   2 1003.30   35.30
   3   2   2 1017.10   34.60
  -4  -2  -2 1160.78   40.90
  -4  -2  -2 1224.28   40.10
   4   2   2 1169.48   41.10
   4   2   2 1171.98   40.20
  -5  -2  -2   48.00    6.60
  -5  -2  -2   36.10    9.90
   5   2   2   39.10    7.60
   5   2   2   41.00    6.10
  -6  -2  -2    7.40    5.40
   6   2   2   15.50    5.90
   6   2   2    5.70    7.00
  -7  -2  -2   -0.10    6.70
   7   2   2    4.80    8.30
   7   2   2  -10.30    6.90
  -8  -2  -2  -13.60    9.30
   8   2   2    8.30    9.00
   8   2   2   -3.90   10.70
  10  -3  -2  -15.00    8.50
   9  -3  -2   52.29    8.90
  -9   3   2   47.20    7.70
   8  -3  -2   96.29   10.40
  -8   3   2   92.59    9.90
   7  -3  -2  841.82   31.40
  -7   3   2  877.01   30.70
   6  -3  -2   52.99    6.30
  -6   3   2   48.60    5.40
  -5   3   2  303.47   12.70
   4  -3  -2   32.30    3.00
   4  -3  -2   36.90    2.10
  -4   3   2   36.70    4.00
   3  -3  -2 2327.77   71.99
  -3   3   2 2398.66   73.59
  -3   3   2 2331.27   71.99
   2  -3  -2   12.60    2.00
  -2   3   2   16.60    2.20
   1  -3  -2  251.67    9.60
  -1   3   2  242.58    9.60
   0  -3  -2    5.30    2.10
   0   3   2    4.40    2.40
  -1  -3  -2  417.96   16.20
   1   3   2  446.26   16.30
  -2  -3  -2  147.59    8.50
   2   3   2  143.39    8.90
   2   3   2  146.29    8.40
  -3  -3  -2  105.99    7.70
   3   3   2   96.09    7.70
   3   3   2  100.69    8.70
  -4  -3  -2    9.40    5.00
   4   3   2   20.30    4.80
   4   3   2   23.20    5.50
  -5  -3  -2  719.43   27.50
   5   3   2  693.53   27.50
   5   3   2  717.23   29.10
  -6  -3  -2   82.79    9.80
   6   3   2   67.59    9.30
   6   3   2   50.99    9.50
  -7  -3  -2  111.79   11.80
   7   3   2  116.39   12.50
   7   3   2  127.59   14.50
  -8  -3  -2   83.99   13.50
   8   3   2  112.59   16.60
   8   3   2  115.59   14.00
  -9   4   2   81.39   11.20
  -8   4   2  221.28   13.70
  -7   4   2  195.88   11.50
  -6   4   2  109.69    8.70
  -5   4   2  197.48   12.50
  -4   4   2  265.57   11.80
  -3   4   2  349.67   12.10
   2  -4  -2  111.09    5.60
  -2   4   2  107.19    5.70
   1  -4  -2 1159.28   37.30
  -1   4   2 1143.79   37.40
   0  -4  -2  588.54   20.80
   0   4   2  576.14   20.80
  -1  -4  -2    9.40    3.30
   1   4   2   10.70    3.40
  -2  -4  -2  361.96   15.10
   2   4   2  346.97   15.00
   2   4   2  341.37   15.90
  -3  -4  -2   58.59    7.20
   3   4   2   58.59    7.40
   3   4   2   76.09    7.60
  -4  -4  -2   33.30    5.20
   4   4   2   20.10    5.50
   4   4   2   27.30    7.40
  -5  -4  -2   11.80    6.00
   5   4   2    7.50    6.10
   5   4   2    5.80    7.40
  -6  -4  -2  113.39   11.40
   6   4   2  118.09   12.00
   6   4   2  149.09   16.90
  -7  -4  -2   61.99   11.70
   7   4   2   29.00   12.10
   7   4   2   38.30    9.80
   8   4   2   30.30   13.10
   8   4   2   12.50   15.90
  -8   5   2  153.68   12.70
  -7   5   2   17.80    5.60
  -6   5   2  468.35   19.90
  -5   5   2   63.99    7.60
   4  -5  -2  832.42   26.60
  -4   5   2  841.22   26.60
  -4   5   2  876.51   30.40
   3  -5  -2    4.70    2.20
  -3   5   2    0.30    2.10
   2  -5  -2   33.50    3.80
  -2   5   2   28.20    3.80
   1  -5  -2   57.79    5.70
  -1   5   2   58.59    5.80
   0  -5  -2  549.45   20.10
   0   5   2  531.15   20.30
  -1  -5  -2  487.65   19.00
   1   5   2  474.45   19.00
  -2  -5  -2 1343.17   50.79
   2   5   2 1399.56   47.40
   2   5   2 1449.85   48.70
  -3  -5  -2    9.30    4.80
   3   5   2   10.90    5.00
   3   5   2   12.00    6.40
  -4  -5  -2  181.48   12.60
   4   5   2  169.38   14.80
   4   5   2  163.18   12.10
  -5  -5  -2   -7.90    6.20
   5   5   2   -2.50    5.90
   5   5   2   -0.80    7.90
  -6  -5  -2   70.29   10.70
   6   5   2   60.99   10.80
   6   5   2  110.19   14.40
  -7  -5  -2   -3.90   11.50
   7   5   2    3.50   13.00
   7   5   2   -3.80   10.40
  -8   6   2   62.39    9.30
  -7   6   2  130.59   13.10
  -6   6   2   40.60    7.00
  -5   6   2   65.69    8.00
   4  -6  -2   35.20    3.20
  -4   6   2   32.00    5.90
  -4   6   2   35.60    3.40
   3  -6  -2   96.59    6.30
  -3   6   2   99.49    6.40
   2  -6  -2   53.29    5.30
  -2   6   2   52.79    5.20
   1  -6  -2  221.98   11.10
  -1   6   2  216.98   11.20
   0  -6  -2   19.00    4.90
   0   6   2   15.70    4.60
  -1  -6  -2  209.18   13.60
   1   6   2  228.68   12.60
  -2  -6  -2   56.49    6.90
   2   6   2   64.39    7.90
  -3  -6  -2  262.07   15.20
   3   6   2  340.67   22.50
   3   6   2  251.77   15.10
  -4  -6  -2   48.30    8.60
   4   6   2   26.00    6.50
   4   6   2   45.50    9.70
  -5  -6  -2   35.90    9.00
   5   6   2   19.70    8.00
   5   6   2   13.80   11.60
  -6  -6  -2    3.00    9.30
   6   6   2   -0.40   12.60
   6   6   2   -8.80    8.50
   7   6   2   22.00   17.30
   7   6   2   24.60   12.80
  -7   7   2   28.70    7.60
  -6   7   2   39.00    8.70
  -5   7   2  267.37   15.60
   4  -7  -2   19.80    3.40
  -4   7   2   15.60    3.30
  -4   7   2   14.90    5.50
   3  -7  -2   69.09    6.90
  -3   7   2   75.59    6.90
   2  -7  -2   39.70    5.30
  -2   7   2   55.89    5.90
   1  -7  -2  282.47   13.70
  -1   7   2  275.27   13.80
   0  -7  -2   20.00    5.20
   0   7   2   25.50    6.10
  -1  -7  -2  148.39   11.40
   1   7   2  155.68   11.60
  -2  -7  -2   13.10    6.20
   2   7   2    6.20    5.40
  -3  -7  -2  123.69   11.90
   3   7   2  121.09   12.60
   3   7   2  146.19   14.70
  -4  -7  -2    5.00    8.10
   4   7   2    8.60    7.70
   4   7   2    5.60   11.00
  -5  -7  -2   30.70   11.30
   5   7   2   46.70   14.40
   5   7   2   20.50   10.10
   6   7   2    7.60   10.70
   6   7   2   18.60   17.10
  -6   8   2   51.19   10.10
  -5   8   2   25.20    7.90
   4  -8  -2  235.98   10.80
  -4   8   2  229.18   11.00
   3  -8  -2  159.88   10.30
  -3   8   2  149.88   10.30
   2  -8  -2  351.56   16.00
  -2   8   2  346.77   16.30
   1  -8  -2   -1.70    5.00
  -1   8   2    2.80    5.40
   0  -8  -2   56.59    7.90
   0   8   2   59.09    8.30
  -1  -8  -2   -5.10    5.90
   1   8   2  -13.30    5.90
  -2  -8  -2  116.09   11.40
   2   8   2  113.19   12.10
  -3  -8  -2   24.90    8.40
   3   8   2   56.19   13.10
   3   8   2   33.00    9.00
  -4  -8  -2   27.80   10.10
   4   8   2    7.00   13.70
   4   8   2   37.30   10.30
   5   8   2    2.80   15.70
   5   8   2   -3.20   10.60
   4  -9  -2   19.00    5.40
  -4   9   2   22.00    5.30
   3  -9  -2  138.39   11.20
  -3   9   2  128.59   11.50
   2  -9  -2  200.18   14.10
  -2   9   2  216.28   14.40
   1  -9  -2   13.80    7.50
  -1   9   2   33.90   10.20
   0  -9  -2    4.50    7.30
   0   9   2    4.40    7.10
  -1  -9  -2   -5.60    8.40
   1   9   2   -2.30    8.10
   2   9   2   32.20   10.30
   3   9   2   59.89   17.90
   3   9   2   31.20   11.70
   4   9   2   10.40   12.00
   4   9   2   18.30   16.90
   4 -10  -2   -6.90    6.20
  -4  10   2   -4.10   11.40
  -4  10   2    9.10    6.30
   3 -10  -2   19.00    7.60
  -3  10   2   12.60    7.70
   2 -10  -2  -10.30    8.30
  -2  10   2    9.70    9.50
   1 -10  -2  118.09   13.10
  -1  10   2  118.09   12.40
   0 -10  -2  -19.60    9.20
   0  10   2    2.60    9.60
  -1 -10  -2   19.00   11.40
   1  10   2    5.50   10.40
   2  10   2  -10.70   11.70
   2 -11  -2   16.30   11.20
  -2  11   2   13.30   11.20
   1 -11  -2   20.10   12.40
  -1  11   2   10.30   12.00
   0  11  -3   -1.50   11.60
  -1  11  -3   -2.00   10.90
  -1  11  -3    3.20   19.20
   4  10  -3   41.50   14.90
   3  10  -3   15.50   12.60
   2  10  -3   56.09   12.20
  -2 -10   3   37.80   11.50
   1  10  -3   22.40   10.00
  -1 -10   3   15.50    9.20
   0  10  -3   10.10    9.10
   0 -10   3   -9.00    8.80
  -1  10  -3    8.70    8.30
  -2  10  -3   18.90    8.70
  -2  10  -3   36.30   15.40
  -3  10  -3    0.40   13.10
  -3  10  -3   -4.80    7.90
  -3  10  -3   13.10    8.50
  -4  10  -3   30.00   16.00
   5   9  -3   30.90   11.50
   4   9  -3   -5.60    9.60
  -4  -9   3  -12.30    9.20
   3   9  -3    8.90    9.00
  -3  -9   3   14.40    9.70
   2   9  -3   45.50   10.40
  -2  -9   3   24.70    8.30
   1   9  -3   91.09   10.90
  -1  -9   3  110.09   11.70
   0   9  -3   20.10    7.30
   0  -9   3   21.20    7.50
  -1   9  -3   51.29    8.20
  -2   9  -3   12.60    6.20
  -2   9  -3    8.80   10.60
  -3   9  -3   35.00   10.90
  -3   9  -3   30.40    6.80
  -3   9  -3   30.90    6.80
  -4   9  -3   -4.50   11.00
  -4   9  -3   -4.70    5.30
  -4   9  -3    1.10    5.20
  -5   9  -3   38.50   16.80
   6   8  -3   53.49   11.80
   5   8  -3   63.89   10.80
  -5  -8   3   54.49    9.30
   4   8  -3   59.29   10.30
  -4  -8   3   55.99    9.00
   3   8  -3  193.68   15.40
  -3  -8   3  186.68   14.50
   2   8  -3   25.90    7.20
  -2  -8   3   15.40    7.00
   1   8  -3    3.10    6.60
  -1  -8   3   31.50    6.90
   0   8  -3  112.09   10.90
   0  -8   3  117.79   10.70
  -1   8  -3  371.66   17.10
  -2   8  -3   11.90    5.30
  -2   8  -3   15.60    8.00
  -3   8  -3  141.29   16.00
  -3   8  -3  152.38   10.40
  -3   8  -3  151.48   10.00
  -4   8  -3   86.69   12.50
  -4   8  -3   89.29    8.00
  -4   8  -3   91.89    8.30
  -5   8  -3   67.29   14.80
  -6   8  -3    4.10   14.10
   7   7  -3   -9.50   10.70
   7   7  -3   -6.10    9.90
   6   7  -3  123.19   13.10
  -6  -7   3   98.29   11.10
   5   7  -3   19.10    7.70
  -5  -7   3   26.60    7.50
   4   7  -3  355.36   18.50
  -4  -7   3  346.87   17.90
   3   7  -3   60.29    8.10
  -3  -7   3   67.09    7.50
   2   7  -3  230.18   13.60
  -2  -7   3  212.08   13.20
   1   7  -3    7.50    5.50
  -1  -7   3    3.50    4.60
   0   7  -3   58.99    6.90
   0  -7   3   54.89    6.60
  -1   7  -3   77.29    8.00
  -2   7  -3 1065.79   40.90
  -2   7  -3 1110.59   36.90
  -3   7  -3 1361.36   44.00
  -3   7  -3 1316.87   48.70
  -3   7  -3 1366.36   44.00
  -4   7  -3  421.86   15.90
  -4   7  -3  422.66   15.90
  -4   7  -3  443.06   23.90
  -5   7  -3   -1.30    9.00
  -6   7  -3   46.00   12.80
  -7   7  -3    6.20   13.70
   8   6  -3   30.10   12.20
   8   6  -3   16.00   12.70
   7   6  -3   14.20    9.70
   7   6  -3   13.40   10.10
  -7  -6   3   37.10    9.20
   6   6  -3   49.00    9.30
   6   6  -3   51.59    9.70
  -6  -6   3   52.39    8.70
   5   6  -3    9.80    6.40
  -5  -6   3   -2.00    6.10
   4   6  -3   59.99    7.50
  -4  -6   3   66.09    7.90
   3   6  -3   19.80    5.70
  -3  -6   3   19.40    4.90
   2   6  -3  148.39   10.20
  -2  -6   3  150.88    9.80
   1   6  -3  215.88   11.70
  -1  -6   3  221.78   11.60
   0   6  -3   60.19    6.30
   0  -6   3   62.39    6.30
  -1   6  -3    6.50    3.70
  -1   6  -3    4.60    4.80
  -2   6  -3   92.39    7.00
  -2   6  -3  121.69   13.40
  -2   6  -3   79.69    6.80
  -3   6  -3  218.48   14.60
  -3   6  -3  216.88    9.90
  -3   6  -3  219.78   10.10
  -4   6  -3  351.36   13.10
  -4   6  -3  322.47   13.10
  -4   6  -3  367.56   20.30
  -5   6  -3  281.57   10.60
  -5   6  -3  281.57   10.60
  -5   6  -3  306.67   20.00
  -6   6  -3   69.99   11.60
  -7   6  -3   12.30   12.30
   9   5  -3   20.10   14.60
   9   5  -3    1.70   11.50
   8   5  -3   -8.00    9.50
   8   5  -3   -2.80    8.50
  -8  -5   3   14.30   10.30
   7   5  -3  303.97   19.00
   7   5  -3  358.16   20.30
  -7  -5   3  334.67   19.30
   6   5  -3   10.50    6.10
   6   5  -3    8.20    5.80
  -6  -5   3   11.80    5.50
   5   5  -3   20.80    6.40
  -5  -5   3   18.30    4.80
   4   5  -3  429.36   19.20
  -4  -5   3  447.06   19.00
   3   5  -3   78.19    7.90
  -3  -5   3   80.09    9.60
   2   5  -3  364.66   15.60
  -2  -5   3  359.26   15.40
   1   5  -3  313.37   13.60
  -1  -5   3  300.87   13.20
   0   5  -3  183.28    9.40
  -1   5  -3  487.85   20.70
  -1   5  -3  520.85   18.60
  -2   5  -3   34.30    4.20
  -2   5  -3   32.60    3.90
  -3   5  -3   54.19    7.50
  -3   5  -3   56.29    5.40
  -3   5  -3   49.10    4.90
  -4   5  -3   33.00    7.50
  -4   5  -3   30.40    3.60
  -4   5  -3   25.80    3.60
  -5   5  -3  422.96   14.90
  -5   5  -3  419.46   21.80
  -5   5  -3  423.06   15.00
  -6   5  -3   77.49    5.20
  -6   5  -3   78.09    4.90
  -6   5  -3   59.09   10.10
   6  -5   3   65.19   10.20
  -7   5  -3  115.49   13.10
   7  -5   3  104.99   12.50
   8  -5   3   23.40   15.30
   9   4  -3   10.00   11.30
   9   4  -3    3.60    9.70
  -9  -4   3  -15.50   10.10
   8   4  -3   20.00    8.20
   8   4  -3   17.20    9.50
  -8  -4   3   19.20    9.20
   7   4  -3  113.19   12.40
   7   4  -3  130.19   11.90
  -7  -4   3  122.69   12.30
   6   4  -3  146.39   11.30
   6   4  -3  131.49   17.60
  -6  -4   3  151.88   10.80
   5   4  -3  324.57   15.70
  -5  -4   3  315.27   15.00
   4   4  -3   50.89    6.50
  -4  -4   3   36.90    5.10
   3   4  -3    1.20    3.40
  -3  -4   3    1.70    3.10
   2   4  -3   51.49    5.50
  -2  -4   3   60.39    5.60
   1   4  -3  303.57   12.60
  -1  -4   3  307.37   12.60
   0   4  -3  475.55   17.40
  -1   4  -3  361.36   13.50
  -1   4  -3  343.87   15.20
  -2   4  -3  190.28    8.50
  -2   4  -3  191.08   11.00
  -2   4  -3  193.38    8.40
  -3   4  -3   96.39   11.20
  -3   4  -3  103.49    6.10
  -4   4  -3  327.07   17.20
  -4   4  -3  308.27   12.20
   4  -4   3  316.47   16.70
  -5   4  -3    3.40    6.10
  -5   4  -3    8.00    3.10
   5  -4   3   12.40    7.30
  -6   4  -3   12.60    7.20
  -6   4  -3    5.10    3.40
   6  -4   3   16.60    8.30
  -7   4  -3    7.50    4.20
  -7   4  -3    6.20    8.70
   7  -4   3    8.60    9.70
  -8   4  -3   31.70   11.50
  -8   4  -3   27.20    4.90
   8  -4   3   14.80    8.90
   9   3  -3    5.90    9.60
   9   3  -3   -9.10    7.10
  -9  -3   3    2.30    9.60
   8   3  -3  276.17   17.50
   8   3  -3  268.87   16.20
  -8  -3   3  263.57   16.80
   7   3  -3   10.00    5.40
   7   3  -3   22.70   11.70
  -7  -3   3   18.30    5.80
   6   3  -3  348.07   16.80
   6   3  -3  354.26   16.00
  -6  -3   3  355.56   16.60
   5   3  -3   34.50    4.90
   5   3  -3   42.30    5.70
  -5  -3   3   36.60    5.60
   4   3  -3  483.45   18.90
  -4  -3   3  472.85   18.60
   3   3  -3   65.69    5.80
  -3  -3   3   60.69    5.50
   2   3  -3   58.49    5.00
  -2  -3   3   58.39    5.10
   1   3  -3  346.57   13.30
   0   3  -3 1802.02   58.79
   0   3  -3 1880.91   58.09
  -1   3  -3   45.40    5.10
  -1   3  -3   45.60    4.00
  -2   3  -3 1014.80   34.40
  -2   3  -3 1002.30   32.20
   2  -3   3  958.10   34.30
  -3   3  -3    0.20    2.30
  -3   3  -3    7.00    4.60
   3  -3   3   -0.90    3.10
   3  -3   3    0.20    2.20
  -4   3  -3  494.45   21.30
  -4   3  -3  512.95   18.10
   4  -3   3  516.65   21.70
   4  -3   3  506.15   18.10
  -5   3  -3   10.70    3.50
   5  -3   3    6.50    3.50
   5  -3   3    9.40    5.60
  -6   3  -3  126.79   12.80
  -6   3  -3  143.79   13.80
   6  -3   3  136.09   13.40
   6  -3   3  142.99    8.80
  -7   3  -3    7.60    4.80
  -7   3  -3    4.50    8.50
   7  -3   3    1.60    4.70
   7  -3   3   -0.10    8.30
  -8   3  -3   78.99    8.10
  -8   3  -3   75.29   15.00
   8  -3   3   74.39    7.90
   8  -3   3   75.79   14.50
  10   2  -3   14.60    9.50
  10   2  -3   -1.30   11.50
 -10  -2   3   10.40   11.40
   9   2  -3   26.90    7.80
   9   2  -3   31.20    9.10
  -9  -2   3   24.00    8.80
   8   2  -3   12.00    5.20
   8   2  -3   10.80   12.30
  -8  -2   3   19.80    6.60
   7   2  -3  148.59   11.80
   7   2  -3  145.59   10.30
  -7  -2   3  129.89   10.80
   6   2  -3  174.78   10.90
   6   2  -3  195.78   10.30
  -6  -2   3  186.48   10.80
   5   2  -3  336.17   14.00
   5   2  -3  364.96   15.10
  -5  -2   3  356.86   14.90
   4   2  -3   19.90    3.90
  -4  -2   3   17.50    3.30
   3   2  -3  470.75   17.60
  -3  -2   3  495.35   17.80
   2   2  -3   23.20    3.20
  -2  -2   3   25.20    3.20
   1   2  -3 2906.01   90.09
   0   2  -3   33.30    3.50
   0   2  -3   34.10    4.00
  -1   2  -3    3.20    2.30
  -1   2  -3    1.20    1.70
   1  -2   3    1.80    2.20
   1  -2   3    1.20    1.70
  -2   2  -3    0.50    2.00
  -2   2  -3    5.60    3.30
   2  -2   3    3.00    2.70
   2  -2   3    2.50    2.00
  -3   2  -3  437.56   15.90
  -3   2  -3  436.16   17.90
   3  -2   3  441.86   15.80
  -4   2  -3  158.38    8.10
  -4   2  -3  141.39   10.10
   4  -2   3  142.79   10.60
   4  -2   3  157.08    8.10
  -5   2  -3  225.88   10.90
  -5   2  -3  236.68   14.00
   5  -2   3  232.48   11.10
   5  -2   3  249.18   14.50
  -6   2  -3    1.80    3.90
  -6   2  -3    1.10    6.60
   6  -2   3    6.40    5.30
   6  -2   3    3.60    4.50
  -7   2  -3   89.09    9.40
  -7   2  -3   76.39   11.20
   7  -2   3   75.39    7.80
   7  -2   3   87.49   11.90
  -8   2  -3   51.69    8.10
  -8   2  -3   31.90   10.70
   8  -2   3   44.40    8.10
   8  -2   3   39.30   13.20
  10   1  -3   39.10   11.20
  10   1  -3   24.90    9.60
 -10  -1   3   24.90    9.80
   9   1  -3   90.09    9.80
   9   1  -3   91.59   12.40
  -9  -1   3   88.89   10.30
   8   1  -3   35.00    6.60
   8   1  -3   26.80    6.90
  -8  -1   3   31.60    6.50
   7   1  -3   33.30    5.90
   7   1  -3   30.20    6.30
  -7  -1   3   29.90    5.30
   6   1  -3   25.60    4.80
   6   1  -3   23.50    3.90
  -6  -1   3   18.40    4.40
   5   1  -3  994.40   33.90
   5   1  -3 1007.00   32.90
  -5  -1   3 1003.70   33.90
   4   1  -3  282.67   10.50
   4   1  -3  281.77   11.80
  -4  -1   3  283.97   14.60
   3   1  -3  342.37   12.90
  -3  -1   3  341.27   12.80
   2   1  -3  185.78    8.10
   1   1  -3 3029.10   88.99
   1   1  -3 2732.13   88.99
   0   1  -3   52.49    4.10
   0   1  -3   61.69    4.20
   0  -1   3   58.39    4.10
  -1   1  -3  269.07   10.30
  -1   1  -3  279.17   11.20
   1  -1   3  261.17   11.10
   1  -1   3  263.07   10.30
  -2   1  -3  331.37   12.30
  -2   1  -3  319.57   13.50
   2  -1   3  330.07   12.40
  -3   1  -3   96.89    6.10
  -3   1  -3   90.39    7.40
   3  -1   3  109.19    9.60
   3  -1   3   95.19    6.20
  -4   1  -3   90.39    8.50
  -4   1  -3   92.39    6.60
   4  -1   3   89.49    8.80
   4  -1   3   89.19    6.70
  -5   1  -3  180.88    9.90
  -5   1  -3  184.68   12.90
   5  -1   3  169.08    9.80
  -6   1  -3   10.10    7.20
  -6   1  -3    3.60    4.50
   6  -1   3    5.70    4.70
   6  -1   3    3.60    7.40
  -7   1  -3  120.59   11.20
  -7   1  -3  114.09   12.90
   7  -1   3  102.79   10.80
  -8   1  -3   35.60   10.90
  -8   1  -3   34.10    8.50
   8  -1   3   33.90    8.70
   8  -1   3   30.80   10.40
  10   0  -3  106.49   11.80
  10   0  -3   99.29   11.90
   9   0  -3    0.90    6.20
   9   0  -3   -9.00    5.70
  -9   0   3   -7.30    5.60
   8   0  -3  140.39   11.00
   8   0  -3  140.99   10.50
  -8   0   3  141.59   10.50
   7   0  -3   -2.70    3.30
   7   0  -3    0.50    4.10
  -7   0   3   -0.50    3.40
   6   0  -3  156.78    8.50
   6   0  -3  166.78    9.20
  -6   0   3  168.18    9.00
   5   0  -3   20.10    3.60
   5   0  -3   17.40    2.80
  -5   0   3   14.80    3.10
   4   0  -3 2178.58   68.39
   4   0  -3 2187.88   67.19
   3   0  -3  119.89    6.00
   2   0  -3 3316.97  101.89
   1   0  -3  623.84   21.10
   1   0  -3  654.23   20.60
  -1   0   3  633.94   21.20
  -1   0   3  644.04   20.40
   0   0  -3  185.38    7.80
   0   0  -3  189.08    7.90
   0   0   3  186.68    7.80
  -1   0  -3  727.13   25.10
  -1   0  -3  741.13   24.60
   1   0   3  765.22   24.70
   1   0   3  725.03   25.10
  -2   0  -3   15.80    2.80
  -2   0  -3   21.60    6.20
   2   0   3   14.50    3.10
   2   0   3    7.70    2.80
  -3   0  -3  125.89    9.80
  -3   0  -3   92.49    6.30
   3   0   3   86.09    7.60
   3   0   3   82.39    6.30
  -4   0  -3  859.81   29.70
  -4   0  -3  828.42   31.20
   4   0   3  856.91   29.60
   4   0   3  871.81   31.60
  -5   0  -3   69.79    8.60
  -5   0  -3   82.19    8.10
   5   0   3   67.09    8.20
   5   0   3   83.29    8.00
  -6   0  -3  125.39   10.40
  -6   0  -3  107.39   12.90
   6   0   3  115.79   10.20
   6   0   3  126.09   13.20
  -7   0  -3    8.80    6.70
  -7   0  -3    2.40    7.80
   7   0   3    2.50    5.60
   7   0   3    3.90    8.20
  -8   0  -3  138.49   12.60
  -8   0  -3  143.79   16.50
   8   0   3  139.99   12.60
   8   0   3  122.19   16.00
  10  -1  -3   13.10    9.00
  10  -1  -3   31.70    7.90
   9  -1  -3   35.10    6.70
   9  -1  -3   29.70    6.40
   8  -1  -3  121.59   10.00
   8  -1  -3  117.59    9.10
   7  -1  -3    6.50    3.90
   7  -1  -3   16.00    4.10
   6  -1  -3  710.43   24.30
   6  -1  -3  709.43   24.50
  -6   1   3  695.13   23.50
   5  -1  -3  628.04   21.60
   5  -1  -3  632.24   21.40
  -5   1   3  639.14   20.50
   4  -1  -3  275.97   10.60
   4  -1  -3  282.97   10.00
   3  -1  -3   55.39    3.80
   2  -1  -3 3413.76  106.89
  -2   1   3 3574.04  105.79
  -2   1   3 3465.25  106.89
   1  -1  -3 1882.71   58.19
   1  -1  -3 1861.71   57.99
  -1   1   3 1853.31   57.69
  -1   1   3 1860.71   58.19
   0  -1  -3  347.07   12.90
   0  -1  -3  345.67   12.80
   0   1   3  356.16   12.90
  -1  -1  -3  193.88    9.20
  -1  -1  -3  150.58    7.60
   1   1   3  144.39    7.80
   1   1   3  156.58    7.70
  -2  -1  -3  585.34   20.70
  -2  -1  -3  569.54   21.40
   2   1   3  587.24   20.70
  -3  -1  -3  578.54   20.60
  -3  -1  -3  553.44   21.50
   3   1   3  528.55   21.40
   3   1   3  562.64   20.60
  -4  -1  -3   10.80    3.90
  -4  -1  -3   11.00    4.70
   4   1   3   14.60    4.50
   4   1   3   11.50    4.80
  -5  -1  -3    8.50    4.80
   5   1   3    8.30    5.70
   5   1   3   -0.90    4.70
  -6  -1  -3  199.08   15.50
  -6  -1  -3  210.08   13.30
   6   1   3  210.68   13.20
   6   1   3  167.88   15.70
  -7  -1  -3   59.49    9.00
  -7  -1  -3   71.99   11.80
   7   1   3   52.49    9.00
   7   1   3   61.19   12.20
  -8  -1  -3    2.30   11.20
  -8  -1  -3   22.00   10.20
   8   1   3   11.50    9.60
   8   1   3    6.90   11.90
  10  -2  -3   67.99    7.60
  10  -2  -3   64.19   10.30
   9  -2  -3   33.20    5.60
   9  -2  -3   42.50    7.40
  -9   2   3   36.80    6.30
   8  -2  -3    7.30    3.80
   8  -2  -3    2.00    4.40
  -8   2   3   11.60    4.20
   7  -2  -3  331.37   12.80
  -7   2   3  314.67   13.10
   6  -2  -3   95.19    5.90
   6  -2  -3   95.09    7.00
   6  -2  -3   99.09    5.80
  -6   2   3  100.89    6.30
   5  -2  -3  682.63   22.50
   5  -2  -3  677.03   23.30
   5  -2  -3  682.33   22.50
  -5   2   3  690.23   22.50
   4  -2  -3   14.70    2.20
   4  -2  -3   13.30    2.20
  -4   2   3   15.80    2.20
   3  -2  -3 1905.71   58.89
  -3   2   3 1843.22   58.89
  -3   2   3 1944.91   59.29
   2  -2  -3 1086.59   35.40
  -2   2   3 1144.69   35.60
   1  -2  -3 1699.23   53.19
  -1   2   3 1749.32   53.19
  -1   2   3 1625.14   52.99
   0  -2  -3    0.70    2.00
   0   2   3    1.40    2.00
   0   2   3    0.20    1.90
  -1  -2  -3  408.06   15.80
  -1  -2  -3  421.56   15.90
   1   2   3  406.76   15.50
   1   2   3  397.76   15.70
  -2  -2  -3   92.39    6.70
  -2  -2  -3   93.19    7.20
   2   2   3   92.89    7.60
   2   2   3  101.19    6.90
  -3  -2  -3 1195.18   39.70
  -3  -2  -3 1168.98   43.60
   3   2   3 1171.88   39.70
   3   2   3 1154.28   40.60
  -4  -2  -3   60.89    6.70
  -4  -2  -3   75.29   10.20
   4   2   3   63.29    7.90
   4   2   3   59.49    6.90
  -5  -2  -3 1197.78   42.00
   5   2   3 1209.68   42.10
   5   2   3 1207.28   43.90
  -6  -2  -3   44.40    9.20
  -6  -2  -3   35.20    7.30
   6   2   3   43.10    9.70
   6   2   3   32.90    7.50
  -7  -2  -3   70.39   10.50
   7   2   3   59.99   11.90
   7   2   3   48.90    9.90
  -8  -2  -3   -3.50   10.90
   8   2   3    6.30   10.50
   8   2   3    3.00   13.20
  10  -3  -3   17.40    9.40
   9  -3  -3   11.40    6.30
  -9   3   3   21.70    5.90
   8  -3  -3  191.48    8.00
   8  -3  -3  185.58    8.00
   8  -3  -3  190.68   12.30
  -8   3   3  200.38   11.10
   7  -3  -3   15.30    2.70
   7  -3  -3   12.00    2.60
  -7   3   3   12.80    4.00
   6  -3  -3  254.27    9.50
   6  -3  -3  256.97    9.40
  -6   3   3  279.37   11.40
   5  -3  -3  123.49    5.60
   5  -3  -3  129.39    5.70
  -5   3   3  138.49    7.30
   4  -3  -3  357.56   12.50
  -4   3   3  367.96   13.50
   3  -3  -3 1258.37   39.80
  -3   3   3 1261.17   39.80
   2  -3  -3  278.67   10.70
  -2   3   3  284.97   10.80
   1  -3  -3  469.25   16.40
  -1   3   3  443.56   16.30
   0  -3  -3   15.80    3.80
   0   3   3   13.20    2.90
   0   3   3   20.20    3.30
  -1  -3  -3    7.10    2.90
   1   3   3    8.70    3.10
   1   3   3   12.50    3.70
  -2  -3  -3   60.29    6.40
   2   3   3   60.49    7.20
   2   3   3   62.69    6.50
  -3  -3  -3   29.90    4.80
   3   3   3   27.00    5.60
   3   3   3   39.00    5.70
  -4  -3  -3  259.07   13.80
   4   3   3  274.17   14.30
   4   3   3  268.87   15.90
  -5  -3  -3  839.32   32.00
   5   3   3  831.92   33.60
  -6  -3  -3  305.67   18.00
   6   3   3  285.67   20.20
   6   3   3  283.67   18.30
  -7  -3  -3  -14.90    9.20
   7   3   3   16.00    9.40
   7   3   3   -4.70   10.80
  -8  -3  -3  -12.90   12.70
   8   3   3   16.40   12.20
   8   3   3    0.80   13.00
  -9   4   3   19.20    6.50
  -8   4   3   72.29    7.60
  -7   4   3    8.90    4.20
  -6   4   3   90.39    7.90
   5  -4  -3    4.00    1.50
   5  -4  -3    4.80    1.60
  -5   4   3    4.80    3.20
   4  -4  -3 1061.09   34.00
  -4   4   3 1081.09   34.00
  -4   4   3 1087.69   36.00
  -3   4   3   23.80    3.00
   2  -4  -3   55.59    4.90
  -2   4   3   53.29    4.80
   1  -4  -3   81.59    7.10
  -1   4   3   78.49    5.90
   0  -4  -3 1474.25   47.60
   0   4   3 1442.06   47.70
  -1  -4  -3    7.40    3.10
   1   4   3    5.40    3.30
   1   4   3    7.70    5.00
  -2  -4  -3   73.39    7.70
   2   4   3   73.29    8.00
   2   4   3   80.89    7.80
  -3  -4  -3  199.48   12.10
   3   4   3  228.78   12.50
  -4  -4  -3  143.09   11.30
   4   4   3  171.98   14.30
   4   4   3  176.98   14.20
  -5  -4  -3   20.00    6.50
   5   4   3    7.80    7.60
   5   4   3    3.70    6.50
  -6  -4  -3   75.19   11.40
   6   4   3  104.59   11.70
   6   4   3  102.69   14.40
  -7  -4  -3   50.09   13.10
   7   4   3   18.60   11.70
   7   4   3   55.69   14.70
  -8   5   3   99.29   10.50
  -7   5   3  124.09   10.70
  -6   5   3   -5.40    3.90
  -5   5   3  385.26   16.30
   4  -5  -3  238.78    9.40
  -4   5   3  232.38    9.40
  -4   5   3  234.88   12.20
   3  -5  -3  173.28    8.20
  -3   5   3  176.68    8.30
   2  -5  -3   58.09    6.10
  -2   5   3   54.19    5.80
   1  -5  -3  166.88    9.30
  -1   5   3  171.88    9.40
   0  -5  -3   21.30    4.60
   0   5   3   19.50    4.60
  -1  -5  -3  280.77   13.30
   1   5   3  262.17   14.60
   1   5   3  272.47   13.40
  -2  -5  -3    8.40    4.40
   2   5   3    3.10    4.50
   2   5   3    7.30    5.50
  -3  -5  -3   32.40    6.80
   3   5   3   31.60    7.90
   3   5   3   28.70    7.70
  -4  -5  -3    8.70    5.80
   4   5   3   11.00    5.50
   4   5   3   20.20    8.20
  -5  -5  -3   74.39    9.30
   5   5   3   63.19   12.20
   5   5   3   85.49   10.60
  -6  -5  -3   -6.80    9.40
   6   5   3    0.80    9.20
   6   5   3   14.50   12.90
   7   5   3    0.70   16.60
   7   5   3   38.70   14.30
  -8   6   3   44.90    8.60
  -7   6   3   20.50    6.70
  -6   6   3   26.70    6.40
   5  -6  -3  841.82   26.60
  -5   6   3  851.81   31.20
   4  -6  -3  185.78    8.40
  -4   6   3  179.48    8.50
   3  -6  -3  247.78   14.20
  -3   6   3  283.27   11.70
   2  -6  -3    5.80    3.80
  -2   6   3   11.90    4.10
   1  -6  -3  158.28    9.90
  -1   6   3  141.19    9.90
   0  -6  -3   34.40    5.80
   0   6   3   26.70    5.20
  -1  -6  -3   72.89    7.80
   1   6   3   55.09    7.20
  -2  -6  -3   18.70    5.60
   2   6   3   25.80   10.00
  -3  -6  -3  319.97   16.70
   3   6   3  286.97   16.50
   3   6   3  296.57   19.60
  -4  -6  -3   57.29    9.40
   4   6   3   57.39    8.60
   4   6   3   69.39   11.80
  -5  -6  -3    3.10    8.50
   5   6   3   12.00   12.90
   5   6   3   26.60    9.40
   6   6   3    3.10   14.50
   6   6   3   -7.50   10.20
  -7   7   3    1.80    7.00
  -6   7   3  320.97   16.90
   5  -7  -3  101.29    5.70
  -5   7   3   97.09   10.50
  -5   7   3  101.49    5.80
   4  -7  -3  150.58    8.50
  -4   7   3  155.28    8.70
   3  -7  -3   15.00    4.40
  -3   7   3   13.90    4.10
   2  -7  -3  160.28   10.20
  -2   7   3  144.09   10.20
   1  -7  -3   20.20    5.50
  -1   7   3   11.80    5.50
   0  -7  -3  246.58   14.20
   0   7   3  266.17   14.90
  -1  -7  -3    4.30    5.30
   1   7   3   -0.50    5.50
  -2  -7  -3   52.79    7.70
   2   7   3   46.30    8.40
   2   7   3   47.60    9.80
  -3  -7  -3  -11.30    6.70
   3   7   3  -14.90    9.40
   3   7   3   -3.40    6.50
  -4  -7  -3  130.19   13.50
   4   7   3  117.99   13.10
   4   7   3  113.19   15.60
   5   7   3   15.30    9.90
   5   7   3    5.90   14.50
  -6   8   3   21.60    7.20
   5  -8  -3    5.50    3.30
  -5   8   3    8.90    3.70
  -5   8   3   14.00    7.00
   4  -8  -3  136.19    9.30
  -4   8   3  130.19    9.20
   3  -8  -3   86.49    9.20
  -3   8   3   78.29    7.60
   2  -8  -3   63.89    8.50
  -2   8   3   59.99    7.80
   1  -8  -3   34.40    6.70
  -1   8   3   27.80    7.00
   0  -8  -3   40.90    8.20
   0   8   3   38.70    7.90
  -1  -8  -3   15.80    7.70
   1   8   3   20.50    7.60
  -2  -8  -3   32.60    9.00
   2   8   3   67.89   12.50
   2   8   3   47.10    8.80
  -3  -8  -3   15.10    8.40
   3   8   3   12.50   12.90
   3   8   3   -1.90    8.50
   4   8   3    1.00   10.50
   4   8   3  -11.70   14.20
   5   8   3   26.20   19.50
   5  -9  -3    2.30    4.50
  -5   9   3    6.90    9.00
  -5   9   3   11.60    4.60
   4  -9  -3    0.90    5.50
  -4   9   3   -0.60    5.50
   3  -9  -3  126.39   13.90
  -3   9   3  123.39   10.30
   2  -9  -3  131.39   13.20
  -2   9   3  149.39   13.90
   1  -9  -3  269.57   17.50
  -1   9   3  249.48   17.80
   0  -9  -3    3.70    7.90
   0   9   3   14.40    8.40
  -1  -9  -3   27.70   10.30
   1   9   3   57.99   11.20
  -2  -9  -3   -0.30   12.90
   2   9   3    1.40   12.60
   2   9   3   -1.30   10.10
   3   9   3   50.99   13.40
   3   9   3   21.70   21.50
   4 -10  -3   51.39    8.70
  -4  10   3   43.60    8.60
   3 -10  -3   39.10    9.40
  -3  10   3   36.20    8.70
   2 -10  -3   98.59   11.90
  -2  10   3   88.39   11.90
   1 -10  -3   34.10   10.40
  -1  10   3   33.50   10.60
   0 -10  -3   96.79   13.50
   0  10   3   83.79   13.10
  -1 -10  -3   49.90   13.80
   1  10   3   62.29   13.60
   2  10   3   36.60   18.30
   2  10   3   18.50   14.50
   3  10  -4   22.70   12.60
   2  10  -4   21.70   11.00
  -2 -10   4   -1.40   10.30
   1  10  -4   13.10   10.30
   0  10  -4   34.60   10.20
  -1  10  -4   24.00    9.50
  -1  10  -4   36.00   15.00
  -2  10  -4   15.80   15.40
  -2  10  -4    8.60   12.70
  -2  10  -4    2.20    8.70
  -3  10  -4   18.70    9.00
  -3  10  -4   23.40    9.70
  -3  10  -4    8.90   15.70
   5   9  -4   56.39   13.50
   4   9  -4   35.50   10.70
  -4  -9   4   11.10   12.30
   3   9  -4   45.50   10.50
  -3  -9   4   35.30   10.70
   2   9  -4   20.90    8.60
  -2  -9   4   25.20    9.20
   1   9  -4  123.59   12.30
  -1  -9   4  153.98   14.40
   0   9  -4   -2.10    6.90
  -1   9  -4   13.50   10.50
  -1   9  -4    6.60    6.80
  -2   9  -4    1.00   10.20
  -2   9  -4    0.30    6.70
  -2   9  -4    4.80    6.50
  -3   9  -4   47.80   12.20
  -3   9  -4   51.69    8.00
  -3   9  -4   51.09    7.90
  -4   9  -4   12.20   14.40
  -4   9  -4    6.90    6.80
  -4   9  -4   10.40    6.20
  -5   9  -4   16.30   17.60
   6   8  -4   86.29   13.00
   5   8  -4    2.10    8.80
  -5  -8   4    3.90    9.10
   4   8  -4   24.30    8.40
  -4  -8   4   36.40    8.90
   3   8  -4    5.10    7.60
  -3  -8   4    8.80    7.30
   2   8  -4    8.50    7.00
  -2  -8   4   10.00    6.90
   1   8  -4   24.20    6.60
  -1  -8   4   14.60    6.60
   0   8  -4   37.40    6.80
  -1   8  -4   37.60    6.90
  -1   8  -4   32.90    9.20
  -2   8  -4  138.99   14.30
  -2   8  -4  111.19   10.70
  -2   8  -4  135.29   10.90
  -3   8  -4   15.30    8.50
  -3   8  -4   30.20    5.90
  -3   8  -4   18.30    6.10
  -4   8  -4   10.60    5.20
  -4   8  -4    0.90    5.20
  -4   8  -4   17.60   20.10
  -5   8  -4    7.50    4.30
  -5   8  -4    6.00    4.60
  -5   8  -4    3.30   12.80
  -6   8  -4   21.30   16.40
   7   7  -4   25.50   11.60
   7   7  -4   24.50   11.70
   6   7  -4  141.79   13.80
  -6  -7   4  108.69   12.70
   5   7  -4   -1.50    7.20
  -5  -7   4   -2.10    7.70
   4   7  -4  112.19   11.60
  -4  -7   4  111.99   11.40
   3   7  -4  133.09   11.70
  -3  -7   4  124.09   11.50
   2   7  -4  133.99   12.00
  -2  -7   4  168.28   11.70
   1   7  -4    6.60    5.30
  -1  -7   4   13.20    5.50
   0   7  -4   45.40    6.70
  -1   7  -4    1.30    4.30
  -1   7  -4   -2.80    6.30
  -2   7  -4   35.70    5.70
  -2   7  -4   51.69    6.30
  -2   7  -4   33.20    7.50
  -3   7  -4    4.00    4.50
  -3   7  -4   11.50    7.90
  -3   7  -4    4.00    4.40
  -4   7  -4   31.00    5.30
  -4   7  -4   25.00   10.40
  -4   7  -4   29.30    5.20
  -5   7  -4   24.10    4.50
  -5   7  -4   16.80    4.50
  -5   7  -4   30.30   10.80
  -6   7  -4   23.20   12.60
   8   6  -4   18.60   12.50
   8   6  -4    9.10   10.90
   7   6  -4  161.28   17.00
   7   6  -4  107.59   12.70
  -7  -6   4  113.09   12.60
   6   6  -4   -8.20    6.70
  -6  -6   4    7.80    6.30
   5   6  -4  152.78   12.70
  -5  -6   4  153.78   12.80
   4   6  -4  442.26   20.60
  -4  -6   4  470.25   20.70
   3   6  -4  835.22   32.00
  -3  -6   4  873.31   31.80
   2   6  -4  108.39    9.30
  -2  -6   4   97.29    8.70
   1   6  -4  333.07   15.60
   0   6  -4   -1.50    3.90
  -1   6  -4   29.30    6.80
  -1   6  -4   27.50    4.90
  -2   6  -4  480.45   18.50
  -2   6  -4  479.65   18.60
  -3   6  -4  136.19   15.30
  -3   6  -4   90.09    7.60
  -3   6  -4   94.19    7.90
  -4   6  -4  350.06   14.10
  -4   6  -4  331.17   20.20
  -5   6  -4  470.45   17.60
  -5   6  -4  493.75   26.70
  -5   6  -4  468.25   17.40
  -6   6  -4   19.40    3.70
  -6   6  -4   11.50    8.40
  -6   6  -4   15.40    3.90
  -7   6  -4   20.30   13.60
   9   5  -4   16.00   10.60
   9   5  -4    0.30   12.40
   8   5  -4   46.20   12.20
   8   5  -4   44.10   10.60
  -8  -5   4   43.30   11.10
   7   5  -4   18.40    8.20
   7   5  -4   23.00    7.60
  -7  -5   4   22.90    8.40
   6   5  -4   83.09    9.70
  -6  -5   4   94.29    9.80
   5   5  -4  284.47   15.40
  -5  -5   4  281.17   15.30
   4   5  -4  360.36   16.90
  -4  -5   4  363.26   17.00
   3   5  -4   98.69    8.90
  -3  -5   4  104.19    8.60
   2   5  -4  319.57   14.60
  -2  -5   4  325.37   14.40
   1   5  -4   39.30    5.00
   0   5  -4  385.56   15.60
   0   5  -4  367.16   16.90
  -1   5  -4  472.65   17.90
  -1   5  -4  466.65   17.70
  -1   5  -4  457.15   20.10
  -2   5  -4  295.97   22.70
  -2   5  -4  293.97   12.80
  -2   5  -4  297.07   12.50
  -3   5  -4    8.60    3.40
  -3   5  -4   12.90    3.70
  -3   5  -4   13.50    6.60
  -4   5  -4    3.50    5.60
  -4   5  -4    8.20    6.60
  -4   5  -4    9.60    3.40
  -5   5  -4   55.29    5.40
  -5   5  -4   39.20    9.30
  -5   5  -4   61.89    6.20
  -6   5  -4  530.25   19.40
  -6   5  -4  513.05   27.30
  -6   5  -4  536.65   19.10
   6  -5   4  555.54   28.60
  -7   5  -4  111.29    8.30
  -7   5  -4  136.29   17.70
  -7   5  -4  101.39    7.80
   7  -5   4  108.09   16.90
   9   4  -4   -6.50   11.50
   9   4  -4    3.20    8.30
  -9  -4   4    4.90   11.30
   8   4  -4   76.19   10.60
   8   4  -4   76.89   11.10
  -8  -4   4   55.49   10.00
   7   4  -4   -7.60    6.20
   7   4  -4    4.80    5.40
  -7  -4   4    3.30    6.40
   6   4  -4  222.28   12.70
   6   4  -4  208.28   13.50
  -6  -4   4  211.48   13.50
   5   4  -4   88.69    9.30
  -5  -4   4   95.89    8.80
   4   4  -4  405.86   17.10
  -4  -4   4  347.67   18.50
   3   4  -4   32.30    5.10
  -3  -4   4   16.60    4.00
   2   4  -4  138.69    8.50
  -2  -4   4  152.98    8.50
   1   4  -4    1.50    2.40
   0   4  -4 1640.74   52.09
   0   4  -4 1583.24   53.09
  -1   4  -4  106.59    6.80
  -1   4  -4   96.99    6.50
  -1   4  -4  105.89    8.30
  -2   4  -4  474.95   18.00
  -3   4  -4   41.60    7.80
  -3   4  -4   47.30    6.90
   3  -4   4   36.30    7.20
  -4   4  -4   94.19    8.90
  -4   4  -4   72.09    8.50
   4  -4   4   94.89   11.40
  -5   4  -4   10.20    6.30
  -5   4  -4   17.00    4.20
   5  -4   4   18.80    8.40
  -6   4  -4  132.99   15.60
  -6   4  -4  125.89    9.20
   6  -4   4  198.38   20.80
  -7   4  -4   31.30   10.00
  -7   4  -4   23.40    6.10
   7  -4   4   32.80    9.10
   8  -4   4  114.69   18.70
  10   3  -4   27.60   12.50
 -10  -3   4   11.50   12.40
   9   3  -4   55.39   10.50
   9   3  -4   40.90    8.10
  -9  -3   4   70.59   12.00
   8   3  -4   -4.10    7.60
   8   3  -4    5.20    5.50
  -8  -3   4   13.90    7.40
   7   3  -4   43.90    6.50
   7   3  -4   37.80    8.40
  -7  -3   4   49.30    7.50
   6   3  -4    7.90    4.20
   6   3  -4   -4.40    4.30
  -6  -3   4    4.80    4.60
   5   3  -4  224.18   12.20
  -5  -3   4  209.28   13.20
   4   3  -4  244.88   12.10
  -4  -3   4  255.17   11.90
   3   3  -4 1689.43   55.49
  -3  -3   4 1725.53   55.49
   2   3  -4    6.60    2.80
   1   3  -4  299.97   12.40
   0   3  -4  363.06   14.80
   0   3  -4  362.26   15.20
  -1   3  -4  253.77   12.10
  -1   3  -4  243.88   10.70
  -2   3  -4  477.05   22.20
  -2   3  -4  392.76   15.70
   2  -3   4  397.96   17.60
  -3   3  -4  433.76   19.00
  -3   3  -4  428.96   18.00
   3  -3   4  431.36   16.20
   3  -3   4  418.36   19.00
  -4   3  -4   12.90    5.50
  -4   3  -4    8.20    3.70
   4  -3   4    7.60    4.70
   4  -3   4    7.60    3.80
  -5   3  -4  369.36   20.60
  -5   3  -4  383.66   15.60
   5  -3   4  398.56   20.30
   5  -3   4  370.16   15.70
  -6   3  -4   -2.00    4.80
  -6   3  -4    5.10    7.60
   6  -3   4    5.40    4.70
   6  -3   4    3.60    8.20
  -7   3  -4   55.79   13.30
  -7   3  -4   45.30    6.90
   7  -3   4   31.40    8.50
   7  -3   4   37.80    6.90
  -8   3  -4  -15.30   13.70
  -8   3  -4   -4.60    7.60
   8  -3   4   -4.30   12.40
   8  -3   4    8.20    7.30
  10   2  -4   20.10   10.70
  10   2  -4    9.20    8.50
 -10  -2   4   -2.30    9.70
   9   2  -4   32.30    9.10
   9   2  -4   15.10    6.90
  -9  -2   4   14.90    8.40
   8   2  -4   -2.90    4.50
   8   2  -4    1.30    7.80
  -8  -2   4    6.00    6.20
   7   2  -4  307.97   15.80
   7   2  -4  294.67   13.70
  -7  -2   4  295.27   15.30
   6   2  -4   19.30    5.30
   6   2  -4   25.20    4.20
  -6  -2   4   25.60    5.00
   5   2  -4  408.96   17.00
  -5  -2   4  404.46   16.80
   4   2  -4   60.99    6.00
  -4  -2   4   58.89    5.80
   3   2  -4  467.85   17.60
   2   2  -4   17.20    3.10
   1   2  -4  599.44   21.00
   1   2  -4  610.94   20.90
   0   2  -4   19.50    3.20
   0   2  -4   14.60    2.60
   0  -2   4   12.50    2.70
  -1   2  -4   11.10    3.20
  -1   2  -4   13.80    2.80
   1  -2   4   11.60    2.70
   1  -2   4   12.90    3.80
  -2   2  -4  121.49    7.00
  -2   2  -4  102.09    8.20
   2  -2   4  112.49    6.80
  -3   2  -4  480.05   18.50
  -3   2  -4  478.15   23.30
   3  -2   4  590.44   23.40
   3  -2   4  488.95   18.60
  -4   2  -4  223.78   13.50
  -4   2  -4  215.08   10.80
   4  -2   4  229.28   13.90
   4  -2   4  211.08   10.60
  -5   2  -4  106.79    8.60
   5  -2   4  103.89    8.70
   5  -2   4   98.09   11.90
  -6   2  -4    4.00    7.20
  -6   2  -4   -4.70    4.60
   6  -2   4    2.60    4.90
   6  -2   4    9.00    6.70
  -7   2  -4   72.99   13.10
  -7   2  -4  115.59   10.70
   7  -2   4   72.59   11.10
   7  -2   4  106.69    9.70
  -8   2  -4    6.40    8.40
  -8   2  -4    1.20   13.20
   8  -2   4   24.90    8.40
   8  -2   4    1.50   10.70
  10   1  -4   88.29   11.90
  10   1  -4   49.70    9.40
   9   1  -4    1.90    5.50
  -9  -1   4    5.20    6.90
   8   1  -4  128.29   11.80
   8   1  -4  134.59   10.10
  -8  -1   4  121.89   10.70
   7   1  -4    8.90    5.00
   7   1  -4   -0.70    4.40
  -7  -1   4    7.30    4.20
   6   1  -4  259.67   12.60
   6   1  -4  265.47   11.10
  -6  -1   4  256.87   12.40
   5   1  -4  107.59    5.70
   5   1  -4  109.09    7.60
   4   1  -4  668.93   23.60
   3   1  -4    6.40    2.40
   2   1  -4 1516.15   47.30
   2   1  -4 1522.45   48.50
   1   1  -4  119.39    6.20
   1   1  -4  124.29    6.60
  -1  -1   4  130.79    6.10
   0   1  -4  412.86   14.70
   0   1  -4  382.66   14.70
   0  -1   4  385.16   14.50
  -1   1  -4    2.50    2.40
  -1   1  -4    4.40    2.40
   1  -1   4    6.80    2.60
   1  -1   4    7.80    3.30
  -2   1  -4 1219.38   37.90
  -2   1  -4  998.20   34.70
   2  -1   4  986.30   35.90
   2  -1   4 1010.60   34.70
  -3   1  -4   52.79    5.80
  -3   1  -4   40.30    6.80
   3  -1   4   78.79   11.40
   3  -1   4   42.80    5.00
  -4   1  -4  493.15   19.10
  -4   1  -4  482.85   21.30
   4  -1   4  494.55   19.20
   4  -1   4  494.25   21.50
  -5   1  -4    4.60    6.10
  -5   1  -4   10.60    4.60
   5  -1   4    4.80    6.50
   5  -1   4    8.90    5.00
  -6   1  -4  258.47   18.50
  -6   1  -4  262.97   16.00
   6  -1   4  264.57   18.00
   6  -1   4  264.77   14.70
  -7   1  -4   12.40    7.40
  -7   1  -4    7.20    8.50
   7  -1   4   31.60   11.60
   7  -1   4   21.60    7.60
  -8   1  -4   77.89   10.90
  -8   1  -4   97.89   16.00
   8  -1   4  106.29   11.50
   8  -1   4  107.89   18.30
  10   0  -4   36.70    8.70
  10   0  -4   58.79   10.10
   9   0  -4    3.50    5.00
   9   0  -4    0.60    6.60
   8   0  -4  199.88   12.30
   8   0  -4  192.58   11.10
   7   0  -4   30.50    5.30
   7   0  -4   29.30    4.30
   6   0  -4   27.00    3.60
   6   0  -4   19.40    4.20
   5   0  -4   96.29    4.90
   5   0  -4   93.69    6.70
   4   0  -4   12.30    2.80
   3   0  -4 1181.08   38.20
   2   0  -4 1876.81   60.29
   2   0  -4 1961.50   59.09
   1   0  -4  113.29    5.60
  -1   0   4  110.79    6.20
  -1   0   4  107.89    5.40
   0   0  -4    1.50    2.20
   0   0  -4   -1.40    1.40
   0   0   4   -0.40    1.80
  -1   0  -4  286.77   14.50
  -1   0  -4  304.77   12.90
   1   0   4  324.07   12.60
   1   0   4  319.87   13.20
  -2   0  -4   87.69    8.80
  -2   0  -4   70.39    5.70
   2   0   4   59.89    7.20
   2   0   4   66.99    5.80
  -3   0  -4   62.99    6.30
   3   0   4   55.89    6.50
   3   0   4   70.19    6.20
  -4   0  -4   29.10    5.10
  -4   0  -4   32.80    7.10
   4   0   4   23.60    5.70
   4   0   4   31.70    5.40
  -5   0  -4    3.80    6.70
  -5   0  -4   -4.30    4.20
   5   0   4   -1.40    4.60
   5   0   4   -0.80    8.40
  -6   0  -4   76.69    8.40
  -6   0  -4   90.09   11.80
   6   0   4   82.59    9.10
   6   0   4   70.49   11.20
  -7   0  -4  116.89   14.90
  -7   0  -4  119.29   12.00
   7   0   4  130.99   14.10
   7   0   4  149.29   16.40
  -8   0  -4   55.09   11.50
  -8   0  -4   63.59   14.30
   8   0   4   51.49   16.50
   8   0   4   50.39   10.40
  10  -1  -4    1.90    7.80
  10  -1  -4    8.30    7.20
   9  -1  -4  127.79   11.00
   9  -1  -4  135.99   11.60
   8  -1  -4   29.30    5.60
   8  -1  -4   19.40    4.80
   7  -1  -4  283.17   12.80
   7  -1  -4  292.07   12.60
   6  -1  -4    6.70    2.70
   6  -1  -4    9.90    3.50
   5  -1  -4   28.30    3.70
   5  -1  -4   34.70    3.40
   5  -1  -4   36.20    3.90
   4  -1  -4  417.36   15.30
   4  -1  -4  418.96   15.30
   3  -1  -4 1181.88   38.00
   2  -1  -4  183.58    8.00
   2  -1  -4  187.28    7.10
  -2   1   4  177.38    8.10
  -2   1   4  179.88    6.70
   1  -1  -4 2175.38   71.29
   1  -1  -4 2340.47   71.59
  -1   1   4 2265.57   70.99
  -1   1   4 2375.46   71.79
   0  -1  -4   17.30    3.00
   0  -1  -4   16.90    3.00
   0   1   4   18.80    2.90
  -1  -1  -4  289.47   12.60
  -1  -1  -4  292.47   12.00
   1   1   4  290.27   12.00
   1   1   4  278.17   12.40
  -2  -1  -4  416.86   16.00
  -2  -1  -4  386.76   16.70
   2   1   4  409.86   16.00
   2   1   4  388.26   16.80
  -3  -1  -4  400.36   18.10
  -3  -1  -4  400.36   16.60
   3   1   4  402.36   18.00
   3   1   4  405.96   16.70
  -4  -1  -4   83.39    8.40
  -4  -1  -4   93.19   10.50
   4   1   4  111.89    9.00
   4   1   4   79.89    8.70
  -5  -1  -4   50.19    7.00
  -5  -1  -4   49.00   13.40
   5   1   4   50.59    7.20
   5   1   4   57.79    9.60
  -6  -1  -4    1.00    7.90
  -6  -1  -4   -5.00    6.00
   6   1   4   -0.50   12.20
   6   1   4    5.90    8.70
  -7  -1  -4   98.79   13.70
  -7  -1  -4   93.59   11.60
   7   1   4  107.69   11.10
   7   1   4   80.79   13.20
  -8  -1  -4   -7.60   15.20
  -8  -1  -4   -5.10   10.70
   8   1   4  -10.70   10.10
   8   1   4   -3.90   14.10
  10  -2  -4   38.20    7.50
  10  -2  -4   20.60    6.60
  10  -2  -4   10.90    7.60
   9  -2  -4    5.20    5.10
   9  -2  -4   -3.80    5.10
   9  -2  -4    4.00    5.00
   8  -2  -4  119.99    8.60
   8  -2  -4  126.49    8.90
   8  -2  -4  124.19    9.20
   7  -2  -4  218.48   10.20
   7  -2  -4  225.38   10.60
   6  -2  -4  231.88   10.00
   6  -2  -4  230.58   10.10
   5  -2  -4   52.99    4.80
   5  -2  -4   54.09    4.90
   4  -2  -4  927.21   30.30
   3  -2  -4  200.88    8.60
  -3   2   4  206.48    7.50
  -3   2   4  199.38    8.80
   2  -2  -4   16.70    2.50
  -2   2   4   17.60    3.00
  -2   2   4   20.20    2.60
   1  -2  -4   47.50    4.30
  -1   2   4   45.30    4.50
  -1   2   4   38.60    4.00
   0  -2  -4  490.55   18.00
   0  -2  -4  490.35   18.10
   0   2   4  491.05   18.10
   0   2   4  473.15   17.90
  -1  -2  -4   45.70    5.20
  -1  -2  -4   52.69    5.60
   1   2   4   51.79    5.50
   1   2   4   44.10    5.40
  -2  -2  -4  236.18   11.60
  -2  -2  -4  243.38   13.60
   2   2   4  246.98   12.80
   2   2   4  252.17   11.90
  -3  -2  -4   17.40    4.60
  -3  -2  -4   14.60    5.30
   3   2   4   16.90    4.40
   3   2   4    6.40    4.20
  -4  -2  -4   -3.50    4.30
  -4  -2  -4    5.60    5.50
   4   2   4    0.20    4.20
   4   2   4   -1.60    5.10
  -5  -2  -4   29.50    7.90
  -5  -2  -4   19.70    6.70
   5   2   4   16.70    6.40
   5   2   4   36.00   13.70
  -6  -2  -4   52.59   10.40
  -6  -2  -4   27.60    8.40
   6   2   4   30.20    8.00
   6   2   4   38.00   10.90
  -7  -2  -4   15.80    9.20
   7   2   4    3.80   12.70
   7   2   4    1.40    8.90
  -8  -2  -4   22.20   13.70
   8   2   4   59.19   16.60
   8   2   4   33.00   12.70
  10  -3  -4   93.59    7.30
  10  -3  -4   99.49    7.50
   9  -3  -4    2.00    3.70
   9  -3  -4   -2.00    3.80
  -9   3   4    1.90    4.70
   8  -3  -4   -1.80    3.20
   8  -3  -4   -2.50    3.10
  -8   3   4    3.20    3.70
   7  -3  -4   -0.30    2.80
   7  -3  -4    1.60    2.80
  -7   3   4    2.20    2.80
   6  -3  -4  639.74   21.50
   6  -3  -4  650.83   21.60
  -6   3   4  637.84   21.60
   5  -3  -4  109.99    6.00
   5  -3  -4  110.79    6.00
  -5   3   4  115.39    6.10
   4  -3  -4  981.10   32.80
  -4   3   4 1023.40   32.40
   3  -3  -4   40.40    4.30
  -3   3   4   43.60    4.10
   2  -3  -4 3175.68   98.19
  -2   3   4 3159.28   98.09
  -2   3   4 3152.68   98.19
   1  -3  -4  523.05   19.00
  -1   3   4  520.25   19.10
   0  -3  -4  544.45   19.60
   0   3   4  489.15   21.20
   0   3   4  543.35   19.60
  -1  -3  -4    4.20    3.00
   1   3   4   10.60    4.20
   1   3   4    4.90    3.30
  -2  -3  -4  498.75   19.90
   2   3   4  510.75   20.10
   2   3   4  478.85   20.80
  -3  -3  -4  102.59    8.90
   3   3   4  120.19    9.60
   3   3   4  115.29   11.20
  -4  -3  -4    3.80    5.30
   4   3   4   11.40    5.40
   4   3   4    8.00    6.30
  -5  -3  -4   36.90    8.00
   5   3   4   35.90    8.10
   5   3   4   25.60    8.40
  -6  -3  -4  186.58   16.70
   6   3   4  172.38   23.30
   6   3   4  208.08   17.30
  -7  -3  -4    5.50   10.50
   7   3   4   11.20   14.10
   7   3   4   -3.20   10.10
  -9   4   4   89.09   10.00
  -8   4   4    4.00    4.10
  -7   4   4    7.10    3.70
   6  -4  -4  155.68    6.90
   6  -4  -4  155.28    6.80
  -6   4   4  158.58    8.70
   5  -4  -4  238.58    9.70
  -5   4   4  247.98   11.00
   4  -4  -4  511.85   17.90
  -4   4   4  512.65   18.70
  -4   4   4  502.55   17.90
   3  -4  -4 1976.70   62.59
  -3   4   4 1964.80   62.29
   2  -4  -4 1059.99   35.30
  -2   4   4 1064.29   35.30
   1  -4  -4  782.42   27.10
  -1   4   4  771.62   27.10
  -1   4   4  780.62   30.30
   0  -4  -4   44.70    5.10
   0   4   4   51.19    6.10
   0   4   4   50.79    5.60
  -1  -4  -4  475.45   18.80
   1   4   4  472.05   19.00
   1   4   4  434.96   19.30
  -2  -4  -4   -1.70    3.80
   2   4   4    7.60    4.60
   2   4   4    7.70    5.50
  -3  -4  -4   86.89    8.90
   3   4   4   92.99   10.20
   3   4   4   88.89    9.70
  -4  -4  -4  -11.90    4.90
   4   4   4    3.40    7.50
   4   4   4   17.00    6.10
  -5  -4  -4  203.38   15.80
   5   4   4  217.88   16.90
   5   4   4  196.08   18.80
  -6  -4  -4   11.30    9.10
   6   4   4   12.20    9.30
   6   4   4    3.20   12.30
   7   4   4  144.89   19.60
   7   4   4  148.29   17.30
  -8   5   4   12.30    5.60
  -7   5   4   94.29    9.00
   6  -5  -4    0.80    1.90
   6  -5  -4   -0.70    1.80
  -6   5   4   -1.10    4.10
   5  -5  -4  116.79    6.50
  -5   5   4  118.89    8.60
   4  -5  -4    1.30    2.90
  -4   5   4    0.90    3.00
   3  -5  -4  529.55   19.40
  -3   5   4  521.15   19.20
   2  -5  -4  112.39    7.90
  -2   5   4   98.59    7.50
   1  -5  -4  136.59    8.80
  -1   5   4  124.29    8.90
   0  -5  -4  137.99    9.20
   0   5   4  128.49   10.60
   0   5   4  126.99    9.50
  -1  -5  -4  382.86   16.50
   1   5   4  360.66   16.80
   1   5   4  341.17   17.70
  -2  -5  -4   14.30    5.00
   2   5   4   16.00    6.30
   2   5   4    8.60    6.30
  -3  -5  -4  136.79   12.00
   3   5   4  158.98   15.10
   3   5   4  142.99   12.30
  -4  -5  -4   54.99    8.30
   4   5   4   45.70    8.70
   4   5   4   40.40   10.70
  -5  -5  -4   19.40    8.70
   5   5   4   17.70    8.10
   5   5   4   17.50   11.00
   6   5   4   12.20   11.10
   6   5   4   -1.40   14.70
  -8   6   4   65.19    8.30
  -7   6   4    8.50    5.80
  -6   6   4   61.19    7.40
   5  -6  -4   15.40    3.30
  -5   6   4   11.60    3.50
  -5   6   4   16.90    5.00
   4  -6  -4   92.69    7.50
  -4   6   4   86.59    7.10
   3  -6  -4    5.50    3.70
  -3   6   4    7.90    3.70
   2  -6  -4  180.78   10.30
  -2   6   4  168.28   10.30
   1  -6  -4   52.69    6.80
  -1   6   4   48.00    6.30
   0  -6  -4  377.36   16.70
   0   6   4  342.07   17.00
   0   6   4  338.57   18.30
  -1  -6  -4  126.49   10.60
   1   6   4  135.39   11.40
   1   6   4  122.29   13.20
  -2  -6  -4   52.39    7.60
   2   6   4   72.09    9.10
   2   6   4   62.29    9.90
  -3  -6  -4   26.60    8.70
   3   6   4   38.20    8.00
   3   6   4   48.50   10.60
  -4  -6  -4  219.48   17.00
   4   6   4  236.48   17.20
   4   6   4  224.18   22.30
  -5  -6  -4   -7.10    8.30
   5   6   4   24.10   13.80
   5   6   4   23.90   10.30
   6   6   4   31.50   17.50
   6   6   4   36.60   13.40
  -7   7   4    1.10    7.80
  -6   7   4   73.99    8.70
   5  -7  -4   26.60    4.30
  -5   7   4   31.50    6.20
  -5   7   4   35.50    4.70
   4  -7  -4   51.89    5.80
  -4   7   4   53.49    6.10
   3  -7  -4  106.29    9.30
  -3   7   4  106.99    9.20
   2  -7  -4  130.89   10.30
  -2   7   4  119.69   10.30
   1  -7  -4  119.79   10.80
  -1   7   4  141.39   11.40
   0  -7  -4    7.80    6.10
   0   7   4   15.60    6.40
  -1  -7  -4   20.20    7.40
   1   7   4   36.40    9.50
   1   7   4   26.80    8.10
  -2  -7  -4    4.30    6.90
   2   7   4  -14.00    9.10
   2   7   4   -0.70    7.30
  -3  -7  -4   26.30    7.50
   3   7   4   22.90   10.60
   3   7   4   33.80    9.30
  -4  -7  -4   33.50   10.70
   4   7   4   76.49   24.10
   4   7   4   44.70   11.30
   5   7   4   27.90   13.10
   5   7   4   19.00   16.90
  -6   8   4   18.30    7.40
   5  -8  -4  100.09    8.70
  -5   8   4  103.49    8.90
  -5   8   4  112.89   11.60
   4  -8  -4   17.50    5.40
  -4   8   4   21.40    5.80
   3  -8  -4  134.79   11.00
  -3   8   4  132.09   11.30
   2  -8  -4    3.20    5.60
  -2   8   4   -7.90    6.00
   1  -8  -4  222.18   14.40
  -1   8   4  159.18   18.30
   0  -8  -4   12.40    7.40
   0   8   4    9.50    7.10
  -1  -8  -4   88.89   10.50
   1   8   4   75.39   11.40
   1   8   4   72.49   13.40
  -2  -8  -4  -10.60    8.50
   2   8   4    7.50    9.40
   2   8   4  -16.80    9.80
   3   8   4   52.19   16.00
   3   8   4   37.80   11.50
   4   8   4   19.40   12.00
   4   8   4   -8.80   17.00
   5  -9  -4    5.10    5.90
  -5   9   4    3.30    9.80
  -5   9   4    5.40    5.90
   4  -9  -4    9.60    6.40
  -4   9   4    3.10    6.50
   3  -9  -4    6.70    7.00
  -3   9   4   12.10    7.20
   2  -9  -4   87.89   10.50
  -2   9   4   76.09   10.60
   1  -9  -4   40.40    9.40
  -1   9   4   37.90    9.60
   0  -9  -4   11.50    9.30
   0   9   4   27.40    9.80
  -1  -9  -4  -10.80    9.40
   1   9   4    4.50   10.50
   1   9   4   12.00   13.30
   2   9   4   11.60   14.70
   2   9   4   27.70   12.30
   3   9   4   -6.90   17.90
   3   9   4    1.10   14.20
   4 -10  -4   11.90    8.60
  -4  10   4   10.80    8.70
   3 -10  -4   -3.10    8.90
  -3  10   4   24.30    9.70
   2 -10  -4   28.80   10.50
  -2  10   4   19.50   11.10
   1 -10  -4   14.50   11.40
  -1  10   4   11.30   11.10
   0 -10  -4   82.59   14.40
   0  10   4  103.39   15.40
   1  10   4   32.40   18.80
   1  10   4   40.50   14.40
   3  10  -5   11.60   12.40
   2  10  -5    6.60   11.50
   1  10  -5   29.50   11.30
   0  10  -5   33.30   15.50
   0  10  -5   32.00   11.20
  -1  10  -5   -8.40    9.40
  -1  10  -5  -13.10   14.30
  -2  10  -5  -15.50   14.40
  -2  10  -5  -17.00    9.30
  -2  10  -5  -10.30    9.70
   5   9  -5    0.80   12.40
   4   9  -5   11.50   10.90
   3   9  -5   16.80    9.10
  -3  -9   5   48.70   12.70
   2   9  -5  100.59   12.60
   1   9  -5   70.89   10.30
   0   9  -5   90.89   14.90
   0   9  -5   70.39   10.20
  -1   9  -5   -2.50    7.20
  -1   9  -5    5.80   10.50
  -2   9  -5   91.09   16.60
  -2   9  -5   85.09   10.20
  -2   9  -5   65.09    9.40
  -3   9  -5   21.80    8.40
  -3   9  -5   30.90   15.10
  -3   9  -5    5.30    7.80
  -4   9  -5   16.20   24.30
  -4   9  -5    4.70    7.00
   6   8  -5   13.80   10.60
   5   8  -5    1.30    9.00
  -5  -8   5   -7.50    8.40
   4   8  -5   11.70    8.20
   3   8  -5   24.90    8.50
  -3  -8   5   25.50    7.70
   2   8  -5   96.99   10.10
   1   8  -5  275.87   16.90
   0   8  -5   87.69   12.50
  -1   8  -5   21.70    7.00
  -1   8  -5   39.10   10.80
  -1   8  -5   25.80    7.10
  -2   8  -5   61.49   10.20
  -2   8  -5   72.99    8.60
  -2   8  -5   69.29    8.60
  -3   8  -5   23.30    6.40
  -3   8  -5   12.40    6.50
  -3   8  -5   25.30   12.30
  -4   8  -5   33.00   14.00
  -4   8  -5   40.20    7.20
  -4   8  -5   43.80    7.30
  -5   8  -5   39.90   16.60
   7   7  -5    4.70   10.20
   6   7  -5  -20.30    7.70
  -6  -7   5   19.50    9.10
   5   7  -5  106.19   11.70
  -5  -7   5  133.69   13.40
   4   7  -5    4.30    6.40
  -4  -7   5   -4.40    5.70
   3   7  -5   94.99   10.60
  -3  -7   5   78.49    7.90
   2   7  -5   69.79    8.70
   1   7  -5  187.58   13.00
   0   7  -5   60.09    9.10
   0   7  -5   52.49    7.70
  -1   7  -5  143.69   11.60
  -1   7  -5  154.18   14.80
  -1   7  -5  163.78   11.50
  -2   7  -5  123.69   10.00
  -2   7  -5  115.29   10.20
  -2   7  -5  127.39   15.20
  -3   7  -5  129.79   10.30
  -3   7  -5  136.49   11.10
  -3   7  -5  149.59   17.90
  -4   7  -5   24.80    5.70
  -4   7  -5   11.00    5.60
  -4   7  -5    7.90   10.20
  -5   7  -5   47.50   13.80
  -5   7  -5   43.80    6.20
  -5   7  -5   45.60    6.80
  -6   7  -5    8.20   11.90
   8   6  -5   -8.80    8.60
   7   6  -5   -2.10    8.30
   7   6  -5    9.60    7.30
  -7  -6   5    4.50    8.70
   6   6  -5   26.40    7.80
  -6  -6   5   68.39    9.30
   5   6  -5    4.30    6.00
  -5  -6   5   17.90    6.10
   4   6  -5   36.10    7.20
  -4  -6   5   13.40    5.50
  -3  -6   5   76.89    8.30
   2   6  -5   90.99    9.40
   1   6  -5    7.30    4.40
   0   6  -5  191.28   13.70
   0   6  -5  205.08   11.70
  -1   6  -5  102.19   10.80
  -1   6  -5   99.39    8.90
  -1   6  -5   84.49    8.50
  -2   6  -5   76.19    7.90
  -2   6  -5   65.59    6.90
  -2   6  -5   75.09    8.90
  -3   6  -5  109.59    9.70
  -3   6  -5  127.39   13.20
  -3   6  -5  108.79    8.80
  -4   6  -5  129.69    9.50
  -4   6  -5  123.69   10.10
  -4   6  -5  136.89   15.00
  -5   6  -5   69.49   12.30
  -5   6  -5   70.39    7.20
  -5   6  -5   63.19    6.40
  -6   6  -5   86.99    8.90
  -6   6  -5   79.19    8.90
  -6   6  -5   87.69   15.50
   9   5  -5  -14.20   10.40
   9   5  -5    0.40   12.60
   8   5  -5   20.10    8.10
   8   5  -5   37.30   11.00
  -8  -5   5   49.90   10.70
   7   5  -5   26.90    7.00
   7   5  -5   20.30    7.70
  -7  -5   5   34.70    8.20
   6   5  -5   24.90    7.10
  -6  -5   5   43.40    7.20
   5   5  -5   29.30    6.60
  -5  -5   5   25.60    6.20
   4   5  -5  256.87   14.30
  -4  -5   5  250.37   13.70
   3   5  -5  140.39   10.30
   2   5  -5  401.86   17.30
   1   5  -5   37.30    5.40
   1   5  -5   49.20    6.60
   0   5  -5  536.35   22.60
   0   5  -5  554.24   21.00
   0   5  -5  538.85   20.90
  -1   5  -5    1.60    3.60
  -1   5  -5    0.90    4.10
  -1   5  -5   -4.10    3.50
  -2   5  -5   96.99    8.20
  -2   5  -5   98.39    7.60
  -3   5  -5  175.38   10.60
  -3   5  -5  177.48    9.70
  -3   5  -5  189.18   14.70
  -4   5  -5    4.00    7.30
  -4   5  -5    0.00    4.30
  -5   5  -5   16.90    9.10
  -5   5  -5    5.40    4.90
   5  -5   5    3.60   12.00
  -6   5  -5  178.78   21.20
  -6   5  -5  207.58   12.40
   6  -5   5  219.38   22.90
  -7   5  -5   17.50   12.20
   7  -5   5   21.20   12.60
   9   4  -5   83.59   10.40
   9   4  -5   96.69   15.00
  -9  -4   5   57.99   11.80
   8   4  -5   15.60    6.90
   8   4  -5    6.90    8.80
  -8  -4   5  -17.80    7.70
   7   4  -5   17.90    5.80
   7   4  -5   19.70    7.40
  -7  -4   5   15.10    7.60
   6   4  -5   -6.10    5.10
  -6  -4   5  -12.80    5.30
   5   4  -5  470.15   20.50
  -5  -4   5  470.75   20.20
   4   4  -5  782.02   29.30
  -4  -4   5  799.22   29.20
   3   4  -5  368.56   16.10
   2   4  -5   54.69    5.90
   1   4  -5  574.34   22.40
   1   4  -5  601.24   21.90
   0   4  -5  268.37   12.00
   0   4  -5  257.67   13.00
   0   4  -5  251.67   11.80
  -1   4  -5  103.39    9.20
  -1   4  -5   83.79    7.20
  -2   4  -5   14.40    5.70
  -2   4  -5   12.40    4.10
  -3   4  -5  409.86   20.80
  -3   4  -5  431.86   17.50
   3  -4   5  463.25   21.30
  -4   4  -5   -3.00    6.00
  -4   4  -5    3.40    4.40
   4  -4   5    5.60    5.50
  -5   4  -5    1.60    4.70
  -5   4  -5    1.40    5.70
   5  -4   5    8.30    7.50
  -6   4  -5   91.89    8.40
  -6   4  -5   57.19   10.00
  -7   4  -5   64.89   14.30
  -7   4  -5   56.89    8.40
   7  -4   5   51.79   12.20
  10   3  -5   17.20   13.00
 -10  -3   5    3.60   11.60
   9   3  -5  114.39   13.40
   9   3  -5   79.39    9.90
  -9  -3   5   97.79   12.20
   8   3  -5    4.90    7.20
   8   3  -5   11.40    5.60
  -8  -3   5    0.90    6.70
   7   3  -5   63.09    6.90
   7   3  -5   64.39    9.20
  -7  -3   5   52.99    7.40
   6   3  -5   38.80    7.10
  -6  -3   5   43.70    6.60
   5   3  -5  687.73   26.30
   4   3  -5  300.57   14.00
   3   3  -5  159.88    9.20
   2   3  -5  283.47   12.50
   1   3  -5  923.91   31.20
   1   3  -5  897.51   31.30
   1   3  -5  916.81   31.20
   0   3  -5   50.69    5.70
   0   3  -5   54.89    5.50
  -1   3  -5  183.28    9.50
  -1   3  -5  181.18   10.70
   1  -3   5  179.08   10.90
  -2   3  -5  221.48   13.10
  -2   3  -5  212.38   10.80
   2  -3   5  226.88   12.90
  -3   3  -5  226.88   16.20
  -3   3  -5  189.28   10.20
   3  -3   5  172.58   12.90
   3  -3   5  173.98   10.10
  -4   3  -5   22.60    5.00
  -4   3  -5   10.10    6.10
   4  -3   5   26.50    7.20
   4  -3   5   25.20    5.20
  -5   3  -5  161.78   10.90
  -5   3  -5  153.38   15.10
   5  -3   5  172.38   19.20
   5  -3   5  142.29   11.00
  -6   3  -5   -0.50    6.00
  -6   3  -5   12.20   10.50
   6  -3   5    9.30    8.60
   6  -3   5   -1.50    5.90
  -7   3  -5    9.70   14.00
  -7   3  -5   12.20    8.00
   7  -3   5   10.90    7.50
   7  -3   5    3.00    9.20
  10   2  -5   63.39    9.80
  10   2  -5   66.89   12.70
   9   2  -5    1.20    5.70
   9   2  -5    1.50    8.80
   8   2  -5   15.80    7.00
   8   2  -5   19.90    5.40
   7   2  -5    2.90    5.50
   7   2  -5   -2.80    3.70
   6   2  -5  133.29   10.10
   6   2  -5  113.89    7.30
   5   2  -5   46.10    5.90
   4   2  -5  459.25   18.10
   3   2  -5   29.40    4.10
   2   2  -5 3718.83  115.59
   2   2  -5 3737.33  116.49
   2   2  -5 3773.12  116.49
   1   2  -5  520.55   19.40
   1   2  -5  548.85   19.70
   0   2  -5  386.46   17.50
   0   2  -5  414.56   15.90
   0  -2   5  442.06   18.40
  -1   2  -5  498.05   19.90
  -1   2  -5  517.75   18.80
   1  -2   5  503.45   19.80
   1  -2   5  498.25   18.70
  -2   2  -5  120.59    8.00
  -2   2  -5  123.39    9.70
   2  -2   5  154.38   11.50
   2  -2   5  122.79    8.20
  -3   2  -5    2.70    6.10
  -3   2  -5    1.30    3.50
   3  -2   5   -2.40    4.40
   3  -2   5    3.20    4.00
  -4   2  -5  714.53   26.10
   4  -2   5  695.83   25.90
   4  -2   5  706.13   29.20
  -5   2  -5   30.80    8.10
  -5   2  -5   21.40    6.00
   5  -2   5   22.00    7.40
   5  -2   5   16.10    5.80
  -6   2  -5  103.99   12.90
  -6   2  -5   90.39    9.00
   6  -2   5   65.59    9.30
   6  -2   5  110.69   11.30
  -7   2  -5   12.90   13.00
  -7   2  -5   -3.00    7.50
   7  -2   5   -7.00    8.80
   7  -2   5   11.10    7.70
  10   1  -5   42.90   10.90
  10   1  -5   45.50    8.50
   9   1  -5    6.60    7.80
   9   1  -5    8.80    5.60
   8   1  -5   -0.20    6.00
   8   1  -5   -0.70    3.90
   7   1  -5   -1.50    4.80
   7   1  -5   -1.60    3.20
   6   1  -5   90.89    8.60
   6   1  -5   98.49    5.90
   5   1  -5  514.15   17.30
   5   1  -5  521.45   20.10
   4   1  -5  108.79    7.30
   3   1  -5  151.38    8.10
   3   1  -5  143.69    8.00
   3   1  -5  151.98    6.40
   2   1  -5  322.47   11.90
   2   1  -5  317.77   13.10
   1   1  -5   74.59    5.60
   1   1  -5   67.59    5.70
  -1  -1   5   73.09    5.30
  -1  -1   5   65.09    5.60
   0   1  -5  468.55   18.00
   0   1  -5  491.75   18.00
   0  -1   5  494.35   18.10
  -1   1  -5  239.58   10.60
  -1   1  -5  219.68   11.30
   1  -1   5  227.48   11.40
   1  -1   5  233.58   10.70
  -2   1  -5   23.00    4.80
  -2   1  -5   27.90    4.50
   2  -1   5   27.90    4.40
   2  -1   5   21.80    5.10
  -3   1  -5    1.10    6.50
  -3   1  -5   -3.10    3.70
   3  -1   5    7.70    9.90
   3  -1   5    2.70    3.40
  -4   1  -5   45.50    6.30
  -4   1  -5   28.20    6.20
   4  -1   5   39.60    6.10
   4  -1   5   59.09    8.80
  -5   1  -5  122.29   10.80
  -5   1  -5   99.29   15.60
   5  -1   5   77.19   10.00
   5  -1   5   93.09   10.30
  -6   1  -5   60.09    8.60
  -6   1  -5   90.19   13.20
   6  -1   5   53.19    9.80
   6  -1   5   60.79    8.80
  -7   1  -5   11.50    8.70
  -7   1  -5   41.40   14.80
   7  -1   5   32.30   12.70
   7  -1   5   28.30    9.00
  10   0  -5   15.50   10.90
  10   0  -5    8.20    7.10
   9   0  -5   57.19    7.00
   9   0  -5   63.19    8.70
   8   0  -5    3.40    5.30
   8   0  -5   13.90    3.90
   7   0  -5  189.58   11.30
   7   0  -5  169.48    8.60
   6   0  -5    2.50    3.50
   6   0  -5    2.30    2.30
   5   0  -5  230.68   11.10
   4   0  -5   50.19    5.20
   4   0  -5   45.70    4.80
   3   0  -5 2051.89   65.59
   3   0  -5 2087.49   63.49
   2   0  -5    5.60    2.10
   2   0  -5   13.60    3.10
  -2   0   5    7.40    1.80
  -2   0   5   10.30    2.80
   1   0  -5  736.23   24.70
   1   0  -5  727.93   25.30
  -1   0   5  738.43   25.40
  -1   0   5  729.53   24.60
   0   0  -5    6.50    2.50
   0   0  -5    8.70    3.00
   0   0   5    0.00    2.60
  -1   0  -5 1012.40   35.90
  -1   0  -5 1030.20   34.80
   1   0   5 1043.10   34.90
   1   0   5 1047.80   35.50
  -2   0  -5  119.49    8.00
  -2   0  -5  135.79    9.50
   2   0   5  120.69    9.60
   2   0   5  118.19    8.20
  -3   0  -5  477.65   24.70
  -3   0  -5  386.96   16.80
   3   0   5  375.96   18.20
   3   0   5  361.66   16.60
  -4   0  -5   20.80    9.50
  -4   0  -5   28.70    6.90
   4   0   5   31.80    6.20
   4   0   5   22.20    6.30
  -5   0  -5  115.89   10.80
  -5   0  -5  128.39   13.60
   5   0   5   94.19    9.60
   5   0   5   94.79   11.40
  -6   0  -5   16.80    7.20
  -6   0  -5    6.10    9.70
   6   0   5   14.30    8.00
   6   0   5   12.20    9.30
  -7   0  -5   52.99   10.60
  -7   0  -5   59.69   14.20
   7   0   5   22.40   11.40
   7   0   5   57.69   10.90
  10  -1  -5   30.30    7.50
  10  -1  -5   26.70    8.20
   9  -1  -5   49.70    7.70
   9  -1  -5   38.80    6.40
   8  -1  -5   65.49    6.90
   8  -1  -5   69.99    7.30
   7  -1  -5   59.99    5.60
   7  -1  -5   52.99    6.30
   7  -1  -5   54.19    6.30
   6  -1  -5  367.56   15.20
   6  -1  -5  374.36   15.20
   5  -1  -5    1.20    2.80
   5  -1  -5    5.30    3.10
   4  -1  -5    1.20    2.60
   3  -1  -5   43.00    4.60
   2  -1  -5  264.97   11.00
   2  -1  -5  259.07   10.20
  -2   1   5  262.07   11.30
  -2   1   5  265.57    9.80
   1  -1  -5  462.15   19.00
   1  -1  -5  502.15   18.30
  -1   1   5  512.45   18.40
  -1   1   5  502.85   17.70
   0  -1  -5 1250.37   44.10
   0  -1  -5 1282.97   42.30
   0   1   5 1316.57   42.50
  -1  -1  -5  563.94   21.30
  -1  -1  -5  580.14   22.00
   1   1   5  585.44   21.50
   1   1   5  576.34   21.90
  -2  -1  -5  505.35   21.20
  -2  -1  -5  513.05   20.00
   2   1   5  515.55   21.00
   2   1   5  510.25   20.00
  -3  -1  -5    5.10    4.20
  -3  -1  -5    7.70    6.30
   3   1   5    8.30    5.50
   3   1   5    5.80    4.40
  -4  -1  -5  134.39   10.80
  -4  -1  -5  120.89   12.80
   4   1   5  101.29   10.80
   4   1   5  123.29   13.10
  -5  -1  -5   22.20    8.70
  -5  -1  -5   30.00    6.90
   5   1   5   44.50   10.00
  -6  -1  -5  154.08   14.80
  -6  -1  -5  158.38   18.80
   6   1   5  101.19   11.80
   6   1   5  110.49   15.10
  -7  -1  -5   18.40   12.20
  -7  -1  -5  -19.90    9.40
   7   1   5   10.80   10.00
   7   1   5    6.00   12.40
  10  -2  -5   12.50    7.40
  10  -2  -5   22.60    6.80
   9  -2  -5   18.00    5.90
   9  -2  -5   13.20    5.80
   8  -2  -5  213.58   11.60
   8  -2  -5  205.28   11.20
   7  -2  -5   56.99    5.90
   7  -2  -5   52.09    5.60
   6  -2  -5  112.79    7.50
   6  -2  -5  107.19    7.60
   5  -2  -5  144.29    8.00
   4  -2  -5  826.02   30.90
   3  -2  -5   -1.20    2.50
  -3   2   5   -1.60    2.70
  -3   2   5    2.80    1.60
   2  -2  -5   19.30    3.30
  -2   2   5   22.90    3.10
  -2   2   5   14.60    3.30
   1  -2  -5    8.00    2.70
  -1   2   5    9.60    3.00
  -1   2   5   10.40    3.00
   0  -2  -5 1786.12   56.89
   0  -2  -5 1768.92   56.99
   0   2   5 1760.12   56.89
   0   2   5 1706.63   56.89
  -1  -2  -5  732.73   26.50
  -1  -2  -5  702.03   25.70
   1   2   5  710.43   25.80
   1   2   5  687.23   26.10
  -2  -2  -5  333.57   16.60
  -2  -2  -5  337.57   15.20
   2   2   5  367.96   18.00
   2   2   5  330.77   15.30
  -3  -2  -5   54.59    8.00
  -3  -2  -5   57.59    7.30
   3   2   5   33.70    6.50
   3   2   5   55.39    6.80
  -4  -2  -5  157.58   11.60
  -4  -2  -5  150.98   14.30
   4   2   5  152.98   12.30
   4   2   5  161.88   14.60
  -5  -2  -5    8.70    7.40
  -5  -2  -5   16.60    7.00
   5   2   5    5.90    9.40
   5   2   5   13.00    7.30
  -6  -2  -5   75.99   10.90
  -6  -2  -5   74.89   13.30
   6   2   5   77.69   16.50
   6   2   5   89.59   11.30
  -7  -2  -5  -11.90   11.30
   7   2   5   16.30   11.00
   7   2   5    2.30   14.80
  10  -3  -5   37.60    6.20
  10  -3  -5   40.10    6.00
   9  -3  -5   42.90    5.60
   9  -3  -5   38.40    5.70
   8  -3  -5   26.90    4.60
   8  -3  -5   16.80    4.30
   7  -3  -5    1.80    3.40
   7  -3  -5    7.00    3.50
   6  -3  -5   22.40    4.00
   6  -3  -5   23.50    3.80
   5  -3  -5  421.56   15.90
  -4   3   5  291.07   10.90
  -4   3   5  294.07   10.80
  -4   3   5  282.97   12.00
   3  -3  -5   69.79    5.80
  -3   3   5   58.29    6.10
  -3   3   5   66.39    5.20
   2  -3  -5  162.08    8.40
  -2   3   5  145.89    8.50
  -2   3   5  145.69    8.00
   1  -3  -5  152.48    8.40
  -1   3   5  132.49    8.20
  -1   3   5  142.89    8.60
   0  -3  -5   37.40    4.70
   0   3   5   49.60    5.90
   0   3   5   36.40    5.20
  -1  -3  -5  422.16   17.90
   1   3   5  440.36   18.90
   1   3   5  440.86   18.20
  -2  -3  -5    0.50    4.20
   2   3   5   11.30    7.40
   2   3   5    3.20    4.30
   3   3   5  313.07   16.30
   3   3   5  338.07   18.40
  -4  -3  -5   -2.00    5.60
   4   3   5   -3.80    7.10
   4   3   5    8.10    6.00
  -5  -3  -5   28.20    7.80
   5   3   5   18.90   10.80
   5   3   5   22.40    7.80
  -6  -3  -5   -1.10    9.80
   6   3   5   28.40    9.00
   6   3   5   35.70   14.10
   7   3   5   68.49   14.20
   7   3   5   57.19   18.90
   8  -4  -5  143.29    7.40
   8  -4  -5  132.49    7.20
   7  -4  -5   -1.40    2.90
   7  -4  -5   -0.70    3.20
  -7   4   5    6.50    3.10
   6  -4  -5  203.98    9.50
   6  -4  -5  219.88    9.70
  -6   4   5  215.38    9.60
   5  -4  -5  266.87   11.40
  -5   4   5  258.67   10.90
   4  -4  -5  155.38    8.50
  -4   4   5  138.39    8.40
   3  -4  -5   39.20    5.00
  -3   4   5   47.70    5.30
  -3   4   5   39.20    4.80
   2  -4  -5   36.50    5.00
  -2   4   5   29.60    4.40
  -2   4   5   27.10    4.70
   1  -4  -5  319.47   14.00
  -1   4   5  316.47   14.40
   0  -4  -5  124.19    8.80
   0   4   5  130.49   10.10
   0   4   5  125.09    9.10
  -1  -4  -5  179.38   11.30
   1   4   5  184.18   12.50
   1   4   5  183.68   11.60
  -2  -4  -5    3.40    4.00
   2   4   5   -7.60    4.40
   2   4   5    1.90    6.50
  -3  -4  -5   35.30    6.70
   3   4   5   19.60    6.50
   3   4   5   37.40    8.90
  -4  -4  -5   23.10    6.80
   4   4   5   24.30   10.30
   4   4   5   25.90    7.50
  -5  -4  -5   12.50    8.40
   5   4   5   -5.90    9.50
   5   4   5   -3.40    9.40
  -6  -4  -5  -29.40   11.10
   6   4   5  -23.50   14.60
   6   4   5  -17.60   11.20
  -9   5   5  112.39   10.60
  -8   5   5  220.88   11.40
   7  -5  -5   33.00    3.50
   7  -5  -5   35.40    3.40
  -7   5   5   33.40    5.30
   6  -5  -5  206.88    9.50
  -6   5   5  216.08   11.40
   5  -5  -5   72.29    6.50
  -5   5   5   66.69    7.10
  -5   5   5   67.99    6.60
   4  -5  -5    6.20    3.60
  -4   5   5    4.20    3.80
   3  -5  -5   89.89    7.50
  -3   5   5   88.79    7.70
   2  -5  -5 2060.29   65.49
  -2   5   5 1992.30   66.09
  -2   5   5 2032.60   65.49
   1  -5  -5  177.08   10.60
  -1   5   5  143.49   11.30
  -1   5   5  164.18   10.20
   0  -5  -5  491.85   19.90
   0   5   5  458.35   20.90
   0   5   5  470.65   20.00
  -1  -5  -5   -3.50    4.10
   1   5   5   -0.80    4.90
   1   5   5   -6.40    5.50
  -2  -5  -5  199.48   13.50
   2   5   5  209.98   16.00
   2   5   5  198.48   13.60
  -3  -5  -5    9.40    6.80
   3   5   5   11.70    6.90
   3   5   5   13.60    8.60
  -4  -5  -5   12.90    7.40
   4   5   5   16.60    9.10
   4   5   5   11.10   10.20
  -5  -5  -5    9.60    9.60
   5   5   5   16.90   12.50
   5   5   5   -3.30    9.30
   6   5   5    7.50   14.50
   6   5   5   49.70   14.60
  -8   6   5    3.90    6.10
  -7   6   5   35.70    6.60
   6  -6  -5  121.19    7.30
  -6   6   5  125.19    9.90
   5  -6  -5   93.39    8.90
  -5   6   5   96.59    8.20
  -5   6   5  100.99    9.70
   4  -6  -5  117.09    8.50
  -4   6   5  108.69    8.70
   3  -6  -5  167.58   10.60
  -3   6   5  163.38   10.60
   2  -6  -5   95.29    9.20
  -2   6   5   90.19    9.40
   1  -6  -5  157.38   11.20
  -1   6   5  157.88   11.20
  -1   6   5  146.79   12.60
   0  -6  -5  286.07   15.10
   0   6   5  262.57   15.10
   0   6   5  268.77   17.00
  -1  -6  -5   98.89   10.40
   1   6   5  109.09   11.40
   1   6   5   85.09   10.50
  -2  -6  -5  101.89   10.50
   2   6   5   75.49    9.70
   2   6   5  157.38   20.60
  -3  -6  -5   71.19   10.80
   3   6   5   67.59    9.90
   3   6   5   58.89   12.60
  -4  -6  -5  -14.40    8.50
   4   6   5    3.10    9.20
   4   6   5   14.90   13.10
   5   6   5   16.60   12.10
   5   6   5    4.30   16.00
  -7   7   5  156.38   15.00
   6  -7  -5    1.90    3.80
  -6   7   5    1.50    5.40
   5  -7  -5   18.40    4.70
  -5   7   5   30.50    7.40
  -5   7   5   21.50    5.10
   4  -7  -5    5.90    4.90
  -4   7   5    8.60    5.50
   3  -7  -5  306.37   15.20
  -3   7   5  302.37   15.20
   2  -7  -5   11.90    5.40
  -2   7   5    8.20    5.80
   1  -7  -5  208.98   13.30
  -1   7   5  188.68   13.50
  -1   7   5  191.88   15.80
   0  -7  -5   15.90    6.70
   0   7   5   21.60    8.70
   0   7   5    9.10    6.60
  -1  -7  -5  199.88   14.60
   1   7   5  217.18   19.50
   1   7   5  187.68   16.30
  -2  -7  -5    4.50    7.50
   2   7   5   14.10   10.80
   2   7   5   33.00    8.70
   3   7   5   80.79   18.90
   3   7   5   56.29   10.90
   4   7   5   10.80   11.10
   4   7   5  -14.70   16.10
   6  -8  -5    3.10    4.50
  -6   8   5   -1.90    7.50
   5  -8  -5   -1.10    5.20
  -5   8   5   -3.00    5.80
   4  -8  -5   49.00    7.20
  -4   8   5   45.70    7.20
   3  -8  -5   18.50    6.90
  -3   8   5   18.80    6.80
   2  -8  -5  118.49   11.00
  -2   8   5  129.39   13.90
   1  -8  -5   44.30    8.80
  -1   8   5   46.70    9.50
  -1   8   5   47.00   10.80
   0  -8  -5   44.90    9.90
   0   8   5   33.90    8.90
   0   8   5   34.00   11.80
  -1  -8  -5   12.80    8.80
   1   8   5   -3.10    9.10
   1   8   5  -12.20   10.80
  -2  -8  -5   53.29   11.50
   2   8   5   50.29   14.00
   2   8   5   49.40   12.70
   3   8   5    0.10   15.30
   3   8   5   28.90   11.80
   6  -9  -5   15.50    8.20
   5  -9  -5   -1.20    6.80
  -5   9   5   -0.70    6.80
   4  -9  -5   30.30    7.90
  -4   9   5   45.80    8.70
   3  -9  -5   19.50    8.10
   2  -9  -5   93.29   11.30
  -2   9   5   80.59   11.20
   1  -9  -5    6.70    8.80
  -1   9   5  -18.30    9.50
  -1   9   5  -12.90    9.90
   0  -9  -5   25.50   10.50
   0   9   5    9.10   11.20
   0   9   5   30.30   13.70
  -1  -9  -5   17.80   12.50
   1   9   5   19.70   13.20
   1   9   5    9.00   14.60
   2   9   5   47.50   14.90
   2   9   5   18.50   16.20
   4 -10  -5   -6.10    9.10
  -4  10   5   14.60   10.80
   3 -10  -5   26.50   10.90
  -3  10   5   12.60   10.50
   2 -10  -5    6.50   11.10
  -2  10   5   12.90   11.40
   1 -10  -5   26.20   12.30
  -1  10   5    5.40   12.70
   0  10   5    6.70   14.00
   2  10  -6   55.59   13.60
   1  10  -6   22.20   16.50
   1  10  -6   16.00   12.10
   0  10  -6   52.79   12.20
   0  10  -6   37.60   16.40
  -1  10  -6   27.80   10.60
  -1  10  -6    1.70   11.30
  -1  10  -6   -7.70   15.10
   5   9  -6  -11.90   12.50
   4   9  -6   25.20   10.90
   3   9  -6   26.70   10.80
   2   9  -6   12.50    9.60
   1   9  -6   16.50    9.90
   1   9  -6    9.90   23.10
   0   9  -6   19.80    9.70
   0   9  -6   27.70   12.90
  -1   9  -6   61.99   10.30
  -1   9  -6   38.90   10.20
  -1   9  -6   49.00   14.20
  -2   9  -6   62.69   10.40
  -2   9  -6   71.59   16.30
  -2   9  -6   62.09   10.70
  -3   9  -6   34.00   22.90
  -3   9  -6    7.90    9.30
  -3   9  -6   13.30    9.20
   6   8  -6  -28.10   10.50
   5   8  -6    2.70   10.40
   4   8  -6   -9.50    8.20
   3   8  -6   67.09   11.30
   2   8  -6   39.80    8.80
   1   8  -6   75.59   12.70
   1   8  -6   64.89    9.90
   0   8  -6    6.40    7.20
   0   8  -6    8.50   15.90
   0   8  -6   14.60    7.80
  -1   8  -6   79.99   11.40
  -1   8  -6   92.09   10.20
  -1   8  -6  100.49   13.60
  -2   8  -6   13.10    7.40
  -2   8  -6   15.70   11.90
  -2   8  -6   23.90    8.20
  -3   8  -6   35.60   14.90
  -3   8  -6   27.10    7.90
  -3   8  -6   39.30    8.80
  -4   8  -6   14.70   14.70
  -4   8  -6   -3.50    7.30
  -4   8  -6    0.90   11.80
   7   7  -6  -21.00   10.40
   6   7  -6   27.90    9.20
  -6  -7   6    9.60    9.70
   5   7  -6   40.90    8.70
   4   7  -6   47.70    9.10
   3   7  -6    8.70    6.70
   2   7  -6   45.50    7.70
   1   7  -6   43.80    9.00
   1   7  -6   38.20    7.50
   0   7  -6  215.58   17.00
   0   7  -6  206.68   13.60
   0   7  -6  201.48   13.70
  -1   7  -6  129.89   14.50
  -1   7  -6  100.79   10.90
  -1   7  -6  116.19   11.70
  -2   7  -6  157.48   12.80
  -2   7  -6  153.88   12.10
  -2   7  -6  169.18   18.20
  -3   7  -6   12.90    8.70
  -3   7  -6   11.40    6.30
  -3   7  -6    7.10   13.30
  -4   7  -6   -7.20   12.70
  -4   7  -6   10.70    7.10
  -4   7  -6    2.30    6.30
  -5   7  -6   19.90    7.20
  -5   7  -6    4.00   14.40
  -5   7  -6    2.20    7.60
   8   6  -6   19.90   12.10
   8   6  -6   25.60    9.60
   7   6  -6  -12.90    8.40
  -7  -6   6    5.80    8.90
   6   6  -6   52.19    9.50
  -6  -6   6   68.49    9.20
   5   6  -6   21.20    7.70
   4   6  -6  164.38   13.10
   3   6  -6  165.08   11.80
   2   6  -6  174.08   12.80
   1   6  -6   30.70    7.10
   1   6  -6   19.90    5.90
   0   6  -6  172.58   11.80
   0   6  -6  174.48   13.80
   0   6  -6  170.78   11.00
  -1   6  -6   76.39    7.90
  -1   6  -6   65.99    8.30
  -1   6  -6   75.69    7.90
  -2   6  -6  300.57   16.70
  -2   6  -6  287.57   14.70
  -2   6  -6  298.17   19.80
  -3   6  -6   68.39    7.50
  -3   6  -6   61.99    7.90
  -3   6  -6   78.89   11.60
  -4   6  -6  100.99    8.60
  -4   6  -6   92.79    9.20
  -4   6  -6   78.79   13.20
  -5   6  -6   19.30    6.40
  -5   6  -6    4.30   13.80
  -5   6  -6   13.50    6.70
  -6   6  -6   56.99    9.30
  -6   6  -6   54.19   18.00
   9   5  -6   84.59   16.10
   8   5  -6   10.30    7.40
   8   5  -6    6.50   10.00
  -8  -5   6    2.70   10.40
   7   5  -6   -8.20    8.00
  -7  -5   6    2.50    7.50
   6   5  -6   15.40    7.10
   5   5  -6   39.80    8.10
   4   5  -6    2.80    4.60
   3   5  -6  313.37   15.60
   2   5  -6   24.70    6.00
   2   5  -6   24.70    5.50
   1   5  -6  303.47   15.00
   1   5  -6  319.97   16.00
   1   5  -6  301.77   14.70
   0   5  -6   30.30    6.00
   0   5  -6   38.90    6.00
   0   5  -6   39.90    5.70
  -1   5  -6  725.13   26.60
  -1   5  -6  695.53   29.00
  -1   5  -6  723.33   26.80
  -2   5  -6  205.78   20.20
  -2   5  -6  232.68   12.70
  -2   5  -6  227.08   12.00
  -3   5  -6   91.69    9.90
  -3   5  -6  106.49   12.50
  -4   5  -6   26.10    6.50
  -5   5  -6   62.39   13.40
  -5   5  -6   53.49    7.90
   5  -5   6   39.70    9.90
  -6   5  -6   31.20   12.00
  -6   5  -6   14.40    7.50
   6  -5   6   21.90   11.00
   9   4  -6   25.20   12.30
   8   4  -6   42.80    7.90
   8   4  -6   30.80   10.30
   7   4  -6   98.19   11.60
   7   4  -6   98.09    9.70
   6   4  -6   67.29    8.90
   5   4  -6  176.88   16.20
   4   4  -6   -0.80    3.90
   3   4  -6   55.19    6.50
   2   4  -6   16.80    4.40
   2   4  -6   22.10    5.90
   1   4  -6  557.04   21.40
   1   4  -6  545.75   21.90
   1   4  -6  556.44   21.50
   0   4  -6  350.36   15.20
   0   4  -6  347.37   16.60
   0   4  -6  356.86   15.60
  -1   4  -6  424.06   20.80
  -1   4  -6  303.07   15.00
  -2   4  -6   -0.70    5.60
  -2   4  -6   -7.20    4.00
  -3   4  -6   35.00    5.90
  -3   4  -6   27.40    8.50
   3  -4   6   45.80    9.50
  -4   4  -6   12.60    7.40
  -4   4  -6   28.70    6.30
   4  -4   6   13.80    8.00
  -5   4  -6    3.00    6.00
  -5   4  -6   -0.40    9.40
   5  -4   6   -3.60    5.70
  -6   4  -6   15.50   11.70
  -6   4  -6    5.00    7.60
   6  -4   6   10.60   11.10
  -7   4  -6   38.10   15.90
   7  -4   6   26.20   10.70
   9   3  -6   -1.60    5.90
   9   3  -6  -17.40    9.70
   8   3  -6   64.99   10.50
   8   3  -6   77.69    7.90
   7   3  -6    7.70    6.80
   7   3  -6   -7.30    4.00
   6   3  -6   29.80    8.00
   5   3  -6   43.50    6.30
   4   3  -6  197.08   11.00
   3   3  -6   22.70    4.50
   2   3  -6  726.93   25.90
   2   3  -6  711.03   26.30
   2   3  -6  728.23   26.40
   1   3  -6   19.50    4.60
   1   3  -6   20.30    4.30
   0   3  -6   81.69    7.20
   0   3  -6   73.59    8.00
  -1   3  -6   59.89    6.40
  -1   3  -6   47.60    6.20
   1  -3   6   54.99    7.80
  -2   3  -6  160.98   10.30
  -2   3  -6  202.08   15.40
   2  -3   6  140.29   10.30
   2  -3   6  150.68   12.30
  -3   3  -6   66.19    9.50
  -3   3  -6   59.99    6.70
   3  -3   6   42.50    6.40
   3  -3   6   54.39    6.60
  -4   3  -6  206.28   12.50
  -4   3  -6  193.28   16.00
   4  -3   6  216.38   16.40
   4  -3   6  214.68   13.00
  -5   3  -6   23.90    8.40
  -5   3  -6   34.80    7.30
   5  -3   6   39.30    7.30
   5  -3   6   41.90   10.60
  -6   3  -6   -1.70    7.40
  -6   3  -6   12.00   11.80
   6  -3   6   -6.30    7.30
   6  -3   6   -2.80   22.00
  -7   3  -6   -0.70    8.80
  -7   3  -6    0.50   15.90
   7  -3   6    2.70   14.60
   7  -3   6   -3.80   10.60
  10   2  -6   13.00    7.70
  10   2  -6    5.40   11.90
   9   2  -6   17.80    6.40
   9   2  -6   12.00    8.90
   8   2  -6   49.10    5.90
   8   2  -6   67.29    9.60
   7   2  -6   42.40    7.50
   7   2  -6   39.30    4.90
   6   2  -6   68.99    5.80
   6   2  -6   73.79    7.90
   5   2  -6  250.27   13.30
   4   2  -6   41.60    5.30
   3   2  -6    0.30    2.60
   3   2  -6    0.90    3.10
   3   2  -6    3.50    3.20
   2   2  -6  425.56   17.10
   2   2  -6  415.66   16.10
   1   2  -6  450.15   17.50
   1   2  -6  453.65   17.80
   0   2  -6  119.99    7.80
   0   2  -6  108.19    8.30
  -1   2  -6   -0.10    3.50
  -1   2  -6   -2.70    3.70
   1  -2   6    1.80    3.40
   1  -2   6   -2.00    3.30
  -2   2  -6    5.00    3.90
  -2   2  -6   -6.30    4.40
   2  -2   6    5.00    4.90
   2  -2   6    0.70    3.90
  -3   2  -6  280.37   14.20
  -3   2  -6  291.47   16.60
   3  -2   6  293.57   16.80
   3  -2   6  299.57   14.50
  -4   2  -6   16.80    6.10
  -4   2  -6   15.10    6.50
   4  -2   6   13.50    5.60
   4  -2   6    8.10    7.20
  -5   2  -6    0.70    8.50
  -5   2  -6    1.30    6.00
   5  -2   6   -2.10   10.90
   5  -2   6    1.70    6.10
  -6   2  -6    4.20    7.50
  -6   2  -6   10.30   11.00
   6  -2   6   -0.40   13.70
   6  -2   6    5.70    8.00
  -7   2  -6   54.69   16.60
  -7   2  -6   53.89   11.00
   7  -2   6   36.50   16.80
   7  -2   6   54.69   11.20
  10   1  -6   16.70    7.10
  10   1  -6   10.80   10.40
   9   1  -6  132.09   12.20
   9   1  -6  105.09    9.80
   8   1  -6    6.40    3.90
   8   1  -6   18.40    7.20
   7   1  -6  206.48   13.00
   7   1  -6  203.18    9.30
   6   1  -6   52.29    7.00
   5   1  -6  295.97   13.90
   4   1  -6  188.58   10.20
   4   1  -6  197.58    7.70
   4   1  -6  195.08   10.30
   3   1  -6  780.12   25.90
   3   1  -6  802.32   28.00
   2   1  -6  859.21   30.20
   2   1  -6  883.71   29.10
   1   1  -6 1172.98   40.30
   1   1  -6 1217.68   40.50
  -1  -1   6 1222.38   39.80
  -1  -1   6 1230.58   40.50
   0   1  -6  144.69    8.90
   0   1  -6  141.89    8.30
   0  -1   6  136.39    8.50
  -1   1  -6  386.66   16.10
  -1   1  -6  384.46   16.80
   1  -1   6  379.86   16.00
   1  -1   6  387.66   17.10
  -2   1  -6    2.30    3.80
  -2   1  -6    0.10    4.20
   2  -1   6    2.60    3.90
   2  -1   6    0.60    4.20
  -3   1  -6   91.79    9.60
  -3   1  -6   67.59    8.60
   3  -1   6   76.09    7.80
   3  -1   6  102.69   11.00
  -4   1  -6   59.39    7.40
  -4   1  -6   88.79   13.40
   4  -1   6   49.30    6.90
   4  -1   6   58.59    8.90
  -5   1  -6  147.59   17.50
  -5   1  -6  140.59   12.70
   5  -1   6  145.99   16.60
   5  -1   6  146.09   13.20
  -6   1  -6   26.80    8.90
  -6   1  -6   30.00   12.90
   6  -1   6   25.20    8.90
   6  -1   6   20.50   14.60
  -7   1  -6   79.39   12.40
  -7   1  -6   92.59   18.10
   7  -1   6   76.09   12.20
   7  -1   6   76.09   17.70
  10   0  -6   63.49    8.40
  10   0  -6   61.59   11.00
   9   0  -6   32.70    8.10
   9   0  -6   14.90    5.00
   8   0  -6   17.00    4.00
   8   0  -6   18.80    6.70
   7   0  -6   19.80    5.40
   6   0  -6  101.39    8.40
   6   0  -6   84.59    8.60
   5   0  -6    3.60    3.80
   5   0  -6    2.00    3.40
   4   0  -6  216.68   10.90
   3   0  -6  696.53   22.50
   3   0  -6  673.03   24.50
   2   0  -6  667.43   23.10
   2   0  -6  706.43   24.50
  -2   0   6  683.33   22.70
  -2   0   6  666.63   24.30
   1   0  -6    8.20    3.20
   1   0  -6    9.20    3.70
  -1   0   6   16.00    3.80
  -1   0   6   12.10    3.00
   0   0  -6  389.16   16.30
   0   0  -6  395.66   16.10
   0   0   6  398.66   16.30
  -1   0  -6    4.40    4.10
  -1   0  -6    6.70    3.40
   1   0   6    4.60    3.30
   1   0   6    7.40    4.40
  -2   0  -6  611.94   25.40
  -2   0  -6  633.64   24.10
   2   0   6  645.84   24.20
  -3   0  -6    4.20    4.50
  -3   0  -6    5.90    5.30
   3   0   6   -1.20    4.60
   3   0   6   -1.00    5.40
  -4   0  -6   30.80   14.80
  -4   0  -6   33.00    6.80
   4   0   6   31.70    6.90
   4   0   6   27.30    8.00
  -5   0  -6   -8.10    6.30
  -5   0  -6    4.10    9.00
   5   0   6   -5.60    8.30
   5   0   6   10.30    6.60
  -6   0  -6   38.70   10.00
  -6   0  -6   43.70   13.00
   6   0   6   65.19   10.40
   6   0   6   28.70   11.30
  -7   0  -6  -16.50   10.90
  -7   0  -6   -1.30   14.40
   7   0   6   -2.30   13.20
   7   0   6   11.80   11.10
  10  -1  -6   70.69    8.30
  10  -1  -6   74.89   10.70
  10  -1  -6   74.79   10.20
   9  -1  -6    2.90    6.30
   9  -1  -6    3.10    6.30
   8  -1  -6   83.99    8.50
   8  -1  -6   78.79    8.40
   7  -1  -6   41.20    6.50
   7  -1  -6   31.20    5.90
   6  -1  -6  328.57   14.70
   6  -1  -6  331.87   14.90
   5  -1  -6   -1.40    3.20
   5  -1  -6   -2.20    3.50
   4  -1  -6  122.89    7.80
   3  -1  -6    3.40    2.20
   3  -1  -6    2.40    2.60
  -3   1   6    3.40    2.90
   2  -1  -6  349.47   13.60
   2  -1  -6  352.76   14.50
  -2   1   6  350.46   14.70
  -2   1   6  357.86   13.20
   1  -1  -6  187.48    9.70
   1  -1  -6  164.58   10.60
  -1   1   6  166.58    9.10
  -1   1   6  178.88    9.60
   0  -1  -6  341.07   14.40
   0  -1  -6  329.87   14.50
   0   1   6  298.67   14.00
  -1  -1  -6    1.70    3.80
  -1  -1  -6   -3.50    4.10
   1   1   6    2.20    3.40
   1   1   6    5.70    4.70
  -2  -1  -6  408.66   17.80
  -2  -1  -6  391.46   19.00
   2   1   6  420.66   18.00
  -3  -1  -6    0.90    8.70
  -3  -1  -6    2.10    5.00
   3   1   6   -0.60    4.80
   3   1   6    1.80    6.10
  -4  -1  -6  177.78   13.10
  -4  -1  -6  190.48   15.80
   4   1   6  180.08   14.20
   4   1   6  192.18   16.50
  -5  -1  -6    8.30    7.10
  -5  -1  -6    4.40    8.80
   5   1   6   10.30    7.20
   5   1   6    2.00    8.60
  -6  -1  -6   32.30   12.50
  -6  -1  -6    3.50    8.70
   6   1   6   -5.70    8.90
   6   1   6   -8.90   12.90
  -7  -1  -6   28.10   17.30
  -7  -1  -6   19.20   13.30
   7   1   6   17.40   16.20
   7   1   6   36.10   13.10
  10  -2  -6   -0.60    7.80
  10  -2  -6    9.50    7.70
   9  -2  -6   26.40    6.70
   9  -2  -6   18.40    6.10
   8  -2  -6   23.60    5.70
   8  -2  -6   27.40    5.70
   7  -2  -6  309.57   14.10
   7  -2  -6  301.87   14.10
   6  -2  -6   27.30    4.80
   6  -2  -6   26.40    4.90
   5  -2  -6  508.85   19.20
   4  -2  -6   77.69    6.50
   3  -2  -6  211.68   10.30
  -3   2   6  204.18   10.60
  -3   2   6  206.68    8.40
   2  -2  -6  143.29    8.40
  -2   2   6  146.69    9.20
  -2   2   6  171.38    8.10
   1  -2  -6  213.78   11.00
   1  -2  -6  233.18   11.10
  -1   2   6  210.98   10.50
  -1   2   6  215.68   11.00
   0  -2  -6   22.40    4.70
   0  -2  -6   26.20    5.00
   0   2   6   19.80    4.40
  -1  -2  -6 1217.88   50.89
  -1  -2  -6 1418.56   47.20
   1   2   6 1357.06   46.90
   1   2   6 1462.05   46.80
  -2  -2  -6   57.79    6.60
  -2  -2  -6   58.69    8.10
   2   2   6   58.99    7.10
   2   2   6   39.40    7.20
  -3  -2  -6  164.78   11.60
  -3  -2  -6  160.48   14.40
   3   2   6  128.09   14.10
   3   2   6  215.38   19.10
  -4  -2  -6    8.90    8.50
  -4  -2  -6   18.80    7.00
   4   2   6    1.50    7.00
   4   2   6   19.40    9.00
  -5  -2  -6   91.39   11.60
  -5  -2  -6  109.59   14.50
   5   2   6  111.39   12.40
   5   2   6  133.09   15.90
  -6  -2  -6   -3.90    9.90
  -6  -2  -6   13.90   12.20
   6   2   6   13.50   10.20
   6   2   6   23.00   12.70
  10  -3  -6   28.80    7.10
  10  -3  -6   25.80    6.70
   9  -3  -6   27.10    6.30
   9  -3  -6   17.30    5.80
   8  -3  -6    1.90    4.30
   8  -3  -6    2.80    4.70
   7  -3  -6   47.40    5.50
   7  -3  -6   67.39    6.30
   6  -3  -6  141.99    8.50
   6  -3  -6  121.99    8.50
   5  -3  -6  352.16   14.60
  -4   3   6   39.70    5.30
  -4   3   6   48.00    4.50
   3  -3  -6  210.78   10.60
  -3   3   6  205.08    9.60
  -3   3   6  216.68   11.10
   2  -3  -6   91.99    7.20
  -2   3   6   72.89    7.40
  -2   3   6   67.59    6.80
   1  -3  -6  136.49    9.10
  -1   3   6  153.18    9.40
  -1   3   6  128.79    9.30
   0  -3  -6   51.29    8.00
   0   3   6   54.09    6.30
   0   3   6   60.19    7.40
  -1  -3  -6  376.86   17.30
   1   3   6  381.56   17.40
   1   3   6  393.66   18.50
  -2  -3  -6   59.59    7.00
   2   3   6   65.79    7.70
   2   3   6   44.20    7.60
  -3  -3  -6  328.77   17.40
   3   3   6  340.97   17.70
   3   3   6  332.97   20.10
  -4  -3  -6  241.28   16.10
   4   3   6  215.08   19.90
   4   3   6  247.28   16.60
  -5  -3  -6   12.30    9.90
   5   3   6   26.90    9.60
   5   3   6   15.90   12.20
  -6  -3  -6   -3.90   11.10
   6   3   6   -3.80   11.10
   6   3   6    6.50   14.00
   9  -4  -6   35.10    5.30
   9  -4  -6   55.19    5.50
   8  -4  -6  222.98   11.10
   8  -4  -6  236.88   11.30
   7  -4  -6   62.69    5.80
   7  -4  -6   68.29    7.00
   6  -4  -6    6.70    3.80
   5  -4  -6   25.90    4.50
  -5   4   6   21.60    3.70
  -5   4   6   17.90    3.30
   4  -4  -6  592.24   21.70
  -4   4   6  559.44   20.70
  -4   4   6  595.64   22.00
   3  -4  -6   11.70    4.50
  -3   4   6   13.60    4.00
  -3   4   6   21.70    4.80
   2  -4  -6  203.78   11.20
  -2   4   6  205.98   11.30
  -2   4   6  214.28   11.70
   1  -4  -6   14.50    5.10
  -1   4   6    3.00    3.40
  -1   4   6    8.10    4.50
   0  -4  -6  568.54   22.60
   0   4   6  583.74   23.20
   0   4   6  559.24   24.10
  -1  -4  -6   43.70    6.30
   1   4   6   36.60    7.00
   1   4   6   42.30    7.10
  -2  -4  -6   43.70    7.50
   2   4   6   72.49   11.20
   2   4   6   66.99    8.70
  -3  -4  -6  127.19   12.40
   3   4   6  120.89   13.30
   3   4   6  128.69   12.90
  -4  -4  -6  523.75   24.30
   4   4   6  469.35   27.30
   4   4   6  488.65   24.10
  -5  -4  -6  -12.10    9.80
   5   4   6   15.10   10.60
   5   4   6  -15.90   12.70
   6   4   6   50.99   20.20
   6   4   6   58.39   14.00
   8  -5  -6   57.79    6.30
   8  -5  -6   54.09    5.00
   7  -5  -6  110.49    7.90
   7  -5  -6  108.49    8.10
  -7   5   6   94.39    7.60
   6  -5  -6  127.09    8.70
  -6   5   6  134.09    8.80
   5  -5  -6   10.70    4.10
  -5   5   6   11.00    4.60
  -5   5   6   11.00    3.90
   4  -5  -6  164.18   10.30
  -4   5   6  159.08   10.50
  -4   5   6  155.28   10.20
   3  -5  -6   99.19    8.90
  -3   5   6   95.29    9.10
  -3   5   6   79.39    9.00
   2  -5  -6   35.90    6.60
  -2   5   6   25.60    5.70
  -2   5   6   39.60    6.40
   1  -5  -6  261.47   13.90
  -1   5   6  247.48   14.00
   0  -5  -6   49.20    6.80
   0   5   6   85.29    8.90
   0   5   6   72.09    9.50
  -1  -5  -6   18.30    5.90
   1   5   6   13.50    5.60
   1   5   6   14.40    7.20
  -2  -5  -6   51.29    7.40
   2   5   6   53.19    8.00
   2   5   6   67.39   10.40
  -3  -5  -6  139.89   14.10
   3   5   6  168.88   14.70
   3   5   6  160.08   16.50
  -4  -5  -6   -9.30    8.10
   4   5   6   12.50    9.20
   4   5   6   -0.60   11.60
   5   5   6   23.60   12.10
   5   5   6   11.20   13.80
  -8   6   6    1.70    5.60
   7  -6  -6  162.18    9.10
   7  -6  -6  161.48    9.40
  -7   6   6  187.68   12.20
   6  -6  -6   88.69    8.40
  -6   6   6   79.39    8.50
   5  -6  -6  199.98   11.70
  -5   6   6  200.48   12.10
   4  -6  -6  125.79   10.00
  -4   6   6  120.09   10.00
   3  -6  -6  129.09   12.10
  -3   6   6  143.69   10.80
  -3   6   6  117.69   11.80
   2  -6  -6   44.30    7.10
  -2   6   6   60.59    8.60
  -2   6   6   49.99    7.20
   1  -6  -6  344.77   17.20
  -1   6   6  324.57   18.90
  -1   6   6  366.86   18.20
   0  -6  -6   34.40    6.80
   0   6   6   37.50    7.40
   0   6   6   47.70    9.40
  -1  -6  -6  149.79   12.90
   1   6   6  195.58   14.40
   1   6   6  158.88   16.90
  -2  -6  -6   -0.80    6.60
   2   6   6   12.70    7.50
   2   6   6    4.90    9.80
  -3  -6  -6   18.80    9.50
   3   6   6   54.19   13.60
   3   6   6   19.30    9.20
   4   6   6    9.00   15.60
   4   6   6   10.70   10.60
   7  -7  -6   67.09    7.10
   7  -7  -6   68.79    7.00
   6  -7  -6   82.29    9.10
  -6   7   6   66.99    8.30
   5  -7  -6    3.80    5.40
  -5   7   6   15.90    6.20
   4  -7  -6   96.59    9.00
  -4   7   6   86.49    8.60
   3  -7  -6   63.59    8.20
  -3   7   6   71.49    8.90
  -3   7   6   69.89    9.50
   2  -7  -6  112.49   12.20
  -2   7   6  110.79   12.90
   1  -7  -6   26.70    6.90
  -1   7   6   23.80    9.10
  -1   7   6   46.20    8.60
   0  -7  -6   15.80    7.50
   0   7   6   14.30    7.90
   0   7   6    4.60    9.40
  -1  -7  -6   44.70    9.70
   1   7   6   53.29   10.70
   1   7   6   64.19   12.70
  -2  -7  -6  140.99   14.70
   2   7   6  104.39   13.00
   2   7   6  140.59   16.70
   3   7   6   12.90   11.30
   3   7   6  -11.70   14.40
   4   7   6   23.20   18.80
   7  -8  -6    8.10    4.90
   6  -8  -6   57.39    7.20
  -6   8   6   43.80    7.20
   5  -8  -6   33.10    7.20
  -5   8   6   51.39    8.10
   4  -8  -6   97.79    9.90
  -4   8   6   87.19   10.60
   3  -8  -6    9.70    8.00
   2  -8  -6   63.09    9.80
  -2   8   6   47.20    9.70
  -2   8   6   74.39   12.30
   1  -8  -6    1.20    8.30
  -1   8   6   20.60    8.80
  -1   8   6    6.70   10.00
   0  -8  -6  102.79   12.80
   0   8   6   81.69   13.80
   0   8   6  104.09   12.60
  -1  -8  -6   14.60   10.50
   1   8   6   10.30   10.70
   1   8   6   43.90   14.10
   2   8   6   40.40   16.30
   2   8   6   23.90   12.80
   5  -9  -6   14.10    8.10
  -5   9   6   -7.90    8.70
   4  -9  -6   20.40    8.70
  -4   9   6  -11.60   17.50
   3  -9  -6   75.49   11.50
  -3   9   6   71.79   11.50
   2  -9  -6  -15.10    9.50
  -2   9   6  -12.70   10.00
  -2   9   6   16.20   13.00
   1  -9  -6   33.90   12.30
  -1   9   6   72.49   12.40
  -1   9   6   47.10   14.40
   0  -9  -6   16.00   11.90
   0   9   6   23.80   14.30
   0   9   6   53.69   12.40
   1   9   6   75.89   16.10
   4   9  -7   12.00   12.30
   3   9  -7   27.30   11.20
   2   9  -7   11.10   11.20
   2   9  -7   -0.50   12.70
   1   9  -7   13.10   10.80
   1   9  -7   27.80   13.80
   0   9  -7   25.80   10.50
   0   9  -7    6.30   13.20
   0   9  -7   14.70   10.10
  -1   9  -7  102.29   17.60
  -1   9  -7   97.89   13.30
  -1   9  -7   99.79   12.90
  -2   9  -7  -14.00   16.10
  -2   9  -7   -4.70   10.80
  -2   9  -7   25.20   10.60
   6   8  -7  -19.10   15.90
   5   8  -7   -8.20    9.80
   4   8  -7    7.40    9.90
   3   8  -7    5.30    9.50
   2   8  -7   74.89   13.30
   2   8  -7   86.69   11.50
   1   8  -7   -2.00    8.80
   1   8  -7    1.20    9.80
   1   8  -7   -0.90    7.50
   0   8  -7   52.89    9.40
   0   8  -7   77.19   10.90
   0   8  -7   63.69   13.60
  -1   8  -7   32.40   12.70
  -1   8  -7   24.00    8.30
  -1   8  -7   26.10    9.10
  -2   8  -7   36.20    8.90
  -2   8  -7   54.29   13.90
  -2   8  -7   34.90   14.90
  -3   8  -7    7.40    9.30
  -3   8  -7   19.30   14.80
  -3   8  -7   13.90   10.10
   7   7  -7   10.80   12.00
   6   7  -7   37.20   10.50
   5   7  -7   33.60    8.70
   4   7  -7   41.60    8.80
   3   7  -7    0.70    6.80
   2   7  -7    1.20    7.50
   2   7  -7    0.20    6.60
   1   7  -7   -4.80    6.90
   1   7  -7   -7.40    5.80
   1   7  -7    8.20    7.90
   0   7  -7  206.78   15.20
   0   7  -7  216.48   14.60
   0   7  -7  179.78   16.90
  -1   7  -7   33.60    8.20
  -1   7  -7   18.80    7.40
  -1   7  -7   33.80   10.30
  -2   7  -7   37.00   12.00
  -2   7  -7   32.30    8.00
  -2   7  -7   36.10    8.90
  -3   7  -7   28.40   13.70
  -3   7  -7   -2.10    7.10
  -3   7  -7    5.90    8.00
  -4   7  -7   44.20    9.00
  -4   7  -7   42.40    9.70
  -4   7  -7   29.30   13.80
   8   6  -7    9.50    9.50
   8   6  -7   15.30   12.70
   7   6  -7   21.70   10.50
   6   6  -7   11.00    7.80
   5   6  -7  102.59   11.00
   4   6  -7   59.89    8.30
   3   6  -7  128.29   11.40
   2   6  -7  118.39   12.70
   2   6  -7  101.99   10.50
   1   6  -7   21.70    6.60
   1   6  -7   17.10    6.90
   1   6  -7   13.00    5.50
   0   6  -7   29.60    6.70
   0   6  -7   24.00    7.40
   0   6  -7   28.00    6.60
  -1   6  -7   69.69    8.40
  -1   6  -7   72.79    8.90
  -1   6  -7   71.29   10.70
  -2   6  -7   24.20    7.30
  -2   6  -7   20.80   10.00
  -2   6  -7   26.70    6.30
  -3   6  -7   70.69    8.60
  -3   6  -7   74.39    9.30
  -3   6  -7   77.29   14.00
  -4   6  -7   12.70   13.80
  -4   6  -7   -0.10    7.70
  -4   6  -7   -9.20    6.10
  -5   6  -7    7.20    7.80
  -5   6  -7   23.70    9.30
  -5   6  -7   -5.60   28.10
   8   5  -7   16.20    8.10
   8   5  -7   29.10   11.60
   7   5  -7   -4.40    8.40
   6   5  -7    0.70    7.00
   5   5  -7  173.88   13.00
   4   5  -7   74.29    8.20
   3   5  -7   36.10    6.90
   3   5  -7   35.80    6.10
   2   5  -7   41.30    7.00
   2   5  -7   56.89    7.50
   2   5  -7   49.60    7.10
   1   5  -7  410.16   19.30
   1   5  -7  415.96   19.10
   1   5  -7  413.36   18.50
   0   5  -7   15.90    7.00
   0   5  -7   21.10    6.10
   0   5  -7   11.50    5.30
  -1   5  -7   -3.60    4.60
  -1   5  -7   -3.90    5.00
  -1   5  -7   -8.70    6.00
  -2   5  -7   68.89   11.10
  -2   5  -7   59.89    7.90
  -3   5  -7   30.10   10.30
  -3   5  -7   36.00    7.30
  -4   5  -7   35.10    8.40
  -4   5  -7   41.60   12.60
  -5   5  -7    2.90    8.10
  -5   5  -7    3.20   14.30
   5  -5   7   -0.20   10.20
   9   4  -7   40.50   12.40
   9   4  -7   39.00    9.30
   8   4  -7  214.48   14.00
   8   4  -7  235.18   19.20
   7   4  -7   22.80    8.30
   6   4  -7   69.79    8.60
   5   4  -7    5.10    5.40
   4   4  -7  127.39   13.90
   3   4  -7   10.00    4.40
   3   4  -7    7.00    4.50
   2   4  -7  398.16   17.80
   2   4  -7  396.26   17.70
   2   4  -7  424.26   18.00
   1   4  -7   61.19    7.10
   1   4  -7   82.49    8.50
   1   4  -7   73.99    8.10
   0   4  -7  197.68   13.60
   0   4  -7  219.78   12.60
  -1   4  -7  243.28   15.60
  -1   4  -7  237.18   13.30
  -2   4  -7  504.65   21.50
  -2   4  -7  523.25   24.70
   2  -4   7  524.35   24.50
  -3   4  -7   23.50    9.40
  -3   4  -7   22.00    6.30
   3  -4   7   17.60    9.10
  -4   4  -7  185.68   18.70
  -4   4  -7  188.68   14.00
   4  -4   7  167.48   18.20
  -5   4  -7    2.20    7.90
  -5   4  -7    4.80   11.80
   5  -4   7   -0.90    8.00
  -6   4  -7   14.50   14.10
  -6   4  -7   17.90    9.50
   6  -4   7    5.10   11.30
   9   3  -7    6.40    6.50
   9   3  -7   16.90   10.10
   8   3  -7   31.30    9.40
   8   3  -7   29.40    5.90
   7   3  -7  223.88   11.60
   7   3  -7  228.38   15.90
   6   3  -7  423.26   19.80
   5   3  -7   25.00    5.90
   4   3  -7  162.88   10.40
   4   3  -7  137.99    9.00
   3   3  -7   12.50    4.20
   3   3  -7    9.80    4.40
   3   3  -7   17.40    5.20
   2   3  -7   87.09    8.00
   2   3  -7   64.09    7.80
   2   3  -7   89.09    8.40
   1   3  -7  207.48   11.60
   1   3  -7  171.08   13.20
   0   3  -7  319.67   15.30
   0   3  -7  228.38   19.50
  -1   3  -7 1117.09   40.50
  -1   3  -7 1158.18   41.40
   1  -3   7 1178.28   41.50
  -2   3  -7  180.08   11.90
  -2   3  -7  146.29   13.70
   2  -3   7  163.98   12.10
   2  -3   7  180.88   13.90
  -3   3  -7  161.68   12.20
  -3   3  -7  151.68   14.80
   3  -3   7  146.69   15.10
   3  -3   7  151.88   11.80
  -4   3  -7   20.90    7.90
  -4   3  -7   35.50    7.40
   4  -3   7   30.30    7.10
   4  -3   7   40.50    9.40
  -5   3  -7   44.40   11.10
  -5   3  -7   56.79    9.90
   5  -3   7   53.09   15.40
   5  -3   7   76.89   17.30
  -6   3  -7   19.00    9.90
  -6   3  -7    5.10   12.90
   6  -3   7    7.90    9.60
   6  -3   7   17.20   15.90
  10   2  -7  -15.00   11.90
  10   2  -7    3.90    7.20
   9   2  -7   47.70   11.20
   9   2  -7   56.39    7.10
   8   2  -7   21.80    7.90
   7   2  -7   79.49    6.70
   7   2  -7   78.29    9.30
   6   2  -7   24.80    5.70
   5   2  -7   14.60    4.90
   5   2  -7   26.50    3.70
   4   2  -7    0.60    3.60
   4   2  -7    7.90    4.10
   4   2  -7    3.20    2.90
   3   2  -7  227.88   11.80
   3   2  -7  241.68   10.90
   3   2  -7  184.68   16.60
   2   2  -7   52.19    6.00
   2   2  -7   62.39    6.60
   1   2  -7  146.19    9.80
   1   2  -7  142.29    9.20
   0   2  -7  118.99   10.00
   0   2  -7  132.69    9.30
   0  -2   7  127.19    9.50
  -1   2  -7  281.77   21.40
  -1   2  -7  402.36   18.20
   1  -2   7  379.36   17.70
   1  -2   7  383.56   16.60
  -2   2  -7    3.50    5.00
  -2   2  -7    4.60    5.40
   2  -2   7    6.60    4.90
   2  -2   7    1.60    4.20
  -3   2  -7  351.16   17.40
  -3   2  -7  424.36   24.20
   3  -2   7  340.47   17.60
   3  -2   7  343.57   20.00
  -4   2  -7    9.40    8.80
  -4   2  -7    4.30    6.70
   4  -2   7   12.70   10.10
   4  -2   7   15.20    6.90
  -5   2  -7  132.89   14.30
  -5   2  -7  120.29   14.50
   5  -2   7  135.59   12.20
   5  -2   7  120.79   15.10
  -6   2  -7   17.70   10.70
  -6   2  -7   33.80   15.10
   6  -2   7   14.20   10.10
   6  -2   7    7.50   17.60
  10   1  -7   33.50    7.00
  10   1  -7   20.80   11.20
   9   1  -7   20.50    8.50
   8   1  -7   18.30    7.10
   7   1  -7    3.00    5.60
   6   1  -7   42.70    6.20
   6   1  -7   54.59    7.60
   5   1  -7   13.10    4.40
   5   1  -7   12.50    4.80
   4   1  -7  221.48    9.20
   4   1  -7  229.08   12.10
   4   1  -7  224.18   11.70
   3   1  -7   -0.50    3.40
   3   1  -7    1.10    2.70
   2   1  -7   34.10    5.30
   2   1  -7   33.90    4.70
   1   1  -7   52.59    6.30
   1   1  -7   60.79    7.90
  -1  -1   7   57.69    6.80
  -1  -1   7   66.99    6.90
   0   1  -7  236.98   12.50
   0   1  -7  219.88   12.00
   0  -1   7  233.98   12.30
  -1   1  -7   28.30    5.70
  -1   1  -7   35.20    5.80
   1  -1   7   42.70    6.20
   1  -1   7   30.90    5.10
  -2   1  -7  425.86   18.70
  -2   1  -7  417.16   20.30
   2  -1   7  404.06   20.40
   2  -1   7  436.76   18.80
  -3   1  -7    2.70    5.60
  -3   1  -7    0.70    7.40
   3  -1   7    1.40    5.50
   3  -1   7    0.70    7.20
  -4   1  -7    0.40    6.10
  -4   1  -7   -0.20    8.50
   4  -1   7   -3.50    6.50
   4  -1   7   -5.40    6.30
  -5   1  -7    9.00   10.20
  -5   1  -7    3.70    7.60
   5  -1   7    7.00    7.50
   5  -1   7   -2.10    9.10
  -6   1  -7   83.39   17.00
  -6   1  -7   71.19   12.20
   6  -1   7   95.99   12.60
  10   0  -7   39.90   10.70
  10   0  -7   73.49   12.10
   9   0  -7   82.99   10.40
   9   0  -7   87.49   11.20
   8   0  -7  186.58   14.10
   8   0  -7  207.58   14.60
   7   0  -7   31.30    6.80
   7   0  -7   34.70    6.50
   6   0  -7   31.40    5.80
   6   0  -7   37.80    8.10
   5   0  -7    6.10    3.80
   5   0  -7    5.80    4.30
   4   0  -7  228.18   12.10
   4   0  -7  249.58    9.30
   3   0  -7   11.50    3.00
   3   0  -7    3.20    3.30
   2   0  -7  112.29    8.30
   2   0  -7  116.49    7.70
  -2   0   7  127.29    8.60
  -2   0   7  116.79    7.00
   1   0  -7    8.10    4.10
   1   0  -7    4.10    3.70
  -1   0   7    6.30    4.30
  -1   0   7    3.90    3.80
   0   0  -7  365.56   16.80
   0   0  -7  383.56   16.60
   0   0   7  385.76   16.80
  -1   0  -7  112.79   10.50
  -1   0  -7  111.19    9.20
   1   0   7   95.79   10.00
   1   0   7  103.79    9.70
  -2   0  -7  456.95   19.90
  -2   0  -7  453.15   21.50
   2   0   7  453.85   21.50
   2   0   7  460.45   20.20
  -3   0  -7   -2.50    5.00
  -3   0  -7   12.00   13.50
   3   0   7   -6.60    5.00
   3   0   7   -5.40    5.40
  -4   0  -7    1.10    6.60
  -4   0  -7    4.10    9.00
   4   0   7   -6.50    6.60
   4   0   7  -16.10    8.30
  -5   0  -7   11.70    8.80
  -5   0  -7    5.90   11.40
   5   0   7   -7.70   10.80
   5   0   7   -4.90    8.10
  -6   0  -7   15.50   14.10
  -6   0  -7   23.60   11.60
   6   0   7    8.30   20.80
   6   0   7   -2.50   11.10
  10  -1  -7   29.90   10.40
  10  -1  -7   31.30   16.40
   9  -1  -7  138.49   13.90
   9  -1  -7  141.69   14.80
   8  -1  -7   54.29    8.00
   8  -1  -7   53.49    7.90
   7  -1  -7  217.18   14.70
   7  -1  -7  203.88   12.30
   6  -1  -7   28.90    5.60
   6  -1  -7   36.10    5.90
   5  -1  -7  174.98   10.80
   4  -1  -7    9.90    4.10
   3  -1  -7  437.56   15.90
   3  -1  -7  424.36   17.40
  -3   1   7  434.06   17.80
  -3   1   7  431.26   14.80
   2  -1  -7   35.50    4.70
   2  -1  -7   32.20    5.30
  -2   1   7   41.30    5.80
  -2   1   7   32.40    4.30
   1  -1  -7  297.47   14.00
  -1   1   7  319.37   14.60
  -1   1   7  307.77   13.80
   0  -1  -7   -5.30    3.60
   0  -1  -7    5.60    4.00
   0   1   7   -2.00    3.80
  -1  -1  -7  370.26   18.20
  -1  -1  -7  362.36   16.70
   1   1   7  357.46   17.60
   1   1   7  396.36   17.30
  -2  -1  -7    6.90    8.00
  -2  -1  -7    8.60    4.70
   2   1   7   13.00    6.50
   2   1   7   11.70    5.30
  -3  -1  -7  134.59   12.30
  -3  -1  -7  196.38   22.60
   3   1   7  164.08   12.80
   3   1   7  165.58   18.50
  -4  -1  -7   17.70    9.40
  -4  -1  -7    2.20    7.00
   4   1   7    2.40    8.80
   4   1   7   16.80    7.60
  -5  -1  -7   94.99   11.80
  -5  -1  -7  131.39   16.40
   5   1   7  106.29   14.80
   5   1   7  117.99   12.70
  -6  -1  -7   15.00   11.40
  -6  -1  -7   10.80   15.30
   6   1   7  -13.20   13.60
   6   1   7   26.90   12.00
  10  -2  -7    3.00    8.00
  10  -2  -7   25.50    9.60
   9  -2  -7   44.00    8.20
   8  -2  -7   79.79    8.60
   8  -2  -7   75.79    8.10
   7  -2  -7   55.29    6.70
   7  -2  -7   56.49    7.10
   6  -2  -7    5.70    4.00
   6  -2  -7    4.30    4.50
   5  -2  -7  290.57   13.70
   4  -2  -7  100.59    8.40
  -4   2   7  107.59    8.80
   3  -2  -7  142.99    9.20
  -3   2   7  142.59    9.80
  -3   2   7  141.09    7.40
   2  -2  -7   -3.10    3.20
   2  -2  -7   -8.60    3.00
  -2   2   7    0.90    3.20
  -2   2   7    4.10    3.90
   1  -2  -7   13.50    4.60
  -1   2   7   16.40    4.80
  -1   2   7   10.00    4.10
   0  -2  -7   49.50    6.90
   0  -2  -7   37.60    5.90
   0   2   7   40.30    6.20
  -1  -2  -7  103.79   10.80
  -1  -2  -7   90.69    9.10
   1   2   7  101.99    9.70
   1   2   7  106.99   10.80
  -2  -2  -7   42.10    8.10
  -2  -2  -7   38.50    6.60
   2   2   7   33.80    7.10
   2   2   7   22.90    6.80
  -3  -2  -7   27.10    6.60
  -3  -2  -7   21.40    9.40
   3   2   7   28.50    7.30
   3   2   7   28.60    9.20
  -4  -2  -7   44.60   11.40
  -4  -2  -7   46.00    9.30
   4   2   7   36.40   11.50
   4   2   7   45.30   10.00
  -5  -2  -7    0.50    9.90
  -5  -2  -7   14.10   12.60
   5   2   7   37.10   24.10
   5   2   7   23.40   10.40
  -6  -2  -7   37.50   17.10
   6   2   7   33.10   13.00
   6   2   7   13.50   14.00
  10  -3  -7   22.40    7.60
  10  -3  -7   11.30    7.90
   9  -3  -7    6.90    6.30
   9  -3  -7   -8.40    6.00
   8  -3  -7   96.69   10.30
   8  -3  -7  101.39    8.70
   7  -3  -7    5.50    5.20
   7  -3  -7    6.20    5.00
   6  -3  -7  392.76   16.90
   5  -3  -7   54.99    6.30
   4  -3  -7  245.08   17.50
  -4   3   7  248.38   12.90
  -4   3   7  240.08    9.70
   3  -3  -7   24.20    5.00
  -3   3   7   33.10    5.40
  -3   3   7   31.90    4.50
   2  -3  -7  281.17   15.80
  -2   3   7  321.17   13.80
  -2   3   7  318.17   14.90
   1  -3  -7   73.99    7.90
  -1   3   7   87.89    8.60
  -1   3   7   81.79    8.40
   0  -3  -7    3.60    4.80
   0   3   7   10.80    5.20
   0   3   7   12.80    5.30
  -1  -3  -7   46.20    6.80
   1   3   7   56.39    8.40
   1   3   7   53.29    7.90
  -2  -3  -7  271.57   15.80
  -2  -3  -7  275.67   17.80
   2   3   7  266.77   18.50
   2   3   7  281.47   15.90
  -3  -3  -7   21.60    7.10
  -3  -3  -7   20.80    9.10
   3   3   7   17.10    9.80
   3   3   7   32.00    7.70
  -4  -3  -7  101.09   11.70
   4   3   7  143.19   16.40
   4   3   7  147.29   14.10
  -5  -3  -7    2.90   11.30
   5   3   7   25.70   14.10
   5   3   7   23.80   10.60
   9  -4  -7   32.80    6.70
   9  -4  -7   42.70    6.70
   8  -4  -7   58.19    6.80
   8  -4  -7   55.39    7.10
   7  -4  -7   82.69    7.70
   7  -4  -7   66.09    6.80
   6  -4  -7  121.89    9.70
   5  -4  -7   49.60    6.50
  -5   4   7   47.20    6.40
  -5   4   7   53.49    5.30
  -5   4   7   47.00    4.50
   4  -4  -7  132.39    9.60
  -4   4   7  117.99    8.40
  -4   4   7  114.89    9.70
   3  -4  -7  354.86   16.70
  -3   4   7  356.86   16.80
  -3   4   7  362.26   15.70
   2  -4  -7   62.59    7.20
  -2   4   7   45.00    6.30
  -2   4   7   45.80    7.00
   1  -4  -7  112.09    9.60
  -1   4   7   91.79   10.40
  -1   4   7  118.39   10.60
   0  -4  -7   13.80    4.80
   0   4   7   10.80    8.10
   0   4   7   13.50    7.60
  -1  -4  -7   23.70    5.90
   1   4   7   22.10    8.30
   1   4   7   34.00    6.80
  -2  -4  -7   -3.60    5.80
   2   4   7  -10.00    7.40
   2   4   7  -18.80    5.60
  -3  -4  -7   39.40    8.00
   3   4   7   49.80   10.00
   3   4   7   76.19   13.40
  -4  -4  -7   29.40    9.70
   4   4   7   13.70   18.40
   4   4   7   19.40   10.30
   5   4   7   41.80   14.40
   5   4   7   76.49   17.60
   9  -5  -7   27.10    5.50
   9  -5  -7   20.50    5.40
   8  -5  -7   10.80    5.50
   8  -5  -7   15.00    5.70
   7  -5  -7  429.36   18.20
   7  -5  -7  447.76   18.20
   6  -5  -7   85.09    9.40
  -6   5   7   79.99    7.80
  -6   5   7   83.29    7.40
   5  -5  -7    3.90    5.10
  -5   5   7    1.40    5.00
  -5   5   7    6.50    4.50
   4  -5  -7    1.50    4.90
  -4   5   7    2.10    5.70
  -4   5   7    4.20    5.00
   3  -5  -7  331.67   15.90
  -3   5   7  300.27   15.90
  -3   5   7  314.07   15.70
   2  -5  -7  124.79   11.00
  -2   5   7  120.09   11.30
  -2   5   7  131.29   11.70
   1  -5  -7  496.35   20.50
  -1   5   7  404.66   23.00
   0  -5  -7   -1.20    5.00
   0   5   7    0.30    6.70
   0   5   7    7.50    6.30
  -1  -5  -7  105.29   11.40
   1   5   7  113.09   13.30
   1   5   7   92.59   10.80
  -2  -5  -7   -1.70    6.80
   2   5   7    3.40    7.60
   2   5   7   -6.30    9.20
  -3  -5  -7   88.19   11.40
   3   5   7   88.49   14.30
   4   5   7   21.60   13.60
   4   5   7    7.90   11.20
   8  -6  -7   37.90    5.70
   8  -6  -7   33.20    5.70
   7  -6  -7   45.00    6.60
  -7   6   7   46.80    6.40
  -7   6   7   54.89    6.70
   6  -6  -7  120.59   10.40
  -6   6   7  127.59   11.10
  -6   6   7  115.79    9.70
   5  -6  -7  184.38   12.00
  -5   6   7  181.78   12.90
  -5   6   7  172.58   13.10
   4  -6  -7  236.88   13.90
  -4   6   7  234.78   14.60
  -4   6   7  242.08   15.00
   3  -6  -7   77.99    8.70
  -3   6   7   76.49    8.80
  -3   6   7   82.69    9.00
   2  -6  -7   -0.20    6.10
  -2   6   7   -3.70    6.70
  -2   6   7    9.60    6.70
   1  -6  -7   -1.30    6.10
  -1   6   7    1.20    6.50
   0  -6  -7  144.49   13.10
   0   6   7  125.99   12.30
   0   6   7  144.69   16.60
  -1  -6  -7   43.80    8.90
   1   6   7   51.09    9.50
   1   6   7   43.00   11.50
  -2  -6  -7  183.68   16.30
   2   6   7  195.58   22.50
   2   6   7  250.17   18.00
   3   6   7   22.90   13.30
   3   6   7   58.39   11.50
   4   6   7  142.39   21.40
   4   6   7   39.00   19.60
  -8   7   7   17.00    7.80
   7  -7  -7   20.30    6.10
  -7   7   7    8.50    8.30
   6  -7  -7   76.49    8.80
  -6   7   7   96.99    9.60
  -6   7   7   69.09    8.40
  -6   7   7   88.59   10.30
   5  -7  -7   40.50    7.50
  -5   7   7   34.90    8.90
  -5   7   7   39.00    8.00
   4  -7  -7   30.90    8.00
  -4   7   7   33.80    8.90
  -4   7   7   52.89    8.80
   3  -7  -7   -1.30    6.30
  -3   7   7    4.30    7.70
  -3   7   7    4.40    7.80
   2  -7  -7   24.20    7.40
  -2   7   7   18.30    8.00
  -2   7   7   14.60    8.80
   1  -7  -7  105.99   11.90
  -1   7   7  104.69   11.40
  -1   7   7   79.19   14.70
   0  -7  -7   15.50    8.30
   0   7   7    0.90    8.80
   0   7   7    7.20   10.00
  -1  -7  -7   27.20    9.80
   1   7   7   44.60   13.80
   1   7   7   54.19   12.00
   2   7   7  219.68   26.50
   2   7   7  200.08   20.70
   3   7   7   51.79   21.00
   3   7   7   23.50   14.00
   6  -8  -7   -1.00    7.50
  -6   8   7  -15.30    7.70
  -6   8   7   -1.80   10.50
   5  -8  -7   32.40    8.80
  -5   8   7   24.00   10.90
  -5   8   7   44.60    9.50
   4  -8  -7    4.70    7.80
  -4   8   7    9.10   10.40
  -4   8   7    0.20    8.10
   3  -8  -7   58.69   10.20
  -3   8   7   91.99   11.60
  -3   8   7   58.79   12.60
   2  -8  -7   15.00    9.20
  -2   8   7    1.70    9.30
   1  -8  -7   21.70   10.00
  -1   8   7    5.60   10.60
  -1   8   7   31.60   11.90
   0  -8  -7   11.10   11.10
   0   8   7   25.60   14.50
   0   8   7    2.60   10.80
   1   8   7   33.20   11.90
   1   8   7   18.20   16.60
   5  -9  -7   15.00   10.20
   4  -9  -7   -8.40   10.20
  -4   9   7   20.40   11.00
   3  -9  -7   22.60   11.60
  -3   9   7   67.49   12.80
   2  -9  -7   -1.40   11.60
  -2   9   7    2.70   12.00
   1  -9  -7  -33.90   12.00
  -1   9   7  -15.40   13.30
   3   9  -8   13.50   13.70
   2   9  -8   31.30   12.80
   1   9  -8   16.50   12.40
   1   9  -8    5.60   11.70
   0   9  -8   61.99   14.10
   0   9  -8   50.49   12.80
   5   8  -8    1.90   12.10
   4   8  -8    9.00   11.10
   3   8  -8   25.60   12.20
   3   8  -8   21.00   11.10
   2   8  -8   56.89   10.90
   2   8  -8   63.89   13.00
   2   8  -8   92.89   13.60
   1   8  -8    3.40    9.80
   1   8  -8    4.10    9.60
   1   8  -8    5.10   10.20
   0   8  -8   26.40   10.00
   0   8  -8   27.60   12.40
   0   8  -8   33.50   11.10
  -1   8  -8   13.90   14.20
  -1   8  -8   18.60   10.70
  -1   8  -8   -3.70    9.20
  -2   8  -8   43.40   10.40
  -2   8  -8    3.50   15.70
  -2   8  -8   46.40   11.60
   6   7  -8   28.50   11.40
   5   7  -8   45.50   10.30
   4   7  -8    4.20    7.70
   3   7  -8   33.60   10.00
   3   7  -8   34.20    8.90
   2   7  -8   -5.10    7.90
   2   7  -8    7.80    9.00
   2   7  -8   -4.30    7.00
   1   7  -8   50.09   10.60
   1   7  -8   84.29   10.80
   1   7  -8   60.99    9.60
   0   7  -8   42.00    8.80
   0   7  -8   45.90   12.70
   0   7  -8   25.60    9.30
  -1   7  -8   31.00   12.50
  -1   7  -8   26.40    8.60
  -1   7  -8   39.00    9.60
  -2   7  -8   13.50    9.20
  -2   7  -8    5.90    7.70
  -2   7  -8   11.60   12.70
  -3   7  -8   56.59   11.30
  -3   7  -8   56.39   16.80
  -3   7  -8   71.79   10.40
   7   6  -8   54.59   12.80
   6   6  -8   24.80   10.10
   5   6  -8   31.60    8.90
   4   6  -8   71.59    9.60
   4   6  -8   66.49   10.80
   3   6  -8   69.49    8.70
   3   6  -8   64.29    9.90
   2   6  -8   25.70    7.80
   2   6  -8    6.10    5.90
   2   6  -8    3.80    6.90
   1   6  -8   15.10    8.20
   1   6  -8    7.70    6.70
   1   6  -8   11.00    6.80
   0   6  -8    5.30    7.60
   0   6  -8   24.50    9.60
   0   6  -8   14.70    6.60
  -1   6  -8    7.50    9.10
  -1   6  -8   22.50    6.60
  -1   6  -8   19.70    7.60
  -2   6  -8   76.29   10.30
  -2   6  -8   62.39    9.00
  -2   6  -8   95.39   14.80
  -3   6  -8   80.19   14.60
  -3   6  -8   60.09   10.80
  -3   6  -8   69.09    9.60
  -4   6  -8  126.39   13.20
  -4   6  -8  115.09   19.00
  -4   6  -8  113.09   12.00
   8   5  -8   33.40   13.20
   8   5  -8    7.40    7.10
   7   5  -8    1.40    8.80
   6   5  -8   22.00    8.30
   5   5  -8   27.20    7.60
   4   5  -8   99.09   11.50
   4   5  -8  103.19   11.20
   3   5  -8   -3.00    5.80
   3   5  -8    4.10    6.20
   3   5  -8   -2.60    4.90
   2   5  -8   96.39    9.90
   2   5  -8  111.59   10.60
   2   5  -8   93.39   11.30
   1   5  -8   12.10    6.40
   1   5  -8   10.90    5.70
   1   5  -8   12.40    6.70
   0   5  -8   31.00    7.00
   0   5  -8   40.80    9.10
   0   5  -8   28.20    6.40
  -1   5  -8   72.79   11.10
  -1   5  -8   62.79    8.30
  -1   5  -8   78.39    9.10
  -2   5  -8   38.70    8.40
  -2   5  -8   43.30   11.40
  -3   5  -8   56.29   14.00
  -3   5  -8   42.20    9.20
  -4   5  -8  290.37   22.70
  -4   5  -8  270.07   25.50
  -5   5  -8   -4.60   10.70
  -5   5  -8   39.40   16.40
   5  -5   8  -15.00   10.80
   9   4  -8   19.60    8.60
   9   4  -8   14.30   13.80
   8   4  -8  196.38   19.90
   8   4  -8  115.39   11.70
   7   4  -8   77.39   11.20
   6   4  -8   -4.40    5.90
   5   4  -8   17.10    5.90
   5   4  -8   32.10    6.80
   4   4  -8   11.80    5.20
   4   4  -8   12.20    6.20
   4   4  -8   15.00    5.70
   3   4  -8    6.50    5.50
   3   4  -8   19.50    5.70
   3   4  -8    7.10    4.70
   2   4  -8   24.40    6.20
   2   4  -8   24.50    5.80
   2   4  -8   12.60    5.40
   1   4  -8  182.88   12.30
   1   4  -8  178.08   13.00
   1   4  -8  200.88   13.10
   0   4  -8   11.50    6.50
   0   4  -8   13.90    5.80
  -1   4  -8    1.70    5.90
  -1   4  -8   -1.20    7.50
  -2   4  -8   23.80    9.20
  -2   4  -8   21.30    6.90
   2  -4   8   24.50   10.10
  -3   4  -8   36.90   10.00
  -3   4  -8   27.10    8.00
   3  -4   8   16.50    8.00
  -4   4  -8    9.70    8.80
   4  -4   8   30.00   14.10
  -5   4  -8   20.30   11.80
  -5   4  -8   23.10   10.70
   5  -4   8   10.00   16.00
   9   3  -8   18.10    6.40
   9   3  -8   14.30   11.70
   8   3  -8    7.20    5.10
   8   3  -8    0.10    8.70
   7   3  -8  145.99   14.40
   6   3  -8  549.05   24.20
   5   3  -8  424.86   20.10
   5   3  -8  415.66   17.50
   5   3  -8  476.15   20.70
   4   3  -8  153.58   10.10
   4   3  -8  160.08   11.50
   4   3  -8  178.08   11.90
   3   3  -8   15.60    5.30
   3   3  -8   13.20    5.30
   3   3  -8   22.50    5.80
   2   3  -8   21.40    5.80
   2   3  -8   23.00    5.50
   1   3  -8  161.78   12.00
   1   3  -8  192.18   11.90
   0   3  -8   69.69    8.20
   0   3  -8   63.59    8.30
  -1   3  -8   41.20    7.40
  -1   3  -8   48.90    9.00
   1  -3   8   54.29    9.60
  -2   3  -8   56.79    7.90
  -2   3  -8   39.90    9.20
   2  -3   8   35.60    8.60
  -3   3  -8  173.58   17.90
  -3   3  -8  184.98   14.60
   3  -3   8  144.19   17.50
   3  -3   8  190.28   14.50
  -4   3  -8   -2.30    9.00
  -4   3  -8    6.40    8.30
   4  -3   8   -1.20    7.60
   4  -3   8    7.20    6.80
  -5   3  -8   38.20   10.40
  -5   3  -8   16.90   13.50
   5  -3   8    4.70    9.60
   5  -3   8   28.30   10.90
   9   2  -8   24.90   10.40
   8   2  -8   13.90    8.30
   7   2  -8   68.29   15.00
   7   2  -8   47.80    8.80
   6   2  -8  872.81   32.50
   6   2  -8  877.51   32.90
   6   2  -8  809.92   28.00
   5   2  -8  292.57   15.20
   5   2  -8  276.37   11.90
   4   2  -8  563.04   20.80
   4   2  -8  580.94   23.50
   4   2  -8  576.94   23.40
   3   2  -8   24.40    4.80
   3   2  -8   25.10    6.10
   2   2  -8    4.30    4.90
   2   2  -8    3.00    4.30
   1   2  -8  110.59    9.10
   1   2  -8  105.79    9.80
   0   2  -8  182.18   11.70
   0   2  -8  189.48   12.90
   0  -2   8  178.48   12.30
  -1   2  -8  229.38   15.10
  -1   2  -8  237.98   14.00
   1  -2   8  229.58   15.00
   1  -2   8  214.28   13.80
  -2   2  -8  372.26   20.50
  -2   2  -8  380.46   18.30
   2  -2   8  358.56   21.30
   2  -2   8  381.26   20.60
  -3   2  -8   24.40    9.10
  -3   2  -8   17.40    7.20
   3  -2   8   13.50    6.50
   3  -2   8   22.50    7.10
  -4   2  -8   86.69   14.30
  -4   2  -8   83.69   11.70
   4  -2   8   88.89   11.30
   4  -2   8  117.79   16.60
  -5   2  -8   14.00   10.10
  -5   2  -8   13.20   14.40
   5  -2   8   13.50   10.20
   5  -2   8   15.70   15.60
  10   1  -8   41.70   12.20
  10   1  -8   42.90   13.70
   9   1  -8   12.00    9.70
   9   1  -8    8.90    9.40
   8   1  -8   35.80    9.00
   8   1  -8   37.20    8.80
   7   1  -8  151.08   13.20
   7   1  -8  124.49   12.60
   6   1  -8  188.68   12.80
   6   1  -8  183.98   13.40
   5   1  -8   25.50    5.70
   5   1  -8   35.60    6.70
   4   1  -8  301.57   15.10
   4   1  -8  311.17   12.50
   3   1  -8  250.77   13.20
   3   1  -8  245.38   11.70
   2   1  -8  329.47   14.70
   2   1  -8  326.67   15.60
   1   1  -8   14.30    4.90
   1   1  -8    8.50    5.70
  -1  -1   8   15.40    5.20
  -1  -1   8   16.30    4.80
   0   1  -8   94.29    9.60
   0   1  -8   89.49    8.90
   0  -1   8   92.39    9.80
  -1   1  -8  107.59   11.60
  -1   1  -8   96.49    9.70
   1  -1   8  100.49   10.90
   1  -1   8  100.49   11.00
  -2   1  -8  141.39   14.80
  -2   1  -8  147.19   11.90
   2  -1   8  132.99   12.20
   2  -1   8  134.79   14.20
  -3   1  -8   61.69   18.50
  -3   1  -8   26.60    6.90
   3  -1   8   42.70    7.70
   3  -1   8   47.70   12.20
  -4   1  -8  112.59   15.70
  -4   1  -8  114.49   11.90
   4  -1   8  100.99   11.50
   4  -1   8  101.59   14.50
  -5   1  -8   72.89   12.00
  -5   1  -8   89.99   16.90
   5  -1   8   77.29   15.80
   5  -1   8   80.09   12.80
  10   0  -8    1.10   11.70
  10   0  -8   -1.60   10.70
   9   0  -8   77.99   11.80
   9   0  -8   94.49   11.90
   8   0  -8   26.90    8.70
   8   0  -8   13.10    7.20
   7   0  -8   81.69    8.80
   7   0  -8   75.39    8.50
   6   0  -8   90.99    9.50
   6   0  -8   72.79    8.60
   5   0  -8  225.68   13.30
   5   0  -8  218.58   12.50
   4   0  -8  164.28    8.10
   4   0  -8  163.88   10.90
   3   0  -8  105.39    8.40
   3   0  -8   94.49    7.40
   2   0  -8   15.80    4.80
   2   0  -8   27.00    5.10
  -2   0   8   21.20    4.30
  -2   0   8   21.60    5.10
   1   0  -8  251.37   14.00
   1   0  -8  259.47   13.70
  -1   0   8  270.17   13.50
  -1   0   8  273.87   14.10
   0   0  -8   19.70    5.80
   0   0  -8   12.90    4.90
   0   0   8   17.40    5.50
   0   0   8   12.20    4.40
  -1   0  -8  225.58   13.00
  -1   0  -8  212.08   15.00
   1   0   8  222.78   14.70
   1   0   8  218.18   13.80
  -2   0  -8    9.90    7.90
  -2   0  -8    6.50    5.60
   2   0   8   -5.00    6.20
   2   0   8    5.60    7.20
  -3   0  -8  323.07   25.70
  -3   0  -8  271.37   17.20
   3   0   8  241.38   16.60
   3   0   8  245.98   19.40
  -4   0  -8   26.90    8.80
  -4   0  -8   30.00   11.80
   4   0   8   29.90    9.10
   4   0   8   57.69   13.90
  -5   0  -8   99.99   16.70
  -5   0  -8  104.89   13.40
   5   0   8  121.69   19.10
   5   0   8   97.89   13.40
  10  -1  -8   13.60   11.00
  10  -1  -8  -13.90    9.10
   9  -1  -8   16.10    8.90
   9  -1  -8   24.50    8.70
   8  -1  -8   49.60    8.70
   8  -1  -8   47.50    8.80
   7  -1  -8   84.29    9.20
   7  -1  -8   89.49    9.10
   6  -1  -8   19.60    5.60
   6  -1  -8    8.30    5.30
   5  -1  -8  185.28   11.90
   4  -1  -8    0.20    4.20
   3  -1  -8   20.80    4.50
   3  -1  -8   24.00    5.20
  -3   1   8   30.70    5.80
  -3   1   8   18.70    3.40
   2  -1  -8    8.90    4.40
   2  -1  -8    8.90    4.40
  -2   1   8    7.20    3.80
  -2   1   8   12.40    5.20
   1  -1  -8   14.00    4.80
  -1   1   8   22.90    5.60
  -1   1   8   22.00    5.70
   0  -1  -8  148.09   11.90
   0  -1  -8  143.19   11.20
   0   1   8  136.99   11.20
  -1  -1  -8   86.99    9.50
  -1  -1  -8  104.09   10.90
   1   1   8   72.59    9.00
   1   1   8   89.49    9.80
  -2  -1  -8   34.60    7.00
  -2  -1  -8   29.70    8.90
   2   1   8   32.00    7.80
   2   1   8   21.90    7.50
  -3  -1  -8   37.10   10.40
  -3  -1  -8   58.49    9.30
   3   1   8   44.90   10.10
   3   1   8   33.80    8.40
  -4  -1  -8   75.49   10.80
  -4  -1  -8   82.89   13.90
   4   1   8   74.29   14.80
   4   1   8   74.19   11.40
  -5  -1  -8    1.00   11.20
  -5  -1  -8   35.50   15.80
   5   1   8   16.10   15.20
   5   1   8   27.90   12.70
  10  -2  -8   47.90   11.00
  10  -2  -8   44.00   10.60
   9  -2  -8   23.50    8.70
   9  -2  -8   26.10    8.40
   8  -2  -8  140.09   12.70
   8  -2  -8  142.39   13.20
   7  -2  -8   11.40    5.60
   7  -2  -8    1.40    5.70
   6  -2  -8  206.58   12.60
   5  -2  -8   29.40    6.20
   4  -2  -8   87.59    9.20
  -4   2   8   87.79    8.60
   3  -2  -8   27.30    5.40
  -3   2   8   20.50    5.80
  -3   2   8   30.40    4.40
   2  -2  -8  143.49   10.10
   2  -2  -8  145.19   10.30
  -2   2   8  145.89   11.10
  -2   2   8  142.29    9.70
   1  -2  -8   -0.70    4.40
   1  -2  -8   13.10    4.90
  -1   2   8   -0.70    4.40
  -1   2   8   -2.10    5.30
   0  -2  -8  529.15   22.30
   0  -2  -8  518.85   22.90
   0   2   8  506.35   27.10
  -1  -2  -8    0.50    5.20
  -1  -2  -8   11.20    6.50
   1   2   8   14.60    7.50
   1   2   8   -1.70    5.80
  -2  -2  -8   94.09    9.90
  -2  -2  -8   83.19   11.60
   2   2   8   71.29    9.00
   2   2   8   84.99   11.00
  -3  -2  -8   -7.10   10.20
  -3  -2  -8   -5.60    7.30
   3   2   8   -1.30    8.40
   3   2   8   18.70    7.70
  -4  -2  -8  105.79   13.40
  -4  -2  -8   88.59   26.00
   4   2   8  184.58   18.20
   4   2   8  143.19   17.10
  -5  -2  -8   13.70   16.00
   5   2   8   10.20   15.80
   5   2   8   20.50   12.60
   9  -3  -8   45.20    8.80
   9  -3  -8   53.69    8.90
   8  -3  -8    9.90    7.20
   8  -3  -8   10.90    6.40
   7  -3  -8   18.60    6.50
   7  -3  -8   22.10    7.60
   6  -3  -8   52.49    7.60
   5  -3  -8  150.68   11.30
   4  -3  -8   19.50    6.30
  -4   3   8   28.70    6.10
  -4   3   8   25.90    3.90
   3  -3  -8  132.49   10.40
  -3   3   8  134.79   10.90
  -3   3   8  128.39    9.40
   2  -3  -8   16.30    5.00
  -2   3   8   13.40    4.80
  -2   3   8    8.20    5.60
   1  -3  -8  175.38   11.40
  -1   3   8  165.18   19.50
  -1   3   8  174.48   12.20
   0  -3  -8   14.90    6.50
   0   3   8   13.70    6.40
  -1  -3  -8   11.40    6.20
   1   3   8   10.80    6.40
   1   3   8   10.10    6.70
  -2  -3  -8   15.40    6.70
  -2  -3  -8   14.20    8.90
   2   3   8    6.00    7.60
   2   3   8   11.80    7.60
  -3  -3  -8   79.69    9.90
   3   3   8   61.79   12.20
   3   3   8   77.99   10.60
  -4  -3  -8    6.90    9.50
   4   3   8    9.30   13.70
   4   3   8   26.10   11.00
   5   3   8   85.49   16.50
   5   3   8   65.99   18.80
   9  -4  -8   24.30    7.20
   9  -4  -8   17.20    7.50
   8  -4  -8   17.60    6.40
   8  -4  -8   -1.70    6.60
   7  -4  -8   43.00    7.10
   7  -4  -8   42.70    7.30
   6  -4  -8    6.20    6.60
   5  -4  -8  143.39   11.60
  -5   4   8  172.18   12.20
   4  -4  -8   13.30    5.70
  -4   4   8    6.80    6.10
  -4   4   8    7.10    4.10
   3  -4  -8  160.98   13.10
  -3   4   8  170.28   11.30
  -3   4   8  172.98   13.00
   2  -4  -8   12.50    5.90
  -2   4   8    7.50    5.80
  -2   4   8   12.90    7.40
   1  -4  -8  247.78   14.10
  -1   4   8  239.08   15.20
  -1   4   8  239.88   15.30
   0  -4  -8   17.10    6.20
   0   4   8   26.30    6.60
   0   4   8   33.70    8.40
  -1  -4  -8   -2.20    6.00
   1   4   8   12.10    7.00
   1   4   8   13.70    8.30
  -2  -4  -8    7.00    7.10
   2   4   8   -9.90   10.20
   2   4   8    3.80    8.10
  -3  -4  -8   12.40    7.90
   3   4   8   16.30   12.40
   3   4   8   21.50   10.40
   4   4   8   -3.50   12.10
   4   4   8   18.90   15.20
   9  -5  -8   -6.50    6.90
   8  -5  -8    0.00    6.30
   8  -5  -8    0.70    6.40
   7  -5  -8    4.70    6.20
   6  -5  -8  153.38   12.30
   5  -5  -8    8.70    6.40
  -5   5   8    6.00    5.00
  -5   5   8    7.00    6.60
   4  -5  -8   43.80    7.50
  -4   5   8   36.80    6.80
  -4   5   8   48.30    7.80
   3  -5  -8    1.70    5.70
  -3   5   8   -1.30    5.70
  -3   5   8   15.00   10.00
   2  -5  -8  183.18   12.70
  -2   5   8  149.79   13.70
  -2   5   8  130.89   13.70
   1  -5  -8  -11.60    5.40
  -1   5   8    7.20    6.80
  -1   5   8   -0.10    6.40
   0  -5  -8   26.30    7.50
   0   5   8   22.60    8.00
  -1  -5  -8    8.90    6.90
   1   5   8    5.60    9.60
   1   5   8   12.70    8.10
  -2  -5  -8   20.60    9.20
   2   5   8   32.20   12.90
   2   5   8   34.20    9.20
   3   5   8   45.10   14.00
   3   5   8   65.99   11.40
   8  -6  -8   67.29    8.30
   8  -6  -8   70.59    8.60
   7  -6  -8   39.70    7.60
   6  -6  -8   89.69    9.30
  -6   6   8   76.19    7.90
  -6   6   8   78.59    7.60
   5  -6  -8   63.69    8.60
  -5   6   8   48.60    8.00
  -5   6   8   44.40    9.10
   4  -6  -8  175.18   13.80
  -4   6   8  167.18   14.00
  -4   6   8  182.08   21.50
   3  -6  -8   19.90    7.00
  -3   6   8   21.70    7.70
  -3   6   8   12.10    7.30
   2  -6  -8   14.60    7.50
  -2   6   8    7.30    7.70
  -2   6   8   24.40    8.50
   1  -6  -8   17.30    7.40
  -1   6   8   -2.40   11.90
  -1   6   8    7.00    9.00
   0  -6  -8   87.79   10.70
   0   6   8   85.69   11.80
   0   6   8  100.29   13.80
  -1  -6  -8   37.90    9.10
   1   6   8   69.79   10.20
   1   6   8   45.30   13.90
   2   6   8    2.30   13.40
   2   6   8  -11.20   10.40
   3   6   8  -13.20   13.10
   7  -7  -8   41.60    8.50
  -7   7   8   31.10    8.60
   6  -7  -8    2.90    7.50
  -6   7   8   -1.30    8.40
  -6   7   8    5.80    8.10
   5  -7  -8  174.68   15.80
  -5   7   8  162.08   16.20
  -5   7   8  175.08   16.50
   4  -7  -8  214.68   17.50
  -4   7   8  238.48   26.10
  -4   7   8  240.68   17.40
   3  -7  -8  424.66   22.70
  -3   7   8  409.66   23.40
  -3   7   8  387.66   22.60
   2  -7  -8    9.90    8.80
  -2   7   8    2.40    9.50
  -2   7   8   27.90    9.60
   1  -7  -8  -12.20    8.40
  -1   7   8    3.40    9.60
   0  -7  -8   15.10   11.10
   0   7   8   -0.20   10.30
   0   7   8   18.90   12.30
   1   7   8   47.60   16.30
   1   7   8   88.79   14.30
   2   7   8   19.40   20.70
   6  -8  -8   22.60    9.40
  -6   8   8   -2.20    9.70
  -6   8   8    2.10   12.70
   5  -8  -8   93.19   12.40
  -5   8   8   99.49   13.60
  -5   8   8   95.19   12.60
   4  -8  -8   99.99   12.70
  -4   8   8  115.89   13.70
  -4   8   8  106.29   14.20
   3  -8  -8   57.59   12.20
  -3   8   8   67.69   12.60
  -3   8   8   44.60   12.60
   2  -8  -8   43.90   12.40
  -2   8   8   39.70   17.50
  -2   8   8   31.20   12.10
   1  -8  -8   31.30   12.30
  -1   8   8   25.50   12.30
   0   8   8   21.70   13.00
   4   8  -9   49.40   13.90
   3   8  -9   32.50   11.90
   2   8  -9   12.90   10.90
   2   8  -9    6.60   12.90
   1   8  -9   -3.40   11.50
   1   8  -9    3.30   10.50
   1   8  -9    5.20   14.30
   0   8  -9    6.60   12.70
   0   8  -9   -3.40   10.50
  -1   8  -9   76.19   12.90
  -1   8  -9   58.29   14.40
   6   7  -9   41.20   18.80
   5   7  -9   10.20   10.20
   5   7  -9    0.10   11.70
   4   7  -9   14.70    9.20
   4   7  -9    2.60    9.50
   3   7  -9   13.70   10.20
   3   7  -9  -14.60    8.70
   3   7  -9  -13.20   13.20
   2   7  -9   16.50    9.40
   2   7  -9   26.50   11.30
   2   7  -9   10.40    8.80
   1   7  -9   46.80   13.50
   1   7  -9   46.30    9.90
   1   7  -9   48.60   11.40
   0   7  -9   42.50   10.50
   0   7  -9   47.80   13.10
   0   7  -9   51.69   11.70
  -1   7  -9   42.90   11.10
  -1   7  -9   17.80    9.40
  -1   7  -9   25.70   14.30
  -2   7  -9   21.70   10.00
  -2   7  -9   12.60   15.50
  -2   7  -9  -13.40   10.60
   7   6  -9   16.70   12.60
   6   6  -9    5.00    9.10
   5   6  -9   -9.80    8.30
   5   6  -9   11.10    8.60
   4   6  -9   94.99   11.50
   4   6  -9  125.49   13.00
   4   6  -9  129.59   13.20
   3   6  -9   -6.70    7.50
   3   6  -9   -0.40    8.50
   3   6  -9   10.40    8.10
   2   6  -9   69.49   11.80
   2   6  -9   56.69    9.30
   2   6  -9   64.19   10.40
   1   6  -9   14.40    9.20
   1   6  -9   -0.30    7.90
   1   6  -9    8.50    7.50
   0   6  -9   24.80    9.40
   0   6  -9   41.50   11.40
   0   6  -9   35.70    8.80
  -1   6  -9   25.80   10.00
  -1   6  -9    2.00   10.60
  -1   6  -9    8.00    7.80
  -2   6  -9   31.30   10.30
  -2   6  -9   53.49   15.30
  -2   6  -9   27.70    9.00
  -3   6  -9   26.50   10.30
  -3   6  -9   -4.30   10.50
  -3   6  -9  -11.30   27.10
   8   5  -9   12.30   13.40
   7   5  -9   -6.40   10.10
   6   5  -9    8.80    8.30
   6   5  -9   13.40    7.70
   5   5  -9  105.19   11.50
   5   5  -9  106.79   12.80
   5   5  -9  126.29   12.80
   4   5  -9   23.10    8.60
   4   5  -9   10.20    6.50
   4   5  -9   20.20    7.30
   3   5  -9  115.89   13.00
   3   5  -9  101.79   10.80
   3   5  -9  101.79   10.60
   2   5  -9  144.99   13.80
   2   5  -9  124.89   12.80
   1   5  -9   53.39   10.00
   1   5  -9   53.29    8.10
   1   5  -9   60.89    9.50
   0   5  -9   14.50    6.30
   0   5  -9    2.40    9.40
   0   5  -9   17.10    8.00
  -1   5  -9   20.90    8.70
  -1   5  -9   25.80   10.10
  -2   5  -9   -3.30   11.30
  -2   5  -9   -5.00    8.20
  -3   5  -9   43.00   13.90
  -3   5  -9   40.80   10.60
  -4   5  -9   18.80   13.20
  -4   5  -9   22.70   11.60
   8   4  -9   20.60    7.10
   8   4  -9   29.30   12.50
   7   4  -9   51.29   10.60
   7   4  -9   78.19    8.80
   6   4  -9   -2.60    7.90
   6   4  -9   -0.90    7.20
   6   4  -9    4.80    5.60
   5   4  -9   28.10    6.90
   5   4  -9   29.50    8.20
   5   4  -9   10.70    6.10
   4   4  -9   21.30    6.30
   4   4  -9    4.50    7.10
   4   4  -9    7.00    5.80
   3   4  -9  393.66   19.30
   3   4  -9  392.06   19.30
   3   4  -9  411.36   20.10
   2   4  -9   23.80    7.30
   2   4  -9   33.30    7.50
   2   4  -9   32.30    6.10
   1   4  -9   74.99    9.50
   1   4  -9   67.79   10.00
   0   4  -9   88.49   11.20
   0   4  -9   70.19    9.40
  -1   4  -9   92.69   10.80
  -1   4  -9   96.19   12.90
  -2   4  -9   -0.20   21.50
  -2   4  -9   16.10    8.20
  -3   4  -9   65.99   26.60
  -3   4  -9   56.29   10.90
   3  -4   9   49.10   14.60
  -4   4  -9   24.60   15.10
  -4   4  -9   -1.00    9.90
   4  -4   9   -2.50   14.20
   9   3  -9   10.50   12.40
   8   3  -9   15.00   10.90
   8   3  -9   20.60    5.20
   8   3  -9   10.10    5.30
   8   3  -9   27.00   12.00
   7   3  -9   21.70    5.50
   7   3  -9   20.80    8.10
   7   3  -9   22.50   10.70
   6   3  -9  221.48   15.10
   6   3  -9  203.78   11.70
   6   3  -9  234.18   16.40
   5   3  -9   20.10    6.40
   5   3  -9    1.50    6.30
   5   3  -9   10.60    4.90
   4   3  -9    5.40    6.00
   4   3  -9   -2.30    5.50
   4   3  -9   14.50    5.30
   3   3  -9   11.50    5.00
   3   3  -9   -4.50    5.00
   3   3  -9    8.80    6.30
   2   3  -9   25.10    6.60
   2   3  -9   32.50    6.60
   1   3  -9   30.30    7.70
   1   3  -9   31.30    6.70
   0   3  -9  115.59   11.60
   0   3  -9  129.09   13.70
  -1   3  -9   -1.60    6.40
  -1   3  -9    0.10    7.60
   1  -3   9   -1.40    7.50
  -2   3  -9  175.98   18.30
  -2   3  -9  183.38   15.10
   2  -3   9  173.38   17.50
  -3   3  -9    8.90    8.30
  -3   3  -9    2.20    9.80
   3  -3   9   10.10    8.10
   3  -3   9  -13.90    8.00
  -4   3  -9   -5.40   13.50
  -4   3  -9   18.70   10.80
   4  -3   9   18.90   14.70
   4  -3   9   20.30   10.70
   9   2  -9   26.80   11.70
   9   2  -9   -3.10   12.20
   8   2  -9   33.00   10.30
   8   2  -9   10.90    9.50
   7   2  -9   18.10   12.80
   7   2  -9   20.60    8.50
   6   2  -9    8.60    7.00
   6   2  -9   15.40    4.20
   6   2  -9   19.90    7.30
   5   2  -9   81.39    7.70
   5   2  -9   79.69    8.90
   5   2  -9   92.29    9.60
   4   2  -9  500.75   22.00
   4   2  -9  489.85   19.60
   4   2  -9  515.35   21.80
   3   2  -9   62.39    7.40
   3   2  -9   55.19    7.60
   2   2  -9    7.00    5.60
   2   2  -9    6.30    5.40
   1   2  -9   30.80    6.00
   1   2  -9   24.50    7.50
   0   2  -9   62.89    9.30
   0   2  -9   55.89    8.20
   0  -2   9   52.69    8.40
  -1   2  -9   12.80    6.30
  -1   2  -9    2.40    7.30
   1  -2   9    7.90    6.90
   1  -2   9   -2.80    6.30
  -2   2  -9   75.79   10.40
  -2   2  -9   52.79   10.00
   2  -2   9   71.79    9.80
   2  -2   9   91.29   13.60
  -3   2  -9   -1.40    8.40
  -3   2  -9    2.60    9.70
   3  -2   9   14.60   11.60
   3  -2   9    6.90    9.20
  -4   2  -9   25.70   11.10
  -4   2  -9   19.80   23.10
   4  -2   9   15.40    9.60
   4  -2   9   28.10   10.80
  -5   2  -9    7.30   12.50
  -5   2  -9   10.60   18.50
   5  -2   9   13.30   12.40
   5  -2   9    4.60   12.30
   9   1  -9   30.20   12.60
   9   1  -9   43.20   12.00
   8   1  -9  -23.60    7.80
   8   1  -9    9.50    8.90
   7   1  -9   61.59    9.60
   7   1  -9   57.89   10.30
   6   1  -9    5.80    6.00
   6   1  -9    7.40    6.80
   5   1  -9  159.98   12.10
   5   1  -9  147.59    8.00
   5   1  -9  143.59   12.60
   4   1  -9   97.39    8.20
   4   1  -9  118.99   10.60
   3   1  -9  730.53   29.00
   3   1  -9  778.72   27.50
   2   1  -9   98.69    9.70
   2   1  -9   96.89    9.90
   1   1  -9    0.30    4.90
   1   1  -9   -1.50    5.80
  -1  -1   9    7.30    5.10
  -1  -1   9    6.20    5.10
   0   1  -9  704.63   28.40
   0   1  -9  706.13   27.70
   0  -1   9  666.43   27.50
   0  -1   9  679.83   27.80
  -1   1  -9   34.10    7.00
  -1   1  -9   44.10    9.70
   1  -1   9   35.00    7.40
   1  -1   9   38.70    9.60
  -2   1  -9    5.60    8.30
  -2   1  -9   -2.60    6.70
   2  -1   9    6.20    7.80
   2  -1   9   -2.80    8.00
  -3   1  -9   82.59   10.90
  -3   1  -9   79.69   14.10
   3  -1   9   53.79    9.80
   3  -1   9   75.59   11.30
  -4   1  -9    8.90   10.20
  -4   1  -9   -5.40   18.20
   4  -1   9  -10.80    9.80
   4  -1   9   23.80   13.90
  -5   1  -9   15.70   12.90
  -5   1  -9   27.50   18.60
   5  -1   9   68.59   14.10
   5  -1   9   36.40   18.80
   9   0  -9   21.70   10.30
   9   0  -9   39.50   11.70
   8   0  -9  128.59   13.10
   8   0  -9  139.09   13.20
   7   0  -9  174.08   15.30
   7   0  -9  191.28   15.00
   6   0  -9   63.79    8.30
   6   0  -9   85.99   10.30
   5   0  -9   57.89    8.30
   4   0  -9   97.69    7.60
   4   0  -9   71.39    7.90
   3   0  -9   83.09    9.00
   3   0  -9   82.39    8.10
   2   0  -9  175.88   11.60
   2   0  -9  178.88   11.70
  -2   0   9  178.48   10.90
  -2   0   9  127.69   14.40
   1   0  -9  105.19   10.70
   1   0  -9   88.79   10.90
  -1   0   9  108.79   10.50
  -1   0   9  103.69   10.40
   0   0  -9  119.89   10.70
   0   0  -9  112.69   12.60
   0   0   9  110.29   12.60
   0   0   9  132.59   12.10
  -1   0  -9   18.70    6.40
  -1   0  -9   11.90    7.50
   1   0   9    4.90    6.40
   1   0   9    9.00    9.30
  -2   0  -9   32.80   10.50
  -2   0  -9   16.20    7.60
   2   0   9   32.10   10.20
   2   0   9   12.10    8.20
  -3   0  -9    7.50   10.80
  -3   0  -9    7.40    8.40
   3   0   9    4.20    8.00
   3   0   9   20.80   10.00
  -4   0  -9   69.99   13.20
  -4   0  -9   24.50   27.90
   4   0   9   69.99   14.00
   4   0   9   55.29   13.00
   9  -1  -9    6.50    9.90
   9  -1  -9    4.70    9.30
   8  -1  -9  164.88   14.60
   8  -1  -9  175.78   16.20
   7  -1  -9   61.99    8.70
   7  -1  -9   63.99    9.40
   6  -1  -9  165.78   18.90
   6  -1  -9  210.78   13.80
   5  -1  -9   -0.10    6.00
   4  -1  -9  307.57   13.10
   4  -1  -9  280.27   15.50
   3  -1  -9   81.59    8.50
   3  -1  -9   70.39    8.20
  -3   1   9   71.59    9.40
  -3   1   9   68.59    7.00
   2  -1  -9  336.77   16.60
   2  -1  -9  337.07   16.10
  -2   1   9  322.07   15.40
   1  -1  -9   -2.50    4.50
  -1   1   9   -3.00    5.00
  -1   1   9   13.50    5.40
   0  -1  -9  262.77   15.10
   0  -1  -9  252.27   16.40
   0   1   9  264.07   16.00
   0   1   9  241.88   15.50
  -1  -1  -9    1.40    5.30
  -1  -1  -9    2.50    7.40
   1   1   9   -9.50    7.60
   1   1   9   -3.20    6.40
  -2  -1  -9   60.39   11.40
  -2  -1  -9   30.00    8.30
   2   1   9   42.20    8.70
   2   1   9   56.69   11.70
  -3  -1  -9   16.30   11.90
  -3  -1  -9   26.10    9.50
   3   1   9    8.30    9.50
   3   1   9   14.50   11.90
  -4  -1  -9   85.29   17.50
  -4  -1  -9   45.80   12.10
   4   1   9   54.19   17.00
   4   1   9   79.79   13.10
   9  -2  -9    0.70    9.00
   9  -2  -9   14.80    9.40
   8  -2  -9    6.10    7.50
   8  -2  -9    8.40    8.40
   7  -2  -9   29.70    7.50
   7  -2  -9   28.50    8.60
   6  -2  -9  124.09   11.00
   5  -2  -9  287.67   16.00
   4  -2  -9   36.50    6.50
  -4   2   9   46.70    7.40
   3  -2  -9   36.10    6.00
  -3   2   9   35.80    5.40
  -3   2   9   31.10   12.60
   2  -2  -9    5.10    5.10
   2  -2  -9   11.20    5.20
  -2   2   9    2.60    5.10
  -2   2   9   13.20    6.00
   1  -2  -9  120.09   11.00
   1  -2  -9  136.69   12.50
  -1   2   9  126.19   12.20
  -1   2   9  121.99   12.10
   0  -2  -9   15.60    5.90
   0  -2  -9   11.40    6.90
   0   2   9   11.30    6.60
   0   2   9   24.70    6.70
  -1  -2  -9   12.70    9.30
  -1  -2  -9    7.60    6.10
   1   2   9   17.30    7.50
   1   2   9    8.40    7.90
  -2  -2  -9   27.10    8.40
  -2  -2  -9    9.90    9.90
   2   2   9   15.50    7.70
   2   2   9   14.30    9.20
  -3  -2  -9  159.68   17.50
  -3  -2  -9  163.08   17.90
   3   2   9  169.68   16.70
   3   2   9  122.99   15.70
  -4  -2  -9  -12.90   14.50
   4   2   9    0.20   12.70
   4   2   9   16.70   14.30
   9  -3  -9   29.80    9.90
   9  -3  -9   32.90    9.90
   8  -3  -9   -3.10    7.40
   8  -3  -9   -3.00    7.80
   7  -3  -9  144.29   13.60
   7  -3  -9  147.79   13.40
   6  -3  -9   25.80    7.30
   5  -3  -9  112.09   11.40
   4  -3  -9  -14.10    4.90
  -4   3   9    3.30    3.70
   3  -3  -9   72.59    8.30
  -3   3   9   86.39    9.80
  -3   3   9   89.49    9.40
   2  -3  -9   -0.10    5.30
  -2   3   9    7.60    5.80
  -2   3   9    8.50    6.50
   1  -3  -9  139.99   11.60
  -1   3   9  140.79   13.30
  -1   3   9  179.98   13.10
   0  -3  -9    3.60    6.20
   0   3   9  -10.90    5.90
  -1  -3  -9   48.30    8.70
   1   3   9   48.70    9.70
   1   3   9   32.80   11.10
  -2  -3  -9   19.20    8.10
   2   3   9   24.20   11.00
   2   3   9   10.80    9.10
   3   3   9   49.70   14.40
   3   3   9   73.09   13.30
   4   3   9   27.80   14.40
   9  -4  -9    6.60    9.10
   9  -4  -9    3.20    9.10
   8  -4  -9   14.60    8.10
   8  -4  -9    6.40    8.10
   7  -4  -9   21.30    8.00
   6  -4  -9   85.59    9.70
   5  -4  -9   12.30    6.60
  -5   4   9    8.50   12.20
   4  -4  -9   70.89    8.40
  -4   4   9   70.09    7.00
  -4   4   9   72.99    9.80
  -3   4   9    7.50    7.00
  -3   4   9    2.90    5.70
   2  -4  -9  234.08   15.30
  -2   4   9  228.88   15.40
  -2   4   9  245.48   16.00
   1  -4  -9   69.79    9.10
  -1   4   9   53.19    9.80
  -1   4   9   44.60    9.20
   0  -4  -9   88.39   10.20
   0   4   9   83.39   10.60
  -1  -4  -9    8.40    8.00
   1   4   9    7.00    8.50
   1   4   9    7.90   10.20
  -2  -4  -9   72.89   11.30
   2   4   9   85.39   11.70
   2   4   9   85.99   15.00
   3   4   9    6.80   15.50
   3   4   9   10.70   11.70
   8  -5  -9    0.90    7.80
   8  -5  -9   -6.70    8.00
   7  -5  -9    2.10    7.80
   6  -5  -9   14.40    7.80
   5  -5  -9   11.60    7.20
  -5   5   9   27.40    5.70
  -5   5   9   22.10    8.30
   4  -5  -9   30.50    8.00
  -4   5   9   34.90    6.90
  -4   5   9   34.60    8.10
   3  -5  -9   34.70    7.20
  -3   5   9   28.40    7.70
  -3   5   9   11.50    8.70
   2  -5  -9  176.38   15.30
  -2   5   9  182.28   15.80
  -2   5   9  176.88   16.30
   1  -5  -9   63.39    9.00
  -1   5   9   47.60   10.50
  -1   5   9   59.79   10.50
   0  -5  -9   20.70    7.80
   0   5   9   38.70   10.00
   0   5   9   29.00   10.90
  -1  -5  -9   25.10   10.00
   1   5   9   29.60   10.40
   1   5   9   19.40   10.40
   2   5   9   12.00   13.80
   2   5   9   61.09   13.70
   7  -6  -9   21.40    8.70
   6  -6  -9    7.60    8.40
  -6   6   9    5.10    5.80
  -6   6   9    2.50    5.40
  -6   6   9   -8.50    8.80
   5  -6  -9   40.00    8.80
  -5   6   9   21.80    9.60
   4  -6  -9    3.80    7.70
  -4   6   9    8.10    7.90
  -4   6   9    9.80    8.90
   3  -6  -9   90.29   11.60
  -3   6   9  101.69   12.10
  -3   6   9   85.59   11.20
   2  -6  -9   -7.40    8.40
  -2   6   9  -14.40    8.70
  -2   6   9   -3.00   10.30
   1  -6  -9   24.60    9.30
  -1   6   9   37.70   11.40
  -1   6   9   21.20   11.20
   0  -6  -9  -18.70    9.00
   0   6   9   -1.80   10.80
   1   6   9  101.49   15.00
   1   6   9   53.59   24.40
   6  -7  -9   -6.80    9.60
  -6   7   9   31.90   10.80
  -6   7   9   10.30    8.70
   5  -7  -9  -17.30    9.70
  -5   7   9    6.40    9.80
  -5   7   9   -5.60   10.90
   4  -7  -9    7.20    9.80
  -4   7   9   15.40   10.80
  -4   7   9    1.70   10.60
   3  -7  -9   24.00   10.80
  -3   7   9   44.20   11.80
  -3   7   9   77.89   13.00
   2  -7  -9    6.50   11.20
  -2   7   9    1.20   11.70
  -2   7   9   12.50   11.70
   1  -7  -9  -25.40   14.20
  -1   7   9   -1.40   11.90
   0   7   9   -2.30   13.40
   4  -8  -9   95.69   14.60
  -4   8   9   80.79   15.30
   3  -8  -9   11.50   12.90
  -3   8   9   -7.10   12.90
  -2   8   9   46.30   15.30
   4   7 -10   35.90   11.20
   3   7 -10    9.50   10.90
   3   7 -10   -7.80   10.40
   2   7 -10   42.10   11.80
   2   7 -10   28.50   12.00
   1   7 -10   -7.40    9.90
   1   7 -10    2.80   12.00
   1   7 -10   -6.20   13.10
   0   7 -10   -0.30   10.90
   0   7 -10    7.10   13.10
   6   6 -10   21.20   12.40
   6   6 -10   64.99   12.30
   5   6 -10   81.69   12.80
   5   6 -10  142.29   14.10
   4   6 -10   28.70   10.00
   4   6 -10   20.40    9.80
   3   6 -10    3.60   10.70
   3   6 -10    0.90    8.00
   3   6 -10    6.00   10.00
   2   6 -10   12.90    8.70
   2   6 -10   18.30   11.20
   2   6 -10    5.30    9.80
   1   6 -10   24.40    9.70
   1   6 -10   20.20   11.20
   1   6 -10   43.80   11.20
   0   6 -10   31.10    9.60
   0   6 -10   20.30   13.30
   0   6 -10   32.70   11.30
  -1   6 -10   42.00   12.60
  -1   6 -10   36.80   10.40
  -1   6 -10   45.50   15.40
  -2   6 -10    3.30   12.40
  -2   6 -10   -0.70   11.30
   7   5 -10   22.80    9.40
   7   5 -10    1.60   11.50
   6   5 -10   30.70    9.20
   6   5 -10   17.40   10.00
   5   5 -10   54.89    9.50
   5   5 -10   51.79   11.10
   5   5 -10   52.19    9.80
   4   5 -10   -5.50    7.30
   4   5 -10    1.60    8.60
   4   5 -10    9.90    8.50
   3   5 -10   39.80    9.60
   3   5 -10   38.70    9.10
   3   5 -10   48.70    9.80
   2   5 -10   62.49    9.70
   2   5 -10   59.09   10.10
   2   5 -10   32.60    9.70
   1   5 -10   27.20    8.70
   1   5 -10   24.70    9.10
   1   5 -10   35.10   10.90
   0   5 -10   10.70   10.80
   0   5 -10    3.60    7.90
   0   5 -10   -1.50    9.50
  -1   5 -10   -3.90   10.00
  -1   5 -10    0.10   12.30
  -2   5 -10  -15.10   13.70
  -2   5 -10    8.10   11.40
   8   4 -10   20.10    7.50
   8   4 -10   -9.40   11.90
   8   4 -10   16.00    6.90
   7   4 -10    9.80    6.90
   7   4 -10    8.00    9.90
   6   4 -10   53.99   10.50
   6   4 -10   39.70    8.00
   6   4 -10   48.00   10.70
   5   4 -10   -7.30    6.70
   5   4 -10   -8.80    8.20
   5   4 -10    1.60    6.90
   4   4 -10   66.99   10.60
   4   4 -10   55.89    8.60
   4   4 -10   49.40    8.50
   3   4 -10   29.80    8.20
   3   4 -10   41.20    8.60
   3   4 -10   36.40    7.20
   2   4 -10   92.89   11.00
   2   4 -10  109.29   11.70
   2   4 -10  117.29   12.00
   1   4 -10    1.30    7.50
   1   4 -10    8.70    8.00
   0   4 -10  139.69   14.30
   0   4 -10  142.49   13.60
  -1   4 -10    2.20   10.90
  -1   4 -10    9.10    9.20
  -2   4 -10    3.00   12.20
  -2   4 -10  -13.00    9.60
  -3   4 -10   30.60   13.20
  -3   4 -10   42.70   12.80
   8   3 -10   29.20   11.80
   7   3 -10   45.60    6.60
   7   3 -10   31.80   11.40
   7   3 -10   31.90   10.00
   6   3 -10   55.99    7.20
   6   3 -10   73.39   10.80
   6   3 -10   45.90    9.70
   5   3 -10   10.90    6.80
   5   3 -10   34.70    8.80
   5   3 -10   15.00    6.20
   4   3 -10   61.99    8.40
   4   3 -10   56.79    8.50
   4   3 -10   58.59   10.00
   3   3 -10  105.39   11.30
   3   3 -10   86.69    9.00
   3   3 -10   79.59    9.30
   2   3 -10   77.19    9.90
   2   3 -10   83.99   10.00
   1   3 -10   63.59    9.10
   1   3 -10   76.69   10.70
   0   3 -10  123.99   14.00
   0   3 -10  117.79   12.50
  -1   3 -10   59.59   10.10
  -1   3 -10   81.79   13.40
   1  -3  10   72.79   14.00
  -2   3 -10   56.89   15.40
  -2   3 -10   40.90   10.10
   2  -3  10   39.30   13.40
  -3   3 -10   -2.70   13.50
  -3   3 -10   -2.00   11.40
   3  -3  10    3.30   11.10
   9   2 -10  -28.40   11.50
   8   2 -10    4.20   11.00
   8   2 -10  -17.70    9.80
   7   2 -10   35.90    9.70
   7   2 -10   53.39   12.50
   6   2 -10   14.20    8.80
   6   2 -10   20.80    8.10
   5   2 -10  271.67   13.50
   5   2 -10  256.97   16.30
   5   2 -10  280.47   17.30
   4   2 -10  316.17   17.70
   4   2 -10  307.07   16.80
   4   2 -10  288.87   15.10
   3   2 -10  194.98   14.90
   3   2 -10  203.68   13.60
   2   2 -10   63.39    9.00
   2   2 -10   61.69    9.40
   1   2 -10  111.89   12.00
   0   2 -10   94.79   11.20
   0   2 -10  100.79   10.80
   0  -2  10  104.89   12.10
  -1   2 -10  255.17   20.70
  -1   2 -10  264.37   18.00
   1  -2  10  273.47   18.60
   1  -2  10  190.58   24.60
  -2   2 -10   17.30    8.90
  -2   2 -10   20.90   11.80
   2  -2  10  -10.10    9.50
   2  -2  10    3.90    8.20
  -3   2 -10   50.69   16.00
  -3   2 -10   36.50   11.20
   3  -2  10   47.60   12.50
   3  -2  10   37.80   12.20
   4  -2  10   25.30   14.10
   9   1 -10   13.10   13.20
   9   1 -10    1.00   11.50
   8   1 -10   15.30   10.90
   8   1 -10   31.90   10.50
   7   1 -10   25.40    9.20
   7   1 -10   32.60    9.30
   6   1 -10   20.90    7.90
   6   1 -10   24.70    8.50
   5   1 -10    9.80    7.00
   5   1 -10    8.60    4.20
   5   1 -10    5.40    5.90
   4   1 -10   82.69    9.60
   4   1 -10   69.99    7.20
   3   1 -10  189.18   12.70
   3   1 -10  204.48   14.20
   2   1 -10  348.97   18.60
   2   1 -10  376.56   18.40
   1   1 -10  136.19   13.70
   1   1 -10  141.39   12.20
  -1  -1  10  128.79   13.00
  -1  -1  10  140.29   13.60
   0   1 -10    1.20    6.10
   0   1 -10   -0.60    7.70
   0  -1  10    5.50    7.60
   0  -1  10   -6.50    6.80
  -1   1 -10    6.90    9.60
  -1   1 -10    9.40    7.80
   1  -1  10   -0.10    7.40
   1  -1  10    8.70    8.60
  -2   1 -10    5.40    9.00
  -2   1 -10    9.70   11.40
   2  -1  10   19.80   10.30
   2  -1  10   16.70   11.30
  -3   1 -10    4.50   13.10
  -3   1 -10   16.30   10.80
   3  -1  10    8.80   13.20
   3  -1  10    6.80   10.60
  -4   1 -10   57.29   19.00
   4  -1  10   72.69   15.60
   9   0 -10   16.50   10.50
   9   0 -10   15.10   12.30
   8   0 -10   28.40   10.90
   8   0 -10   10.70    9.10
   7   0 -10  158.38   16.90
   7   0 -10  135.29   12.90
   6   0 -10   14.20    7.40
   6   0 -10    8.00    8.30
   5   0 -10   -8.80    3.50
   5   0 -10    5.60    6.50
   4   0 -10   72.59    7.20
   4   0 -10   65.49    8.40
   3   0 -10    1.10    5.40
   3   0 -10   -6.80    5.10
   2   0 -10  260.47   15.20
   2   0 -10  261.87   15.50
  -2   0  10  247.08   14.20
  -2   0  10  245.68   15.80
   1   0 -10   82.69    9.50
   1   0 -10   81.09   10.50
  -1   0  10   66.69    8.60
  -1   0  10   83.09    9.70
   0   0 -10   91.19    9.20
   0   0 -10   88.39   10.40
   0   0  10   81.89    9.90
   0   0  10   83.39   10.20
  -1   0 -10   43.00   11.40
  -1   0 -10   38.30    8.80
   1   0  10   38.50   11.90
   1   0  10   42.00    9.40
  -2   0 -10   -7.20   11.00
  -2   0 -10   11.30    9.20
   2   0  10   -3.70   10.40
   2   0  10   23.30    9.60
  -3   0 -10   10.80   13.90
  -3   0 -10    3.50   11.30
   3   0  10  -15.30   13.80
   3   0  10   20.00   11.00
   9  -1 -10    2.00   11.00
   9  -1 -10   -0.60   11.30
   8  -1 -10   -2.40    9.40
   8  -1 -10   27.10    9.10
   7  -1 -10   52.69    9.20
   7  -1 -10   61.69    9.50
   6  -1 -10  115.89   11.50
   5  -1 -10   20.40    7.80
   4  -1 -10    3.50    6.80
   4  -1 -10    4.10    4.70
   3  -1 -10   28.90    6.70
   3  -1 -10   36.10    6.90
  -3   1  10   56.39    8.90
  -3   1  10   42.70    6.00
   2  -1 -10    8.40    6.20
   2  -1 -10    5.40    5.50
  -2   1  10    1.20    5.90
  -2   1  10    2.30    5.80
   1  -1 -10   21.90    9.20
   1  -1 -10   27.60    6.80
  -1   1  10   22.00    6.90
  -1   1  10   17.40    7.20
   0  -1 -10   40.40    8.50
   0  -1 -10   18.60    8.20
   0   1  10   18.50    7.60
   0   1  10   10.40    8.50
  -1  -1 -10  197.58   15.10
  -1  -1 -10  148.89   18.20
   1   1  10  173.88   15.80
   1   1  10  138.89   19.80
  -2  -1 -10    3.10   11.70
  -2  -1 -10   -8.80    8.80
   2   1  10    9.90   10.30
   2   1  10    8.60   11.90
  -3  -1 -10    2.00   14.80
   3   1  10   -2.10   11.60
   3   1  10    5.60   12.10
   9  -2 -10   23.70   10.90
   9  -2 -10   51.79   11.90
   8  -2 -10   -8.70    8.80
   8  -2 -10   11.40    9.00
   7  -2 -10   79.89   10.50
   7  -2 -10   71.09   11.10
   6  -2 -10   14.10    8.10
   5  -2 -10  110.59   11.00
   4  -2 -10   69.89    9.00
  -4   2  10   54.69    9.40
   3  -2 -10   77.19    9.20
  -3   2  10   78.59    9.40
  -3   2  10   72.99    9.50
   2  -2 -10    8.00    6.50
   2  -2 -10    7.50    5.90
  -2   2  10    5.80    7.00
  -2   2  10   -6.10    5.70
   1  -2 -10  111.69   12.30
   1  -2 -10   95.89   11.10
  -1   2  10   88.49   10.30
  -1   2  10   94.09   10.60
   0  -2 -10   13.10    7.50
   0  -2 -10    1.90    8.10
   0   2  10    8.10    8.00
   0   2  10   11.40    9.10
  -1  -2 -10   30.90    8.90
  -1  -2 -10   25.10   12.40
   1   2  10   23.80   16.20
   1   2  10   35.40    9.80
  -2  -2 -10    9.50   16.40
  -2  -2 -10   11.30    9.00
   2   2  10   -0.10   12.30
   2   2  10    8.00   10.40
  -3  -2 -10   23.30   16.90
   3   2  10   18.30   11.70
   9  -3 -10   -7.60    9.50
   9  -3 -10   -6.10   11.30
   8  -3 -10   10.90    9.90
   8  -3 -10   33.50   10.00
   7  -3 -10   17.00    8.90
   6  -3 -10   24.20    7.80
   5  -3 -10   24.20    7.40
   4  -3 -10  370.46   19.90
  -4   3  10  392.16   20.40
  -4   3  10  366.66   16.80
   3  -3 -10   56.19    9.30
  -3   3  10   56.79    8.00
  -3   3  10   64.19   10.20
   2  -3 -10  146.69   13.70
  -2   3  10  136.89   13.70
  -2   3  10  146.89   14.30
   1  -3 -10    3.00    6.40
  -1   3  10    4.80    7.50
  -1   3  10   19.30    8.80
   0  -3 -10   36.60    9.00
   0   3  10   21.10    9.30
   0   3  10   27.10    8.60
  -1  -3 -10    7.10    9.30
   1   3  10   -0.80   11.70
   1   3  10    2.30    8.40
   2   3  10   68.69   13.20
   2   3  10   70.49   14.10
   3   3  10  -21.50   13.50
   8  -4 -10    1.40    9.00
   8  -4 -10   18.90    9.60
   7  -4 -10   27.30    9.60
   6  -4 -10   48.40    9.50
   5  -4 -10   28.90    8.40
  -5   4  10   40.20    9.40
   4  -4 -10   35.50    8.60
  -4   4  10   36.70    6.70
  -4   4  10   46.50   10.30
  -3   4  10   33.00    9.20
  -3   4  10   35.90    8.10
   2  -4 -10   76.89   10.60
  -2   4  10   78.09   11.70
  -2   4  10   71.19   10.50
   1  -4 -10   -3.40    7.00
  -1   4  10    4.60    8.40
  -1   4  10   11.50    8.40
   0  -4 -10    1.40    8.10
   0   4  10    1.60   10.10
   0   4  10   14.20    9.50
   1   4  10   27.20   11.10
   1   4  10    2.00   10.20
   2   4  10   -1.10   12.30
   7  -5 -10    6.60    9.50
   6  -5 -10    5.60    8.90
   5  -5 -10   61.99   10.90
  -5   5  10   57.59    7.20
  -5   5  10   57.59   11.10
   4  -5 -10    5.20    8.50
  -4   5  10    1.60    6.90
  -4   5  10    6.70    9.50
   3  -5 -10  124.59   12.60
  -3   5  10  106.79   11.70
  -3   5  10  136.59   14.40
  -2   5  10    1.90    9.30
  -2   5  10    8.90    9.50
   1  -5 -10   42.30   10.40
  -1   5  10   27.20   10.70
  -1   5  10   40.70   12.50
   0   5  10   -4.80   11.30
   1   5  10   66.19   14.70
   7  -6 -10   27.80   11.10
   6  -6 -10   14.60   10.20
  -6   6  10  -16.60   10.80
   5  -6 -10   10.10    9.70
  -5   6  10    9.10    8.00
  -5   6  10    9.90   11.20
   4  -6 -10   26.90   10.50
  -4   6  10   23.40   11.10
  -4   6  10   14.50    9.10
   3  -6 -10   50.89   11.20
  -3   6  10   56.59   11.20
  -3   6  10   45.80   12.40
   2  -6 -10   20.90   11.60
  -2   6  10   35.20   11.70
  -2   6  10   46.50   12.20
  -1   6  10   16.30   13.30
   0   6  10   42.20   14.60
   5  -7 -10   -8.50   12.10
  -5   7  10   -0.10   13.00
  -5   7  10   11.90   11.10
   4  -7 -10    7.60   12.30
  -4   7  10   23.40   13.50
   3  -7 -10    8.70   13.20
  -3   7  10   -5.40   12.30
  -2   7  10   59.29   15.30
   4   6 -11   23.70   11.40
   4   6 -11    5.60   12.00
   3   6 -11   50.29   12.20
   3   6 -11   47.20   12.50
   2   6 -11   25.20   11.00
   1   6 -11   11.70   11.00
   0   6 -11   -5.70   11.50
   6   5 -11   74.19   12.40
   6   5 -11   77.69   11.90
   5   5 -11    3.40    9.20
   5   5 -11    1.10    9.20
   4   5 -11   56.89   11.20
   4   5 -11   53.69   11.20
   3   5 -11   39.80   10.10
   3   5 -11   31.10   10.80
   2   5 -11   76.49   12.70
   2   5 -11   70.29   13.20
   2   5 -11   72.99   13.20
   1   5 -11   22.00   11.20
   1   5 -11    3.80   11.40
   1   5 -11   32.70   10.10
   0   5 -11    2.60    9.70
   0   5 -11    5.20   13.20
   0   5 -11  -13.00   11.20
  -1   5 -11   14.00   17.90
   7   4 -11   33.80    8.40
   7   4 -11   17.00   12.50
   6   4 -11   22.30   10.20
   6   4 -11   10.90    8.30
   5   4 -11  -13.60    7.80
   5   4 -11   19.60    8.80
   4   4 -11   25.50    9.30
   4   4 -11   32.30   11.40
   4   4 -11   32.70    8.50
   3   4 -11   24.30    9.00
   3   4 -11   25.30    9.50
   3   4 -11   15.30    9.90
   2   4 -11   65.19    9.70
   2   4 -11   47.80   11.20
   2   4 -11   55.09   10.50
   1   4 -11   33.90   11.70
   1   4 -11   54.89   11.60
   0   4 -11   -5.80   10.10
   0   4 -11   10.70   11.30
  -1   4 -11   14.90   11.50
  -1   4 -11   16.60   11.80
   7   3 -11   36.80   11.90
   6   3 -11   -3.80    9.20
   6   3 -11    5.10    9.30
   6   3 -11   14.10    7.10
   5   3 -11   14.30    7.70
   5   3 -11    9.70    8.60
   5   3 -11   23.40    7.70
   4   3 -11   15.90    7.60
   4   3 -11   14.90    8.00
   4   3 -11    9.00    9.40
   3   3 -11   31.20    9.70
   3   3 -11   14.70    7.50
   3   3 -11   34.80    8.70
   2   3 -11   20.40    8.40
   2   3 -11   18.10    8.50
   1   3 -11   41.60   11.40
   1   3 -11   17.60    9.40
   0   3 -11   17.90   10.70
   0   3 -11    7.90   10.00
  -1   3 -11   43.40   11.70
  -1   3 -11   77.39   14.20
   1  -3  11   39.20   12.30
  -2   3 -11   14.10   17.60
  -2   3 -11   35.10   13.30
   8   2 -11   44.60   13.30
   7   2 -11   30.70   10.60
   7   2 -11   43.00   13.10
   6   2 -11   14.70    9.00
   6   2 -11  -13.10    9.30
   6   2 -11    0.30    6.00
   5   2 -11   20.50    8.30
   5   2 -11   -0.30    6.10
   5   2 -11   -6.30    6.90
   4   2 -11    9.20    7.10
   4   2 -11   13.10    8.10
   3   2 -11   23.70    8.00
   3   2 -11   19.10    7.70
   2   2 -11   15.80    8.40
   2   2 -11   33.30    9.30
   1   2 -11    9.60    8.10
   0   2 -11   41.90   11.60
   0   2 -11   73.29   11.40
   0  -2  11   54.79   12.00
  -1   2 -11   24.50   13.00
  -1   2 -11   12.10   10.70
   1  -2  11   -7.00   10.50
   1  -2  11    1.10   11.40
  -2   2 -11   12.50   28.40
  -2   2 -11    7.40   16.20
   2  -2  11   11.00   12.60
   8   1 -11   53.79   14.70
   8   1 -11   52.79   12.10
   7   1 -11   29.10   10.90
   7   1 -11  -10.40    8.90
   6   1 -11   62.19   10.80
   6   1 -11   58.39   10.60
   5   1 -11   -3.00    7.60
   5   1 -11   -3.40    7.30
   5   1 -11    5.70    5.10
   4   1 -11   75.29    9.80
   4   1 -11   75.79    8.70
   3   1 -11   72.19    9.40
   3   1 -11   72.19   10.10
   2   1 -11  122.59   14.80
   2   1 -11  136.99   14.30
   1   1 -11   11.60    8.40
   1   1 -11   30.70    8.10
  -1  -1  11   17.90    7.70
   0   1 -11   76.19   10.10
   0   1 -11   96.09   12.90
   0  -1  11   89.59   11.80
   0  -1  11   80.69   11.80
  -1   1 -11    4.50   10.00
  -1   1 -11  -13.80   10.80
   1  -1  11    8.90   10.20
   1  -1  11   -0.80    9.80
  -2   1 -11   23.90   15.00
   2  -1  11   30.20   13.30
   8   0 -11   18.10   12.40
   8   0 -11   40.50   12.00
   7   0 -11   23.50   10.90
   7   0 -11   25.40   10.10
   6   0 -11    9.60    8.80
   6   0 -11   17.40    8.60
   5   0 -11   39.50    6.10
   5   0 -11   46.10    9.40
   4   0 -11    2.70    5.70
   4   0 -11  -14.90    6.70
   3   0 -11   21.90    7.20
   3   0 -11   40.00    8.70
   2   0 -11   44.50    8.70
   2   0 -11   25.80    8.90
  -2   0  11   32.00    8.50
  -2   0  11   29.60    7.40
   1   0 -11  799.52   32.80
   1   0 -11  752.42   31.60
  -1   0  11  770.62   31.40
  -1   0  11  741.63   32.00
   0   0 -11  227.78   20.70
   0   0 -11  288.47   18.30
   0   0  11  253.77   19.80
   0   0  11  232.98   19.10
  -1   0 -11    7.30   11.90
  -1   0 -11   10.50   10.30
   1   0  11   41.40   12.00
   1   0  11   32.00   13.40
  -2   0 -11   -0.30   15.20
   2   0  11   21.40   13.50
   8  -1 -11   12.90   10.60
   8  -1 -11    5.00   11.50
   7  -1 -11   10.20    9.90
   7  -1 -11   21.00    9.80
   6  -1 -11    3.90    9.00
   5  -1 -11   13.40    9.90
   4  -1 -11   14.10    7.90
   4  -1 -11    6.80    6.20
   3  -1 -11   27.50    7.70
   3  -1 -11   17.90    7.30
  -3   1  11   21.30    6.40
  -3   1  11   14.50    7.90
   2  -1 -11   69.29    9.70
   2  -1 -11   67.79   10.50
  -2   1  11   56.79   10.40
  -2   1  11   51.69    8.70
   1  -1 -11  315.87   19.30
   1  -1 -11  267.77   20.20
  -1   1  11  260.47   19.00
  -1   1  11  286.07   19.30
   0  -1 -11   33.00    9.30
   0  -1 -11   43.50   11.30
   0   1  11   62.09   12.90
   0   1  11   40.30   10.80
  -1  -1 -11  103.29   15.30
   1   1  11  111.89   14.20
   1   1  11   94.69   15.90
   2   1  11   45.50   13.80
   8  -2 -11    8.20   11.80
   8  -2 -11    0.20   11.00
   7  -2 -11   22.70   11.10
   7  -2 -11   13.00    9.30
   6  -2 -11   85.49   12.10
   5  -2 -11   16.00    8.70
   4  -2 -11   27.90    8.40
  -4   2  11   61.69   11.00
   3  -2 -11    3.50    7.40
  -3   2  11   15.20    6.40
  -3   2  11    8.30    8.50
   2  -2 -11   71.79   10.80
   2  -2 -11   69.19    9.00
  -2   2  11   73.59    9.90
  -2   2  11   49.70   10.40
   1  -2 -11    2.00    8.50
  -1   2  11   24.90    9.80
  -1   2  11   -7.50    8.60
   0  -2 -11   18.90    9.60
   0  -2 -11   21.70   11.60
   0   2  11   27.80   10.50
   0   2  11   33.60   10.80
  -1  -2 -11   23.60   13.00
   1   2  11   29.90   14.20
   1   2  11   -0.60   11.00
   2   2  11   90.39   16.90
   8  -3 -11   -3.60   10.70
   8  -3 -11   28.70   12.50
   7  -3 -11   18.90   11.00
   6  -3 -11  -16.60    8.70
   5  -3 -11   -0.30    8.50
   4  -3 -11   28.90    9.20
  -4   3  11    7.90    9.50
  -4   3  11    9.10    5.60
   3  -3 -11   42.90    9.70
  -3   3  11   34.70    8.30
  -3   3  11   45.20   10.40
   2  -3 -11   40.00    9.50
  -2   3  11   51.69   16.60
  -2   3  11   41.10   10.80
   1  -3 -11   11.90    8.60
  -1   3  11   -2.70   10.60
  -1   3  11   16.30    9.20
   0   3  11   -5.30   10.80
   0   3  11   -5.40   11.30
   1   3  11   25.00   11.40
   7  -4 -11   31.70   11.70
   6  -4 -11   13.20   10.90
   5  -4 -11   34.00   10.90
  -5   4  11   22.20   10.90
   4  -4 -11  -11.30    8.90
  -4   4  11    5.00    6.80
  -4   4  11   -7.30   10.30
   3  -4 -11   89.99   12.10
  -3   4  11  110.59   11.60
  -3   4  11  110.89   14.40
   2  -4 -11   13.00    9.70
  -2   4  11   37.60   16.60
  -2   4  11   32.90   11.70
  -1   4  11   47.90   13.40
  -1   4  11   61.09   12.40
   0   4  11   31.60   11.80
   6  -5 -11    7.30   10.80
   5  -5 -11   23.40   11.40
  -5   5  11   11.30   12.30
   4  -5 -11   34.80   11.80
  -4   5  11   39.50   13.00
  -4   5  11   40.00    9.50
   3  -5 -11    7.70   11.40
  -3   5  11    8.50   10.30
  -3   5  11   22.70   12.30
  -2   5  11    9.70   13.30
  -2   5  11   -6.60   10.70
  -1   5  11   14.30   12.60
  -5   6  11  -11.50    9.10
  -5   6  11   -7.40   13.20
   4  -6 -11   25.70   12.60
  -4   6  11   35.30   11.80
  -4   6  11   21.00   14.40
  -3   6  11    8.20   13.80
   4   5 -12   42.20   12.00
   3   5 -12   45.60   12.60
   2   5 -12   47.90   12.70
   5   4 -12   42.50   11.40
   5   4 -12   29.40   11.20
   4   4 -12   30.20   10.50
   4   4 -12   26.60   11.40
   3   4 -12   37.30   12.40
   3   4 -12   40.00   10.90
   2   4 -12   21.60   12.00
   2   4 -12   21.60   10.40
   6   3 -12   -3.70    8.20
   6   3 -12    8.50   10.50
   5   3 -12   14.60   10.30
   5   3 -12   17.80    8.90
   4   3 -12   30.00    9.80
   4   3 -12   49.00   10.40
   3   3 -12   10.30    9.60
   2   3 -12   21.30   12.40
   1   3 -12    1.00   13.50
   7   2 -12   27.50   12.70
   6   2 -12   24.70   11.70
   6   2 -12   36.60    7.30
   5   2 -12    7.20    7.50
   5   2 -12   26.40    9.80
   4   2 -12   38.10   14.40
   4   2 -12    4.30    8.30
   3   2 -12  -14.20    8.60
   3   2 -12    0.70    8.10
   2   2 -12   11.70   13.10
   2   2 -12   24.80   10.40
   1   2 -12  -10.80   11.50
   0   2 -12   57.49   14.00
   7   1 -12   26.00   12.10
   6   1 -12   37.30   10.80
   5   1 -12   41.40   11.90
   5   1 -12   26.90    7.50
   4   1 -12   -5.90    9.00
   4   1 -12    8.90    7.90
   3   1 -12   21.20   10.60
   3   1 -12   25.20    9.70
   2   1 -12   16.80    9.30
   2   1 -12    9.40   10.30
   1   1 -12   13.90   10.50
  -1  -1  12    8.50   10.80
   0   1 -12    3.60   12.70
   0  -1  12    4.70   11.40
   1  -1  12    7.30   13.00
   7   0 -12   10.50   11.50
   6   0 -12   -7.70    9.70
   6   0 -12   -6.60   10.90
   5   0 -12   -4.10    9.70
   5   0 -12    5.30    6.50
   4   0 -12    5.00    7.50
   4   0 -12   12.40    9.30
   3   0 -12   31.50    9.60
   3   0 -12   15.60    9.00
   2   0 -12   19.60   10.10
   2   0 -12   -5.20    9.20
  -2   0  12   24.90    9.30
   1   0 -12   15.60   11.60
  -1   0  12    7.50   10.10
  -1   0  12    8.80    9.80
   0   0 -12   -8.10   11.70
   0   0  12   -2.20   11.00
   1   0  12    6.50   15.00
   7  -1 -12   45.60   12.60
   7  -1 -12   39.80   14.20
   6  -1 -12   32.50   11.60
   4  -1 -12   25.30    8.30
   4  -1 -12   38.70   11.10
   3  -1 -12   -4.40    8.40
   3  -1 -12   25.70    9.70
  -3   1  12   20.50   10.10
   2  -1 -12   19.90   10.90
   2  -1 -12    3.50    9.90
  -2   1  12    1.80   10.10
  -2   1  12    8.10    8.90
   1  -1 -12    1.60   10.80
  -1   1  12   11.40   10.50
  -1   1  12    6.10   10.60
   0  -1 -12   58.99   14.80
   0   1  12   60.49   14.10
   1   1  12   15.70   14.30
   7  -2 -12   11.10   12.80
   6  -2 -12   16.70   11.20
   5  -2 -12   28.60   10.90
   4  -2 -12   21.50   10.20
   3  -2 -12    8.80    9.20
  -3   2  12    6.70   10.80
  -3   2  12    6.20   14.90
   2  -2 -12   42.60   11.40
  -2   2  12   50.19   12.60
  -2   2  12   44.30   10.90
   1  -2 -12   29.20   18.50
  -1   2  12   50.79   13.40
  -1   2  12   52.29   12.70
   0   2  12   33.00   12.70
   6  -3 -12   14.70   12.00
   5  -3 -12   25.10   11.70
   4  -3 -12    8.60   11.30
  -4   3  12   -1.90    6.80
  -4   3  12    5.50   11.30
  -3   3  12  122.29   16.00
  -2   3  12   30.80   12.70
  -2   3  12   22.00   11.90
  -1   3  12   38.30   12.30
   6  -4 -12   29.20   14.00
   5  -4 -12   -4.70   13.50
  -5   4  12  -11.40   13.20
  -4   4  12   -5.20    8.20
  -4   4  12    4.70   12.80
  -3   4  12   13.40   16.40
  -3   4  12  -16.60   12.90
  -2   4  12   50.09   15.80
   4   3 -13   15.10   11.80
   5   2 -13   33.20   10.30
   5   2 -13   63.39   12.00
   4   2 -13    2.20   10.30
   3   2 -13   18.10   12.40
   5   1 -13  135.59   12.80
   4   1 -13   43.30   11.00
   3   1 -13   -0.60   11.20
   6   0 -13   25.30   12.70
   5   0 -13   26.50    9.30
   4   0 -13   35.50   10.60
   3   0 -13   -2.20   10.10
   3  -1 -13    7.10   11.50
  -2   1  13   18.10   12.70
  -3   2  13   21.40   14.40
  -3   2  13    5.80   10.60
   0   0   0    0.00    0.00
_computing_structure_solution     'SHELXT 2014/5 (Sheldrick, 2014)'
;
_shelx_hkl_checksum     96371
_shelx_res_file
;
TITL Mn246TMA_0m_a.res in P-1
    1.res
    created by SHELXL-2018/3 at 15:59:50 on 11-Dec-2019
REM Old TITL Mn246TMA_0m in P-1
REM SHELXT solution in P-1
REM R1 0.125, Rweak 0.020, Alpha 0.046, Orientation as input
REM Formula found by SHELXT: C34 Mn N4 S2
CELL 0.71073 8.5597 9.0255 10.7718 91.718 109.83 95.08
ZERR 1 0.0005 0.0005 0.0007 0.002 0.002 0.002
LATT 1
SFAC C H Mn N S
UNIT 32 32 1 6 2
EQIV $1 +X,1+Y,+Z
EQIV $2 -X,1-Y,1-Z
L.S. 5
PLAN  2
SIZE 0.28 0.28 0.22
TEMP 22.85
CONF
HTAB C3 S1_$1
HTAB C5 S1_$2
HTAB C7 S1_$2
LIST 4
MORE -1
BOND $H
fmap 2
acta
REM <olex2.extras>
REM <HklSrc "%.\\1.hkl">
REM </olex2.extras>
WGHT    0.045400    0.128700
FVAR       0.94627
MN1   3    0.500000    0.500000    0.500000    10.50000    0.03194    0.02728 =
         0.03354    0.00372    0.01129    0.00758
S1    5   -0.004760    0.213585    0.192464    11.00000    0.03791    0.06589 =
         0.05429   -0.00816    0.00696   -0.00082
N1    4    0.265453    0.367817    0.390770    11.00000    0.03838    0.04238 =
         0.04735    0.00403    0.01312    0.00199
N2    4    0.381557    0.719292    0.479578    11.00000    0.03176    0.02777 =
         0.03161    0.00485    0.00961    0.00496
N3    4    0.406434    0.522306    0.676692    11.00000    0.03003    0.02852 =
         0.02942    0.00671    0.00839    0.00649
C1    1    0.152367    0.304105    0.308254    11.00000    0.03282    0.03517 =
         0.04152    0.00713    0.01611    0.00936
C2    1    0.366207    0.817341    0.387255    11.00000    0.04467    0.03616 =
         0.03990    0.00804    0.01705    0.00485
AFIX  43
H2    2    0.403637    0.795727    0.317827    11.00000   -1.20000
AFIX   0
C3    1    0.297183    0.949835    0.389816    11.00000    0.05153    0.03627 =
         0.05215    0.01715    0.01774    0.01061
AFIX  43
H3    2    0.286186    1.014330    0.322324    11.00000   -1.20000
AFIX   0
C4    1    0.245689    0.984346    0.492414    11.00000    0.05559    0.03248 =
         0.06459    0.01496    0.02507    0.01834
AFIX  43
H4    2    0.200641    1.073625    0.496677    11.00000   -1.20000
AFIX   0
C5    1    0.260939    0.885343    0.590489    11.00000    0.05145    0.03720 =
         0.04688    0.00579    0.02227    0.01485
AFIX  43
H5    2    0.226735    0.906801    0.661687    11.00000   -1.20000
AFIX   0
C6    1    0.328402    0.753453    0.580062    11.00000    0.03294    0.02848 =
         0.03479    0.00431    0.00913    0.00615
C7    1    0.336862    0.641403    0.677966    11.00000    0.03727    0.03671 =
         0.02903    0.00215    0.01147    0.00844
AFIX  43
H7    2    0.290036    0.657904    0.742805    11.00000   -1.20000
AFIX   0
C8    1    0.392539    0.414569    0.769514    11.00000    0.03603    0.02742 =
         0.02912    0.00458    0.01263    0.00820
C9    1    0.235301    0.340993    0.755376    11.00000    0.03724    0.03768 =
         0.03578    0.00603    0.01291    0.00969
C10   1    0.226642    0.236661    0.845486    11.00000    0.04255    0.03724 =
         0.04976    0.00780    0.02198    0.00428
AFIX  43
H10   2    0.123433    0.186156    0.836340    11.00000   -1.20000
AFIX   0
C11   1    0.366256    0.204898    0.948723    11.00000    0.05829    0.02994 =
         0.03993    0.00719    0.02403    0.01156
C12   1    0.519089    0.277414    0.957268    11.00000    0.04650    0.03552 =
         0.02993    0.00634    0.00947    0.01558
AFIX  43
H12   2    0.614163    0.255307    1.024579    11.00000   -1.20000
AFIX   0
C13   1    0.536577    0.381754    0.869665    11.00000    0.03903    0.02992 =
         0.02877    0.00149    0.00956    0.00881
C14   1    0.077751    0.369908    0.646717    11.00000    0.03529    0.05938 =
         0.05978    0.01656    0.00918    0.00388
AFIX 137
H14A  2    0.041645    0.462049    0.667966    11.00000   -1.50000
H14B  2   -0.007793    0.289925    0.637957    11.00000   -1.50000
H14C  2    0.098935    0.376187    0.564940    11.00000   -1.50000
AFIX   0
C15   1    0.348111    0.098209    1.049989    11.00000    0.07828    0.04812 =
         0.05770    0.02154    0.03465    0.01822
AFIX 137
H15A  2    0.456430    0.073952    1.103645    11.00000   -1.50000
H15B  2    0.280474    0.008835    1.005464    11.00000   -1.50000
H15C  2    0.295925    0.144197    1.105062    11.00000   -1.50000
AFIX   0
C16   1    0.706487    0.459686    0.886660    11.00000    0.04009    0.04741 =
         0.04014    0.00768    0.00708    0.00534
AFIX 137
H16A  2    0.733250    0.440009    0.808518    11.00000   -1.50000
H16B  2    0.788622    0.423560    0.961442    11.00000   -1.50000
H16C  2    0.705757    0.565104    0.900840    11.00000   -1.50000
AFIX   0
HKLF 4
REM  Mn246TMA_0m_a.res in P-1
REM wR2 = 0.100127, GooF = S = 1.01661, Restrained GooF = 1.01661 for all data
REM R1 = 0.043754 for 2326 Fo > 4sig(Fo) and 0.069914 for all 3091 data
REM 190 parameters refined using 0 restraints
END
WGHT      0.0454      0.1287
REM Highest difference peak  0.274,  deepest hole -0.203,  1-sigma level  0.053
Q1    1   0.3439  0.7387  0.5247  11.00000  0.05    0.27
Q2    1   0.4018  0.0144  1.0620  11.00000  0.05    0.27
;
_shelx_res_checksum     36962
data_2
_audit_creation_method
;
Olex2 1.3
(compiled Nov 21 2019 18:26:39 for OlexSys, GUI svn.r6003)
;
_chemical_name_systematic
;\
<i>trans</i>-Bis(thiocyanato-\k<i>N</i>)bis{2,4,6-trimethyl-<i>N</i>-\
[(pyridin-2-yl)methylidene]aniline-\k^2^<i>N</i>,<i>N</i>'}nickel(II)
;
_chemical_name_common     ?
_chemical_formula_moiety     'C32 H32 N6 Ni S2'
_chemical_formula_sum     'C32 H32 N6 Ni S2'
_chemical_formula_iupac     '[Ni (N C S)2 (C15 H16 N2)2]'
_chemical_formula_weight     623.46
_chemical_melting_point     ?
_space_group_crystal_system     monoclinic
_space_group_name_H-M_alt     'P 1 21/n 1'
_space_group_name_Hall     '-P 2yn'
loop_
    _space_group_symop_operation_xyz
    'x, y, z'
    '-x+1/2, y+1/2, -z+1/2'
    '-x, -y, -z'
    'x-1/2, -y-1/2, z-1/2'
_cell_length_a     9.6156(5)
_cell_length_b     12.6786(7)
_cell_length_c     12.9870(7)
_cell_angle_alpha     90
_cell_angle_beta     101.250(2)
_cell_angle_gamma     90
_cell_volume     1552.85(14)
_cell_formula_units_Z     2
_cell_measurement_reflns_used     9899
_cell_measurement_theta_min     2.928
_cell_measurement_theta_max     26.032
_cell_measurement_temperature     296.0
_exptl_crystal_description     block
_exptl_crystal_colour     yellow
_exptl_crystal_size_max     0.34
_exptl_crystal_size_mid     0.3
_exptl_crystal_size_min     0.3
_exptl_crystal_density_diffrn     1.333
_exptl_crystal_density_meas     ?
_exptl_crystal_density_method     ?
_exptl_crystal_F_000     652
_exptl_absorpt_coefficient_mu     0.791
_exptl_absorpt_correction_type     multi-scan
_exptl_absorpt_process_details
;
(<i>SADABS</i>; Krause <i>et al.</i>,  2015)
;
_exptl_absorpt_correction_T_min     0.6067
_exptl_absorpt_correction_T_max     0.7453
_diffrn_ambient_temperature     296.0
_diffrn_source     'sealed x-ray tube'
_diffrn_source_power     1.5
_diffrn_source_voltage     50.0
_diffrn_source_current     30.0
_diffrn_radiation_type     MoK\a
_diffrn_radiation_wavelength     0.71073
_diffrn_radiation_monochromator     graphite
_diffrn_measurement_device_type     'BRUKER D8 QUEST CMOS PHOTON II'
_diffrn_measurement_device     'four-circle KAPPA diffractometer'
_diffrn_measurement_method     '\f and \w scans'
_diffrn_detector     'Bruker PHOTON 200 area detector'
_diffrn_detector_area_resol_mean     7.39
_diffrn_reflns_number     16977
_diffrn_reflns_av_R_equivalents     0.0318
_diffrn_reflns_av_unetI/netI     0.0230
_diffrn_reflns_theta_min     2.928
_diffrn_reflns_theta_max     26.070
_diffrn_reflns_theta_full     25.242
_diffrn_measured_fraction_theta_max     0.988
_diffrn_measured_fraction_theta_full     0.992
_diffrn_reflns_limit_h_min     -11
_diffrn_reflns_limit_h_max     11
_diffrn_reflns_limit_k_min     -15
_diffrn_reflns_limit_k_max     15
_diffrn_reflns_limit_l_min     -16
_diffrn_reflns_limit_l_max     15
_diffrn_standards_number     0
_diffrn_radiation_probe     x-ray
_refine_special_details     ?
_reflns_number_total     3037
_reflns_number_gt     2486
_reflns_threshold_expression     'I > 2\s(I)'
_refine_ls_structure_factor_coef     Fsqd
_refine_ls_matrix_type     full
_refine_ls_R_factor_all     0.0701
_refine_ls_R_factor_gt     0.0532
_refine_ls_wR_factor_gt     0.0944
_refine_ls_wR_factor_ref     0.1041
_refine_ls_goodness_of_fit_ref     1.206
_refine_ls_restrained_S_all     1.206
_refine_ls_number_reflns     3037
_refine_ls_number_parameters     190
_refine_ls_number_restraints     0
_refine_ls_hydrogen_treatment     constr
_refine_ls_weighting_scheme     calc
_refine_ls_weighting_details
                           'w=1/[\s^2^(Fo^2^)+2.7087P] where P=(Fo^2^+2Fc^2^)/3'
_atom_sites_solution_hydrogens     geom
_atom_sites_solution_primary     dual
_atom_sites_solution_secondary     ?
_refine_ls_shift/su_max     0.000
_refine_ls_shift/su_mean     0.000
_refine_diff_density_max     0.696
_refine_diff_density_min     -0.465
_refine_ls_extinction_method     none
_refine_ls_extinction_coef     .
loop_
    _atom_type_symbol
    _atom_type_description
    _atom_type_scat_dispersion_real
    _atom_type_scat_dispersion_imag
    _atom_type_scat_source
    C C 0.0033 0.0016 'International Tables Vol C Tables 4.2.6.8 and 6.1.1.4'
    H H 0.0000 0.0000 'International Tables Vol C Tables 4.2.6.8 and 6.1.1.4'
    N N 0.0061 0.0033 'International Tables Vol C Tables 4.2.6.8 and 6.1.1.4'
    Ni Ni 0.3393 1.1124 'International Tables Vol C Tables 4.2.6.8 and 6.1.1.4'
    S S 0.1246 0.1234 'International Tables Vol C Tables 4.2.6.8 and 6.1.1.4'
_computing_data_collection
;
APEX3 (Bruker, 2016)
;
_computing_cell_refinement
;
SAINT (Bruker, 2016)
;
_computing_data_reduction
;
SAINT (Bruker, 2016)
;
_computing_structure_solution
;
ShelXT (Sheldrick, 2015a)
;
_computing_structure_refinement
;
ShelXL (Sheldrick, 2015b)
;
_computing_molecular_graphics
;
<i>OLEX2</i> (Dolomanov <i>et al.</i>,  2009)
;
_computing_publication_material
;
<i>OLEX2</i> (Dolomanov <i>et al.</i>,  2009)
;
loop_
    _atom_site_type_symbol
    _atom_site_label
    _atom_site_fract_x
    _atom_site_fract_y
    _atom_site_fract_z
    _atom_site_U_iso_or_equiv
    _atom_site_adp_type
    _atom_site_calc_flag
    _atom_site_occupancy
    _atom_site_disorder_assembly
    _atom_site_disorder_group
    Ni Ni1 0.500000 0.500000 0.500000 0.03174(15) Uani d 1 . .
    S S1 0.30833(12) 0.80667(8) 0.64005(9) 0.0656(3) Uani d 1 . .
    N N1 0.4244(3) 0.6312(2) 0.5593(2) 0.0407(6) Uani d 1 . .
    N N2 0.7069(3) 0.5629(2) 0.5334(2) 0.0376(6) Uani d 1 . .
    N N3 0.5103(3) 0.58125(19) 0.35336(19) 0.0351(6) Uani d 1 . .
    C C1 0.3753(3) 0.7033(3) 0.5927(2) 0.0380(7) Uani d 1 . .
    C C2 0.8053(4) 0.5554(3) 0.6204(3) 0.0533(9) Uani d 1 . .
    H H2 0.783080 0.519973 0.677802 0.064 Uiso calc 1 . .
    C C3 0.9390(4) 0.5978(4) 0.6293(3) 0.0729(13) Uani d 1 . .
    H H3 1.005516 0.590034 0.691205 0.087 Uiso calc 1 . .
    C C4 0.9733(4) 0.6514(4) 0.5467(4) 0.0819(15) Uani d 1 . .
    H H4 1.062568 0.681377 0.551611 0.098 Uiso calc 1 . .
    C C5 0.8729(4) 0.6600(4) 0.4559(3) 0.0678(12) Uani d 1 . .
    H H5 0.893397 0.695433 0.398017 0.081 Uiso calc 1 . .
    C C6 0.7414(3) 0.6153(3) 0.4521(3) 0.0437(8) Uani d 1 . .
    C C7 0.6315(3) 0.6226(3) 0.3574(3) 0.0444(8) Uani d 1 . .
    H H7 0.650545 0.658144 0.299091 0.053 Uiso calc 1 . .
    C C8 0.4138(3) 0.5878(2) 0.2529(2) 0.0372(7) Uani d 1 . .
    C C9 0.3021(4) 0.6589(3) 0.2392(3) 0.0462(8) Uani d 1 . .
    C C10 0.2091(4) 0.6604(3) 0.1422(3) 0.0545(9) Uani d 1 . .
    H H10 0.134814 0.708629 0.131543 0.065 Uiso calc 1 . .
    C C11 0.2232(4) 0.5933(3) 0.0619(3) 0.0517(9) Uani d 1 . .
    C C12 0.3352(4) 0.5232(3) 0.0780(3) 0.0538(9) Uani d 1 . .
    H H12 0.345521 0.477030 0.024406 0.065 Uiso calc 1 . .
    C C13 0.4330(4) 0.5197(3) 0.1723(3) 0.0451(8) Uani d 1 . .
    C C14 0.2780(5) 0.7328(4) 0.3238(3) 0.0732(13) Uani d 1 . .
    H H14A 0.250055 0.693336 0.379517 0.110 Uiso calc 1 . .
    H H14B 0.204558 0.781995 0.295563 0.110 Uiso calc 1 . .
    H H14C 0.364035 0.770498 0.350751 0.110 Uiso calc 1 . .
    C C15 0.1202(5) 0.5975(4) -0.0417(3) 0.0734(12) Uani d 1 . .
    H H15A 0.029627 0.621583 -0.030483 0.110 Uiso calc 1 . .
    H H15B 0.110203 0.528411 -0.072451 0.110 Uiso calc 1 . .
    H H15C 0.155037 0.645291 -0.088141 0.110 Uiso calc 1 . .
    C C16 0.5547(5) 0.4432(3) 0.1826(3) 0.0675(12) Uani d 1 . .
    H H16A 0.642709 0.480996 0.199615 0.101 Uiso calc 1 . .
    H H16B 0.550087 0.406302 0.117462 0.101 Uiso calc 1 . .
    H H16C 0.548991 0.393416 0.237354 0.101 Uiso calc 1 . .
loop_
    _atom_site_aniso_label
    _atom_site_aniso_U_11
    _atom_site_aniso_U_22
    _atom_site_aniso_U_33
    _atom_site_aniso_U_12
    _atom_site_aniso_U_13
    _atom_site_aniso_U_23
    Ni1 0.0322(3) 0.0306(3) 0.0340(3) -0.0017(2) 0.0105(2) -0.0011(2)
    S1 0.0730(7) 0.0543(6) 0.0761(7) 0.0125(5) 0.0307(6) -0.0150(5)
    N1 0.0474(15) 0.0369(15) 0.0401(15) 0.0012(12) 0.0139(12) -0.0028(12)
    N2 0.0351(13) 0.0347(14) 0.0434(15) -0.0050(11) 0.0087(11) -0.0019(11)
    N3 0.0400(14) 0.0316(13) 0.0355(13) 0.0054(11) 0.0117(11) 0.0039(11)
    C1 0.0377(16) 0.0437(19) 0.0340(16) -0.0035(14) 0.0105(13) 0.0018(14)
    C2 0.048(2) 0.062(2) 0.047(2) -0.0088(18) 0.0038(16) -0.0006(18)
    C3 0.046(2) 0.102(4) 0.064(3) -0.016(2) -0.0051(19) -0.004(3)
    C4 0.043(2) 0.112(4) 0.089(3) -0.030(2) 0.008(2) 0.005(3)
    C5 0.050(2) 0.083(3) 0.073(3) -0.023(2) 0.017(2) 0.011(2)
    C6 0.0392(17) 0.0463(19) 0.0479(19) -0.0060(15) 0.0142(15) 0.0020(15)
    C7 0.0480(19) 0.0442(19) 0.0441(18) -0.0028(15) 0.0169(15) 0.0078(15)
    C8 0.0398(16) 0.0388(17) 0.0338(16) 0.0008(13) 0.0093(13) 0.0053(13)
    C9 0.0468(19) 0.047(2) 0.0453(19) 0.0090(16) 0.0105(15) 0.0071(16)
    C10 0.049(2) 0.057(2) 0.057(2) 0.0144(17) 0.0078(17) 0.0106(18)
    C11 0.056(2) 0.050(2) 0.046(2) -0.0018(17) 0.0022(16) 0.0097(17)
    C12 0.072(2) 0.050(2) 0.0376(18) 0.0048(18) 0.0062(17) 0.0020(15)
    C13 0.056(2) 0.0425(19) 0.0383(17) 0.0090(15) 0.0121(15) 0.0079(14)
    C14 0.085(3) 0.073(3) 0.059(2) 0.033(2) 0.008(2) -0.006(2)
    C15 0.073(3) 0.078(3) 0.061(3) 0.002(2) -0.008(2) 0.007(2)
    C16 0.089(3) 0.072(3) 0.043(2) 0.036(2) 0.016(2) 0.0029(19)
_geom_special_details
;
 All esds (except the esd in the dihedral angle between two l.s. planes)
 are estimated using the full covariance matrix.  The cell esds are taken
 into account individually in the estimation of esds in distances, angles
 and torsion angles; correlations between esds in cell parameters are only
 used when they are defined by crystal symmetry.  An approximate (isotropic)
 treatment of cell esds is used for estimating esds involving l.s. planes.
;
loop_
    _geom_bond_atom_site_label_1
    _geom_bond_atom_site_label_2
    _geom_bond_site_symmetry_2
    _geom_bond_distance
    _geom_bond_publ_flag
    Ni1 N1 . 2.027(3) ?
    Ni1 N1 3_666 2.027(3) ?
    Ni1 N2 3_666 2.108(2) ?
    Ni1 N2 . 2.108(2) ?
    Ni1 N3 . 2.184(2) ?
    Ni1 N3 3_666 2.184(2) ?
    S1 C1 . 1.632(3) ?
    N1 C1 . 1.152(4) ?
    N2 C2 . 1.329(4) ?
    N2 C6 . 1.343(4) ?
    N3 C7 . 1.269(4) ?
    N3 C8 . 1.448(4) ?
    C2 H2 . 0.9300 ?
    C2 C3 . 1.378(5) ?
    C3 H3 . 0.9300 ?
    C3 C4 . 1.363(6) ?
    C4 H4 . 0.9300 ?
    C4 C5 . 1.374(6) ?
    C5 H5 . 0.9300 ?
    C5 C6 . 1.377(5) ?
    C6 C7 . 1.459(5) ?
    C7 H7 . 0.9300 ?
    C8 C9 . 1.387(4) ?
    C8 C13 . 1.398(4) ?
    C9 C10 . 1.395(5) ?
    C9 C14 . 1.496(5) ?
    C10 H10 . 0.9300 ?
    C10 C11 . 1.373(5) ?
    C11 C12 . 1.380(5) ?
    C11 C15 . 1.508(5) ?
    C12 H12 . 0.9300 ?
    C12 C13 . 1.391(5) ?
    C13 C16 . 1.506(5) ?
    C14 H14A . 0.9600 ?
    C14 H14B . 0.9600 ?
    C14 H14C . 0.9600 ?
    C15 H15A . 0.9600 ?
    C15 H15B . 0.9600 ?
    C15 H15C . 0.9600 ?
    C16 H16A . 0.9600 ?
    C16 H16B . 0.9600 ?
    C16 H16C . 0.9600 ?
loop_
    _geom_angle_atom_site_label_1
    _geom_angle_atom_site_label_2
    _geom_angle_atom_site_label_3
    _geom_angle_site_symmetry_1
    _geom_angle_site_symmetry_3
    _geom_angle
    _geom_angle_publ_flag
    N1 Ni1 N1 . 3_666 180.00(14) ?
    N1 Ni1 N2 3_666 . 89.71(10) ?
    N1 Ni1 N2 3_666 3_666 90.29(10) ?
    N1 Ni1 N2 . . 90.29(10) ?
    N1 Ni1 N2 . 3_666 89.71(10) ?
    N1 Ni1 N3 3_666 3_666 91.41(10) ?
    N1 Ni1 N3 3_666 . 88.59(10) ?
    N1 Ni1 N3 . . 91.41(10) ?
    N1 Ni1 N3 . 3_666 88.59(10) ?
    N2 Ni1 N2 . 3_666 180.0 ?
    N2 Ni1 N3 3_666 3_666 78.43(10) ?
    N2 Ni1 N3 3_666 . 101.57(10) ?
    N2 Ni1 N3 . . 78.43(10) ?
    N2 Ni1 N3 . 3_666 101.57(10) ?
    N3 Ni1 N3 3_666 . 180.00(13) ?
    C1 N1 Ni1 . . 176.7(3) ?
    C2 N2 Ni1 . . 129.4(2) ?
    C2 N2 C6 . . 117.4(3) ?
    C6 N2 Ni1 . . 113.2(2) ?
    C7 N3 Ni1 . . 110.9(2) ?
    C7 N3 C8 . . 115.8(3) ?
    C8 N3 Ni1 . . 133.02(19) ?
    N1 C1 S1 . . 179.0(3) ?
    N2 C2 H2 . . 118.6 ?
    N2 C2 C3 . . 122.8(4) ?
    C3 C2 H2 . . 118.6 ?
    C2 C3 H3 . . 120.2 ?
    C4 C3 C2 . . 119.6(4) ?
    C4 C3 H3 . . 120.2 ?
    C3 C4 H4 . . 120.7 ?
    C3 C4 C5 . . 118.5(4) ?
    C5 C4 H4 . . 120.7 ?
    C4 C5 H5 . . 120.5 ?
    C4 C5 C6 . . 119.0(4) ?
    C6 C5 H5 . . 120.5 ?
    N2 C6 C5 . . 122.7(3) ?
    N2 C6 C7 . . 116.4(3) ?
    C5 C6 C7 . . 120.9(3) ?
    N3 C7 C6 . . 121.1(3) ?
    N3 C7 H7 . . 119.4 ?
    C6 C7 H7 . . 119.4 ?
    C9 C8 N3 . . 119.8(3) ?
    C9 C8 C13 . . 121.2(3) ?
    C13 C8 N3 . . 118.9(3) ?
    C8 C9 C10 . . 117.9(3) ?
    C8 C9 C14 . . 122.6(3) ?
    C10 C9 C14 . . 119.4(3) ?
    C9 C10 H10 . . 118.8 ?
    C11 C10 C9 . . 122.5(3) ?
    C11 C10 H10 . . 118.8 ?
    C10 C11 C12 . . 118.2(3) ?
    C10 C11 C15 . . 120.7(4) ?
    C12 C11 C15 . . 121.1(4) ?
    C11 C12 H12 . . 119.1 ?
    C11 C12 C13 . . 121.9(3) ?
    C13 C12 H12 . . 119.1 ?
    C8 C13 C16 . . 123.1(3) ?
    C12 C13 C8 . . 118.3(3) ?
    C12 C13 C16 . . 118.7(3) ?
    C9 C14 H14A . . 109.5 ?
    C9 C14 H14B . . 109.5 ?
    C9 C14 H14C . . 109.5 ?
    H14A C14 H14B . . 109.5 ?
    H14A C14 H14C . . 109.5 ?
    H14B C14 H14C . . 109.5 ?
    C11 C15 H15A . . 109.5 ?
    C11 C15 H15B . . 109.5 ?
    C11 C15 H15C . . 109.5 ?
    H15A C15 H15B . . 109.5 ?
    H15A C15 H15C . . 109.5 ?
    H15B C15 H15C . . 109.5 ?
    C13 C16 H16A . . 109.5 ?
    C13 C16 H16B . . 109.5 ?
    C13 C16 H16C . . 109.5 ?
    H16A C16 H16B . . 109.5 ?
    H16A C16 H16C . . 109.5 ?
    H16B C16 H16C . . 109.5 ?
loop_
    _geom_torsion_atom_site_label_1
    _geom_torsion_atom_site_label_2
    _geom_torsion_atom_site_label_3
    _geom_torsion_atom_site_label_4
    _geom_torsion_site_symmetry_1
    _geom_torsion_site_symmetry_2
    _geom_torsion_site_symmetry_3
    _geom_torsion_site_symmetry_4
    _geom_torsion
    _geom_torsion_publ_flag
    Ni1 N2 C2 C3 . . . . 177.4(3) ?
    Ni1 N2 C6 C5 . . . . -178.0(3) ?
    Ni1 N2 C6 C7 . . . . 1.7(4) ?
    Ni1 N3 C7 C6 . . . . -1.6(4) ?
    Ni1 N3 C8 C9 . . . . 82.2(4) ?
    Ni1 N3 C8 C13 . . . . -96.0(3) ?
    N2 C2 C3 C4 . . . . 0.9(7) ?
    N2 C6 C7 N3 . . . . 0.0(5) ?
    N3 C8 C9 C10 . . . . -178.1(3) ?
    N3 C8 C9 C14 . . . . 1.7(5) ?
    N3 C8 C13 C12 . . . . 176.8(3) ?
    N3 C8 C13 C16 . . . . -3.5(5) ?
    C2 N2 C6 C5 . . . . 0.3(5) ?
    C2 N2 C6 C7 . . . . -179.9(3) ?
    C2 C3 C4 C5 . . . . -0.9(8) ?
    C3 C4 C5 C6 . . . . 0.6(8) ?
    C4 C5 C6 N2 . . . . -0.3(7) ?
    C4 C5 C6 C7 . . . . 179.9(4) ?
    C5 C6 C7 N3 . . . . 179.8(4) ?
    C6 N2 C2 C3 . . . . -0.6(6) ?
    C7 N3 C8 C9 . . . . -105.0(3) ?
    C7 N3 C8 C13 . . . . 76.9(4) ?
    C8 N3 C7 C6 . . . . -176.0(3) ?
    C8 C9 C10 C11 . . . . 1.2(5) ?
    C9 C8 C13 C12 . . . . -1.4(5) ?
    C9 C8 C13 C16 . . . . 178.4(3) ?
    C9 C10 C11 C12 . . . . -1.0(6) ?
    C9 C10 C11 C15 . . . . 179.9(4) ?
    C10 C11 C12 C13 . . . . -0.4(6) ?
    C11 C12 C13 C8 . . . . 1.6(5) ?
    C11 C12 C13 C16 . . . . -178.2(4) ?
    C13 C8 C9 C10 . . . . 0.0(5) ?
    C13 C8 C9 C14 . . . . 179.8(4) ?
    C14 C9 C10 C11 . . . . -178.6(4) ?
    C15 C11 C12 C13 . . . . 178.6(4) ?
loop_
    _geom_hbond_atom_site_label_D
    _geom_hbond_atom_site_label_H
    _geom_hbond_atom_site_label_A
    _geom_hbond_site_symmetry_A
    _geom_hbond_distance_DH
    _geom_hbond_distance_HA
    _geom_hbond_distance_DA
    _geom_hbond_angle_DHA
    _geom_hbond_publ_flag
    C4 H4 S1 1_655 0.93 2.89 3.769(4) 157.5 yes
    C7 H7 S1 4_675 0.93 2.83 3.680(3) 153.0 yes
    C10 H10 S1 4_575 0.93 3.17 3.871(4) 133.8 yes
    C10 H10 Cg1 4_575 0.93 2.73 3.655(4) 171.3 yes
_shelx_space_group_comment
;
The symmetry employed for this shelxl refinement is uniquely defined
by the following loop, which should always be used as a source of
symmetry information in preference to the above space-group names.
They are only intended as comments.
;
_shelx_estimated_absorpt_T_min     0.775
_shelx_estimated_absorpt_T_max     0.797
_shelx_hkl_file
;
   2   0   0   74.89    2.30
   2   0   0   70.39    2.70
  -2   0   0   73.49    2.70
   2   0   0   72.99    3.30
  -2   0   0   77.89    3.30
   4   0   0  806.12   25.50
  -4   0   0  810.62   24.50
  -4   0   0  783.72   25.50
   4   0   0  812.82   24.60
  -5   0   0    2.80    2.00
  -5   0   0    0.40    0.80
   5   0   0   -0.60    0.90
   5   0   0    0.30    1.50
   6   0   0  254.17    9.20
  -6   0   0  248.98   10.90
  -6   0   0  268.27    9.10
   6   0   0  270.97   10.60
  -7   0   0    0.60    2.90
   7   0   0   -0.40    1.60
   8   0   0   14.00    3.10
  -8   0   0   11.10    3.90
  -8   0   0   12.00    2.50
   8   0   0    8.10    2.00
   9   0   0    3.10    1.50
  -9   0   0    1.10    3.80
 -10   0   0  207.98   12.30
 -10   0   0  194.48    8.40
 -11   0   0   -3.50    2.10
 -11   0   0   -4.30    4.70
   2  -1   0 2248.97   69.99
  -2  -1   0 2281.87   74.09
   2  -1   0 2340.57   72.09
  -2  -1   0 2402.36   71.49
  -2   1   0 2306.87   70.09
   2   1   0 2365.26   71.39
  -2   1   0 2319.47   72.89
  -2   1   0 2362.76   71.49
   2   1   0 2293.47   70.49
   2   1   0 2424.16   74.29
  -3  -1   0 1284.27   37.30
   3  -1   0 1182.68   37.60
   3  -1   0 1267.17   37.90
  -3   1   0 1254.27   37.70
   3   1   0 1234.38   38.10
   3   1   0 1294.07   38.30
   3   1   0 1204.48   38.20
   3   1   0 1249.57   38.40
  -3   1   0 1250.67   38.00
  -3   1   0 1227.28   39.60
  -4  -1   0   -0.20    0.70
   4  -1   0    0.10    1.20
  -4   1   0    0.40    0.70
   4   1   0    0.80    1.50
  -4   1   0    2.50    1.60
  -4   1   0    0.60    0.30
   4   1   0    0.40    1.00
   5  -1   0  146.39    5.90
  -5  -1   0  154.78    7.60
  -5  -1   0  169.58    5.90
  -5   1   0  159.48    7.30
   5   1   0  162.28    5.10
   5   1   0  158.58    6.10
   5   1   0  156.58    5.00
   5   1   0  162.68    7.30
  -5   1   0  159.68    5.80
  -6  -1   0   88.49    4.10
   6  -1   0   88.09    5.40
  -6  -1   0   97.39    7.00
   6   1   0   91.29    2.90
  -6   1   0   95.29    6.20
  -6   1   0   94.39    4.30
   6   1   0   94.19    3.00
   6   1   0   82.69    4.50
   6   1   0   90.79    5.90
  -7  -1   0  170.08    9.20
  -7  -1   0  171.68    6.60
   7  -1   0  171.88    8.00
  -7   1   0  174.38    9.40
   7   1   0  171.58    8.40
   7   1   0  160.58    6.90
  -7   1   0  169.78    6.70
  -8  -1   0    0.10    3.30
  -8  -1   0   -1.20    0.90
   8  -1   0   -0.80    1.30
  -8   1   0   -0.90    1.00
   8   1   0    0.30    1.60
  -8   1   0    0.10    3.20
  -9  -1   0   73.99    4.30
  -9  -1   0   76.79    9.20
   9   1   0   77.39    5.60
   9   1   0   84.29    5.60
  -9   1   0   72.59    4.30
  -9   1   0   78.19    8.90
 -10  -1   0    6.00    1.80
 -10  -1   0   11.60    5.00
 -10   1   0    8.10    4.40
 -10   1   0    4.90    1.80
  10   1   0    9.10    2.40
 -11  -1   0   41.10   10.20
 -11   1   0   34.60    5.20
 -11   1   0   38.20    9.90
   0  -2   0 1687.73   51.69
   0  -2   0 1700.63   53.19
   1  -2   0   20.60    1.30
  -1  -2   0   22.20    1.40
  -1  -2   0   26.00    2.00
  -1   2   0   20.60    1.30
   1   2   0   21.10    1.40
  -1   2   0   21.90    1.20
   1   2   0   22.50    1.30
   2  -2   0 3424.46  106.59
  -2  -2   0 3454.25  105.19
   2  -2   0 3407.26  104.69
  -2  -2   0 3605.84  109.49
   2   2   0 3465.85  105.49
  -2   2   0 3476.45  106.89
   2   2   0 3444.56  105.09
   2   2   0 3425.26  108.49
  -2   2   0 3430.36  104.59
  -3  -2   0  357.46   11.30
  -3  -2   0  360.26   12.50
   3  -2   0  331.97   11.60
   3  -2   0  344.27   10.90
  -3   2   0  357.16   11.80
   3   2   0  366.56   12.40
   3   2   0  349.77   11.00
  -3   2   0  350.36   10.90
  -3   2   0  365.26   11.30
   3   2   0  364.26   11.30
   4  -2   0  709.03   22.90
  -4  -2   0  739.83   22.30
   4  -2   0  710.33   22.30
  -4  -2   0  728.73   23.70
  -4   2   0  723.13   23.10
   4   2   0  748.23   22.40
   4   2   0  692.03   21.90
  -4   2   0  730.43   22.30
  -4   2   0  725.83   22.20
   4   2   0  745.03   23.60
  -5  -2   0   39.80    5.10
  -5  -2   0   33.50    2.50
   5  -2   0   32.80    3.00
   5   2   0   31.00    1.80
  -5   2   0   40.10    4.00
  -5   2   0   40.20    1.50
  -5   2   0   37.30    2.60
   5   2   0   34.90    2.80
   5   2   0   35.40    3.90
   5   2   0   33.30    1.80
   6  -2   0  127.79    6.20
  -6  -2   0  133.39    7.80
  -6  -2   0  132.99    5.40
   6   2   0  135.19    5.90
   6   2   0  133.19    4.60
  -6   2   0  134.79    5.40
   6   2   0  134.09    4.60
  -6   2   0  139.79    7.50
   6   2   0  136.89    7.20
  -7  -2   0   70.89    6.90
   7  -2   0   70.49    4.80
  -7  -2   0   67.89    3.70
   7   2   0   64.99    2.60
   7   2   0   68.89    5.30
  -7   2   0   65.49    3.70
   7   2   0   65.49    4.30
   7   2   0   66.89    2.60
  -7   2   0   73.39    6.80
  -8  -2   0   89.59    4.40
  -8  -2   0   79.19    8.10
   8  -2   0   96.49    5.50
  -8   2   0   89.29    4.70
   8   2   0   83.39    5.50
  -8   2   0   94.89    8.00
   8   2   0   82.79    6.20
  -9  -2   0   27.70    7.60
  -9  -2   0   31.90    2.90
   9   2   0   26.20    4.10
  -9   2   0   27.50    6.80
 -10  -2   0   36.90    4.00
 -10  -2   0   34.60    8.40
  10   2   0   32.90    5.20
 -10   2   0   30.40    8.50
 -11  -2   0    0.80    4.70
 -11   2   0    0.70    2.60
 -11   2   0    0.50    4.90
  11   2   0    6.20    2.70
   0  -3   0   -0.70    0.70
   0  -3   0   -0.50    0.70
   0   3   0   -0.80    0.80
   0   3   0   -0.60    0.60
   1  -3   0 3324.07  103.09
  -1  -3   0 3467.75  105.99
   1  -3   0 3327.47  103.19
  -1  -3   0 3312.17  103.19
  -1   3   0 3304.37  103.49
   1   3   0 3361.56  103.19
   1   3   0 3469.75  105.89
  -1   3   0 3341.77  102.79
   2  -3   0   40.30    2.10
  -2  -3   0   38.90    2.20
   2   3   0   40.10    2.20
   2   3   0   40.40    2.30
  -2   3   0   38.70    2.10
  -3  -3   0  140.09    6.70
   3  -3   0  137.59    4.90
  -3  -3   0  135.39    5.10
  -3   3   0  137.39    4.90
   3   3   0  150.38    6.50
  -3   3   0  148.99    5.70
   3   3   0  141.39    5.30
   3   3   0  136.09    5.00
  -4  -3   0 1472.45   45.10
   4  -3   0 1363.36   43.90
  -4  -3   0 1450.55   43.60
   4  -3   0 1396.66   44.40
   4   3   0 1504.45   45.00
   4   3   0 1386.26   44.20
   4   3   0 1482.35   43.70
  -4   3   0 1500.65   43.60
  -4   3   0 1434.26   44.20
  -4   3   0 1444.76   44.50
  -5  -3   0 1031.20   34.50
   5  -3   0 1041.10   33.50
  -5  -3   0 1055.29   32.80
   5   3   0 1095.49   33.00
  -5   3   0 1094.39   32.90
   5   3   0 1103.49   34.50
  -5   3   0 1125.59   32.60
   5   3   0 1067.79   32.50
  -5   3   0 1051.79   33.70
   6  -3   0    1.10    1.10
  -6  -3   0    1.00    1.00
  -6  -3   0    2.40    2.90
  -6   3   0    1.90    1.00
   6   3   0   -0.10    1.90
  -6   3   0    1.00    0.60
  -6   3   0    2.60    2.20
   6   3   0    2.60    1.60
  -7  -3   0   89.19    7.70
  -7  -3   0   92.89    4.40
   7  -3   0   90.69    5.30
   7   3   0   92.59    3.70
   7   3   0   90.79    6.30
  -7   3   0   96.09    4.60
   7   3   0   87.79    3.70
   7   3   0   93.19    5.40
  -7   3   0   94.79    7.20
  -8  -3   0    3.50    3.70
   8   3   0    4.80    2.20
   8   3   0    5.10    1.00
   8   3   0    5.80    0.90
  -8   3   0    4.20    1.40
  -8   3   0    8.40    3.40
   8   3   0    2.10    1.90
  -9  -3   0   40.80    8.10
   9   3   0   37.40    4.50
  -9   3   0   32.50    3.40
  -9   3   0   44.80    7.60
 -10  -3   0   69.79    9.50
 -10  -3   0   79.39    4.60
 -10   3   0   61.89    5.40
 -10   3   0   67.79    9.10
  10   3   0   73.09    6.10
 -11  -3   0   35.40    9.10
 -11   3   0   29.30    6.00
   0  -4   0  392.36   12.80
   0  -4   0  356.16   12.70
   0   4   0  432.16   13.00
   0   4   0  406.96   12.70
   1  -4   0   14.20    2.00
  -1  -4   0   13.80    2.10
  -1  -4   0   17.40    2.70
   1  -4   0   17.00    2.00
  -1   4   0   12.80    1.90
   1   4   0   16.00    1.90
  -1   4   0   16.10    1.90
   2  -4   0  105.39    4.30
  -2  -4   0  107.49    5.60
  -2  -4   0  114.09    4.50
  -2   4   0  106.29    4.30
   2   4   0  101.59    4.40
   2   4   0  123.79    5.50
   2   4   0  104.99    4.30
  -2   4   0  106.09    4.30
  -3  -4   0  376.16   13.70
   3  -4   0  377.76   12.20
   3   4   0  378.06   12.50
  -3   4   0  394.46   12.70
   3   4   0  380.76   12.30
  -3   4   0  384.16   12.20
   3   4   0  395.66   13.60
  -4  -4   0  247.28   10.20
  -4  -4   0  218.58    8.20
   4  -4   0  239.68    8.00
   4   4   0  243.28    8.50
  -4   4   0  242.78    9.00
   4   4   0  253.57   10.00
   4   4   0  236.18    8.10
  -4   4   0  239.38    8.00
   5  -4   0   15.30    1.70
  -5  -4   0   13.00    3.10
  -5  -4   0   15.30    1.90
   5  -4   0   12.00    2.20
   5   4   0   14.90    1.80
  -5   4   0   19.90    3.70
   5   4   0   17.70    2.80
  -5   4   0   17.30    2.10
  -5   4   0   17.50    1.90
   5   4   0   14.20    3.90
   6  -4   0  436.96   15.50
  -6  -4   0  415.26   17.20
  -6  -4   0  463.65   14.90
   6   4   0  444.46   14.40
  -6   4   0  460.85   16.20
   6   4   0  464.65   17.10
  -6   4   0  481.15   15.10
  -6   4   0  474.35   14.20
   6   4   0  450.85   15.20
   6   4   0  431.26   14.50
  -7  -4   0    5.30    3.60
  -7  -4   0   10.40    2.00
  -7   4   0   11.10    3.00
   7   4   0    6.60    2.40
   7   4   0    9.20    1.90
   7   4   0    6.90    1.40
   7   4   0    9.40    2.20
  -7   4   0   10.20    2.20
  -7   4   0    7.50    1.60
  -8  -4   0   35.20    2.70
  -8  -4   0   30.30    7.30
   8   4   0   32.60    2.50
   8   4   0   30.20    2.80
  -8   4   0   30.20    6.30
  -8   4   0   29.00    3.10
   8   4   0   34.60    4.70
  -9  -4   0   -2.70    4.00
   9   4   0   -0.70    2.30
  -9   4   0   -1.80    1.40
  -9   4   0   -0.40    3.60
   9   4   0   -0.10    1.10
   9   4   0   -0.30    1.00
 -10  -4   0   38.60    9.50
  10   4   0   37.00    5.40
 -10   4   0   34.10    8.40
 -11  -4   0    1.10    4.80
  11   4   0    1.90    2.80
   0  -5   0   -0.90    0.90
   0   5   0   -0.50    1.10
   1  -5   0  182.78    6.70
  -1  -5   0  184.58    6.80
  -1  -5   0  183.08    7.40
   1  -5   0  179.08    6.80
   1   5   0  197.98    7.50
   1   5   0  180.88    6.70
  -1   5   0  180.38    6.70
  -1   5   0  182.98    6.70
  -2  -5   0    2.90    1.80
   2  -5   0    1.70    1.20
  -2  -5   0    3.80    1.20
   2   5   0    3.70    1.10
  -2   5   0    2.90    1.00
  -2   5   0    3.70    1.00
   2   5   0    6.20    1.70
   2   5   0    0.90    1.20
   3  -5   0  532.05   17.20
  -3  -5   0  540.85   18.70
   3   5   0  546.05   17.40
  -3   5   0  544.15   17.20
  -3   5   0  535.35   17.40
   3   5   0  572.44   18.60
   3   5   0  546.75   17.30
  -4  -5   0   -2.30    2.20
   4  -5   0   -0.60    1.00
  -4   5   0    0.00    0.80
   4   5   0   -1.20    0.80
   4   5   0    1.10    1.80
   4   5   0   -1.10    1.20
  -4   5   0   -1.10    1.40
  -5  -5   0    9.00    3.10
   5  -5   0    9.30    2.20
   5   5   0    9.50    2.70
  -5   5   0   11.10    1.90
  -5   5   0   12.80    3.60
   5   5   0    8.50    1.80
   5   5   0   12.30    1.90
  -6  -5   0   -1.50    3.10
  -6  -5   0    1.70    0.80
   6   5   0    0.40    0.90
  -6   5   0   -0.50    1.00
   6   5   0   -1.60    2.10
   6   5   0    1.30    1.80
  -6   5   0    1.90    2.30
  -6   5   0    0.30    1.00
  -7  -5   0  206.38   11.60
  -7  -5   0  224.48    8.20
  -7   5   0  223.08    7.60
   7   5   0  206.18    7.80
  -7   5   0  232.38    8.50
   7   5   0  220.68    8.90
  -7   5   0  228.58   10.40
   7   5   0  217.88    8.10
   7   5   0  204.28   10.50
  -8  -5   0   -0.60    3.90
   8   5   0    2.60    2.10
  -8   5   0    1.20    1.20
   8   5   0   -1.10    1.40
  -8   5   0    2.80    3.00
   8   5   0    0.90    1.20
  -9  -5   0   39.30    8.40
   9   5   0   43.50    3.60
   9   5   0   47.10    3.30
   9   5   0   42.70    5.10
  -9   5   0   40.30    4.20
  -9   5   0   37.70    7.30
 -10  -5   0    0.00    4.50
  10   5   0   -1.50    2.50
  10   5   0   -1.10    1.30
 -10   5   0   -4.10    4.00
  10   5   0   -0.20    1.40
 -11  -5   0    3.80    5.20
  11   5   0    1.00    3.00
   0  -6   0  297.57   10.80
   0  -6   0  298.27   10.70
   0   6   0  320.47   10.60
   0   6   0  322.17   10.90
  -1  -6   0   82.19    4.30
   1  -6   0   82.09    4.30
  -1  -6   0   83.19    4.90
   1  -6   0   84.09    4.20
   1   6   0   80.99    4.00
  -1   6   0   80.79    4.10
   1   6   0   96.29    5.00
  -1   6   0   70.89    3.80
   2  -6   0   97.99    4.80
  -2  -6   0   98.29    6.00
  -2  -6   0   99.29    4.80
   2   6   0  102.89    4.60
  -2   6   0   99.89    4.50
   2   6   0   95.69    4.70
   2   6   0  115.29    5.70
  -3  -6   0  258.97   10.50
   3  -6   0  246.48    8.90
  -3   6   0  244.68    8.80
   3   6   0  243.78    9.00
   3   6   0  263.47   10.20
   3   6   0  247.18    8.90
  -3   6   0  241.68    8.70
   4  -6   0   19.30    2.40
  -4  -6   0   17.20    4.90
  -4   6   0   16.10    2.30
   4   6   0   20.90    2.30
   4   6   0   19.10    3.00
  -4   6   0   19.40    3.20
  -4   6   0   19.60    2.20
   5  -6   0   -0.80    1.30
  -5  -6   0   -1.10    2.90
   5   6   0    1.00    1.00
  -5   6   0    0.50    1.10
  -5   6   0   -0.10    1.90
   5   6   0   -1.40    1.70
   5   6   0   -0.50    2.10
  -6  -6   0  340.67   15.20
  -6   6   0  377.76   12.70
  -6   6   0  366.06   12.10
   6   6   0  354.16   12.30
   6   6   0  358.46   12.90
  -6   6   0  369.46   13.70
   6   6   0  363.86   14.70
  -7  -6   0   64.19    7.90
   7   6   0   68.09    4.30
   7   6   0   74.29    4.00
   7   6   0   70.89    5.50
  -7   6   0   71.69    6.50
  -7   6   0   77.29    4.30
  -7   6   0   71.79    3.90
  -8  -6   0   12.50    4.50
  -8   6   0   12.10    2.60
  -8   6   0   14.00    3.50
   8   6   0   11.80    2.60
  -8   6   0   10.40    1.60
   8   6   0   16.70    3.50
  -9  -6   0  103.19   10.20
  -9   6   0  122.29    4.40
   9   6   0  122.39    5.70
   9   6   0  123.09    5.90
  -9   6   0  109.89    9.00
   9   6   0  121.59    7.10
  -9   6   0  120.39    4.20
  -9   6   0  116.79    6.60
 -10  -6   0   31.20    8.80
  10   6   0   17.60    3.30
 -10   6   0   14.50    4.80
   0   7   0   -1.30    1.00
   1  -7   0  235.98    8.80
  -1  -7   0  233.38    8.90
  -1  -7   0  230.68    9.40
   1  -7   0  229.88    8.80
  -1   7   0  244.48    8.70
   1   7   0  243.08    8.70
  -1   7   0  240.68    8.80
   1   7   0  218.08    9.20
   2  -7   0  449.06   15.30
  -2  -7   0  458.35   16.30
  -2  -7   0  443.56   15.40
   2   7   0  460.05   15.20
  -2   7   0  446.76   15.10
   2   7   0  471.55   16.20
  -2   7   0  459.05   15.10
   2   7   0  461.05   15.20
  -3  -7   0    3.80    2.60
   3  -7   0    3.90    1.60
  -3   7   0    5.00    1.30
   3   7   0    3.40    1.70
   3   7   0    7.50    2.40
  -3   7   0    5.00    1.30
   3   7   0    5.30    1.30
  -4  -7   0  185.88    9.80
   4  -7   0  179.98    7.40
   4   7   0  191.58    7.30
   4   7   0  204.98    9.30
  -4   7   0  176.08    7.20
   4   7   0  177.08    7.60
  -4   7   0  186.58    7.20
  -4   7   0  183.28    7.70
  -5  -7   0  202.28   10.60
  -5   7   0  205.98    7.80
   5   7   0  210.38    9.90
  -5   7   0  196.08    8.00
   5   7   0  210.18    7.90
  -5   7   0  204.08    8.90
   5   7   0  208.28    8.50
  -6  -7   0   -1.50    3.40
   6   7   0    0.20    2.00
   6   7   0   -1.40    2.10
  -6   7   0    1.60    1.20
  -6   7   0    1.50    2.30
  -7  -7   0    8.50    4.20
  -7   7   0    9.50    1.70
  -7   7   0   10.30    3.00
   7   7   0    9.40    2.00
   7   7   0    9.80    2.40
  -8  -7   0    9.70    4.40
  -8   7   0    6.80    1.80
  -8   7   0    9.00    3.30
   8   7   0   10.50    2.20
   8   7   0    7.40    2.50
  -9  -7   0    2.80    4.60
  -9   7   0    4.40    2.30
   9   7   0    5.80    2.10
   9   7   0    6.40    1.90
   9   7   0    3.80    2.60
  -9   7   0   -0.70    3.60
 -10  -7   0   -0.40    4.40
  10   7   0    3.60    2.30
  10   7   0    0.30    2.70
   0  -8   0    4.40    1.80
   0  -8   0    4.70    1.90
   0   8   0    5.30    1.70
   0   8   0    5.50    1.40
   1  -8   0    6.80    2.00
  -1  -8   0    7.10    2.00
  -1  -8   0    7.70    2.20
   1  -8   0    8.40    1.90
   1   8   0    9.60    1.60
   1   8   0    9.80    2.20
  -1   8   0    7.30    1.50
  -1   8   0    9.40    1.70
  -2  -8   0  651.43   22.50
   2  -8   0  661.93   21.60
   2   8   0  652.13   21.50
   2   8   0  674.03   22.50
  -2   8   0  644.14   21.30
  -2   8   0  674.43   21.40
   2   8   0  668.93   21.50
   3  -8   0   12.40    2.10
  -3  -8   0   12.60    3.00
  -3   8   0   14.50    2.30
  -3   8   0   14.40    2.50
   3   8   0   12.10    2.10
   4  -8   0   68.39    4.70
  -4  -8   0   62.69    7.00
  -4   8   0   70.29    4.00
   4   8   0   73.99    5.80
   4   8   0   68.09    4.90
  -4   8   0   63.99    4.80
  -4   8   0   70.09    4.10
   4   8   0   72.39    4.00
  -5  -8   0   12.10    3.80
  -5   8   0   19.80    2.60
   5   8   0   15.50    2.40
  -5   8   0   15.00    4.10
   5   8   0   20.60    2.30
   5   8   0   15.30    4.20
  -6  -8   0   -1.00    3.40
   6   8   0    1.30    2.10
  -6   8   0    4.10    1.40
  -6   8   0    3.10    2.50
  -7  -8   0   39.30    7.70
   7   8   0   57.29    3.80
   7   8   0   44.30    5.60
  -7   8   0   46.20    4.00
  -7   8   0   43.90    6.10
  -7   8   0   54.59    3.30
  -8  -8   0  147.99   11.20
  -8   8   0  172.78    7.50
  -8   8   0  158.18    9.60
   8   8   0  166.38    8.80
  -8   8   0  161.58    7.40
   8   8   0  170.28    7.80
   8   8   0  168.98    7.40
  -9  -8   0    8.30    4.70
  -9   8   0    3.20    2.20
  -9   8   0    5.20    3.90
   9   8   0    7.30    3.10
 -10  -8   0    0.30    4.80
  10   8   0   -3.80    2.90
   0  -9   0   -1.30    1.80
   0   9   0   -1.30    1.00
   0   9   0    0.20    1.60
   1  -9   0  357.66   12.90
  -1  -9   0  352.76   13.50
  -1  -9   0  349.27   12.90
   1  -9   0  342.17   12.70
  -1   9   0  345.27   12.30
  -1   9   0  346.27   12.60
   1   9   0  345.37   13.20
   1   9   0  354.16   12.50
   2  -9   0    1.50    1.90
  -2  -9   0   -0.60    2.50
   2   9   0   -1.60    1.70
   2   9   0    0.90    2.10
   2   9   0    2.90    1.20
  -2   9   0    2.80    1.40
  -2   9   0    2.70    1.10
  -3  -9   0   53.29    6.50
   3  -9   0   56.59    4.70
   3   9   0   68.09    3.90
   3   9   0   67.49    5.50
  -3   9   0   64.59    3.90
   3   9   0   60.39    4.80
  -3   9   0   66.99    4.10
  -4  -9   0   35.40    6.70
  -4   9   0   55.79    3.70
  -4   9   0   44.90    3.40
   4   9   0   48.20    4.60
   4   9   0   50.39    3.30
  -4   9   0   43.10    4.40
   4   9   0   44.20    5.10
  -5  -9   0   50.09    7.20
  -5   9   0   72.09    4.20
   5   9   0   69.99    3.80
   5   9   0   58.49    5.20
  -5   9   0   60.19    3.80
  -5   9   0   57.89    5.30
  -6  -9   0    0.00    3.40
   6   9   0    1.80    2.30
  -7  -9   0  108.39    9.70
  -7   9   0  107.59    7.90
   7   9   0  126.49    5.90
   7   9   0  109.19    7.10
  -7   9   0  113.69    6.10
  -7   9   0  132.79    6.30
  -8  -9   0    1.00    4.10
   8   9   0   -1.00    2.60
   8   9   0    5.40    2.40
  -8   9   0   -3.00    2.10
  -9  -9   0   38.70    9.60
   9   9   0   48.20    5.90
   9   9   0   51.09    8.40
   0 -10   0  449.06   16.70
   0  10   0  463.05   15.90
   0  10   0  478.05   16.70
   1 -10   0   24.60    4.20
   1 -10   0   27.30    4.30
  -1 -10   0   23.60    4.60
   1  10   0   32.10    2.70
   1  10   0   24.10    4.40
  -1  10   0   32.30    2.50
  -1  10   0   25.60    3.60
  -2 -10   0   91.09    7.20
   2 -10   0   90.89    6.00
   2  10   0   97.59    4.80
   2  10   0   93.09    5.90
  -2  10   0   95.89    4.80
   2  10   0   98.79    6.60
  -2  10   0   98.39    5.40
  -3 -10   0    4.50    3.30
  -3  10   0    8.70    1.80
   3  10   0   10.80    1.80
   3  10   0    7.80    2.40
   3  10   0    6.50    2.50
  -4 -10   0   60.19    7.10
   4  10   0   67.99    5.50
  -4  10   0   72.39    4.10
   4  10   0   75.89    4.00
  -4  10   0   71.79    5.10
  -4  10   0   74.29    4.40
  -5 -10   0   -2.00    3.30
  -5  10   0    2.20    1.20
   5  10   0   -0.40    2.10
  -5  10   0   -0.70    2.20
  -6 -10   0   44.00    8.40
  -6  10   0   51.19    6.00
  -6  10   0   58.29    4.20
   6  10   0   54.79    5.60
  -7 -10   0   29.20    7.60
   7  10   0   30.20    6.10
  -7  10   0   31.00    4.60
  -8 -10   0   79.69    9.70
   8  10   0   58.29    7.00
   8  10   0   80.09    5.80
   8  10   0   82.49    6.40
  -8  10   0   56.59    6.20
   0  11   0   -0.30    1.80
   1 -11   0   54.29    5.30
  -1 -11   0   54.09    6.30
   1  11   0   54.39    5.20
  -1  11   0   64.79    3.60
   1  11   0   62.79    3.60
  -1  11   0   57.69    4.70
  -2 -11   0   25.70    5.40
   2  11   0   38.40    2.50
  -2  11   0   33.00    3.70
  -2  11   0   30.70    2.40
  -3 -11   0  350.96   14.90
  -3  11   0  346.17   12.70
   3  11   0  347.77   13.30
   3  11   0  329.67   14.00
   3  11   0  330.57   12.40
  -3  11   0  347.57   12.50
  -4  11   0   24.90    3.40
   4  11   0   28.30    3.40
  -4  11   0   20.30    2.30
  -5 -11   0   32.70    7.60
   5  11   0   36.70    5.40
  -5  11   0   37.70    5.30
  -5  11   0   48.00    3.50
  -6 -11   0    7.10    4.10
   6  11   0    6.40    2.80
  -6  11   0   10.40    3.10
  -6  11   0    8.10    2.10
  -7 -11   0  120.79   10.40
  -7  11   0  107.99    8.40
  -7  11   0  104.59    7.00
   7  11   0  120.39    7.80
  -8 -11   0    4.90    4.20
   8  11   0   -0.70    3.10
  -8  11   0   -3.10    3.60
   8  11   0    8.80    3.00
   0 -12   0   84.89    6.60
   0  12   0   79.39    5.80
  -1 -12   0    4.50    2.70
   1 -12   0    5.70    2.60
   1  12   0   -0.20    1.90
  -1  12   0    2.80    1.80
  -2 -12   0  145.29    9.30
   2  12   0  120.59    7.50
  -2  12   0  145.09    7.10
   2  12   0  138.09    7.70
  -3 -12   0   11.90    3.70
   3  12   0   13.20    2.80
  -4 -12   0  127.69    9.50
  -4  12   0  132.39    7.30
   4  12   0  134.89    7.90
  -4  12   0  135.29    6.80
  -6 -12   0   91.99    9.10
  -6  12   0  104.89    6.20
   6  12   0   86.09    7.60
  -7  12   0   -4.00    3.30
   7  12   0    1.10    2.90
   0 -13   0    5.80    2.90
   0  13   0   -1.00    2.00
   1 -13   0  119.19    7.80
  -1 -13   0  123.99    8.60
  -1  13   0  102.39    7.00
  -2 -13   0    2.90    3.20
  -2  13   0    4.80    2.30
  -3 -13   0   39.40    7.50
  -3  13   0   46.60    5.00
  -4  13   0   20.00    4.80
  -5 -13   0  191.08   11.90
   5  13   0  182.68    9.70
  -5  13   0  183.88    8.70
  -5  13   0  170.08    9.40
   0  14   0   36.90    6.00
   1 -14   0  147.99    8.90
  -1  14   0  116.79    8.40
   1  14   0  132.69    8.00
  -2 -14   0  105.39    9.00
  -2  14   0   81.09    7.30
   2  14   0   89.69    7.00
  -3 -14   0   62.59    8.50
  -3  14   0   44.30    6.00
   3  14   0   49.00    6.40
  -4 -14   0   74.39    8.60
  -4  14   0   72.79    6.50
   4  14   0   63.09    6.80
  -4  14   0   70.69    6.60
  -5 -14   0    5.50    4.50
   5  14   0    2.10    2.90
  -5  14   0    6.80    3.20
  -1 -15   0  105.89    9.20
   1  15   0   78.59    6.80
  -3 -15   0   68.59    9.20
   3  15   0   51.69    7.00
 -11   0   1    9.70    5.00
 -10   0   1   -4.20    3.80
   9   0  -1  169.48    8.60
  -9   0   1  157.78   10.10
   9   0  -1  172.38    7.90
  -9   0   1  161.08    7.00
  -8   0   1    1.40    3.10
   8   0  -1   -1.60    1.50
   8   0  -1   -2.20    1.60
   7   0  -1   24.90    3.70
  -7   0   1   34.50    3.00
   7   0  -1   29.90    4.00
  -7   0   1   38.70    5.60
  -6   0   1    0.10    0.90
   6   0  -1   -0.60    0.40
  -6   0   1    2.70    2.30
   6   0  -1   -1.60    1.20
   6   0  -1   -1.90    1.60
   5   0  -1 2473.65   77.19
   5   0  -1 2498.75   76.19
  -5   0   1 2382.16   77.89
   5   0  -1 2611.64   78.89
  -5   0   1 2585.04   75.79
   4   0  -1    1.60    1.40
  -4   0   1    0.80    0.80
   4   0  -1    0.80    0.50
   4   0  -1   -1.20    0.90
  -3   0   1  753.02   24.00
   3   0  -1  803.02   24.10
  -3   0   1  748.63   23.50
  -3   0   1  804.72   23.60
   3   0  -1  763.22   23.60
   3   0  -1  771.42   24.20
   2   0  -1    3.70    0.80
   2   0  -1    0.60    0.60
   2   0  -1    1.80    0.80
  -2   0   1    0.70    0.60
  -2   0   1    2.00    0.90
  -1   0  -1  782.02   25.90
  -2   0  -1    0.90    0.40
   2   0   1    0.10    0.90
  -2   0  -1    0.80    0.30
   2   0   1    0.40    0.40
  -2   0  -1    1.50    1.00
  -3   0  -1  133.09    5.60
   3   0   1  116.99    5.30
  -3   0  -1  115.39    4.10
   3   0   1  112.09    4.20
  -4   0  -1    2.60    1.80
  -4   0  -1    0.10    0.70
   4   0   1   -0.30    1.30
   5   0   1  283.37    9.70
  -5   0  -1  296.97    9.60
  -5   0  -1  292.97   11.40
   5   0   1  298.17   11.10
  -6   0  -1    3.90    2.80
   6   0   1   -1.00    1.50
   7   0   1   18.40    3.10
   7   0   1   27.20    3.50
  -7   0  -1   30.50    5.90
  -7   0  -1   22.60    2.50
   8   0   1    2.70    1.40
  -8   0  -1   -1.00    3.70
  -9   0  -1  613.64   20.10
  -9   0  -1  619.64   23.50
 -10   0  -1   -0.90    4.50
 -10   0  -1   -2.30    1.60
 -11   0  -1   22.30    5.80
 -11  -1   1   -3.60    4.40
 -11   1   1   -4.00    4.30
 -10  -1   1   11.50    2.00
 -10  -1   1   17.50    5.00
 -10   1   1   16.10    4.50
 -10   1   1    9.50    2.10
  -9  -1   1   35.60    8.10
  -9  -1   1   39.40    3.20
   9   1  -1   34.40    4.40
   9   1  -1   39.90    4.80
  -9   1   1   29.80    3.20
  -9   1   1   47.60    7.60
  -8  -1   1  135.49    9.50
  -8  -1   1  142.79    6.10
   8  -1  -1  146.79    7.50
  -8   1   1  142.49    9.10
  -8   1   1  142.89    6.10
   8   1  -1  141.39    7.90
   8   1  -1  140.49    6.90
  -7  -1   1    3.30    2.90
   7  -1  -1   -0.90    1.50
  -7  -1   1   -0.50    1.10
  -7   1   1   -1.20    1.00
  -7   1   1    2.00    2.60
   7   1  -1   -0.50    0.40
   7   1  -1   -1.30    1.60
   7   1  -1   -2.50    1.60
  -6  -1   1  138.99    5.50
   6  -1  -1  127.99    4.20
  -6  -1   1  129.49    7.70
   6  -1  -1  123.79    5.70
   6  -1  -1  133.19    6.40
  -6   1   1  129.59    6.90
   6   1  -1  125.89    4.40
   6   1  -1  136.19    4.50
   6   1  -1  130.69    6.80
  -6   1   1  138.59    5.50
   6   1  -1  128.49    5.80
   5  -1  -1    2.70    1.20
   5  -1  -1    3.40    0.60
  -5  -1   1    7.30    2.40
  -5  -1   1    3.30    1.00
   5  -1  -1    5.10    1.50
   5   1  -1    4.00    1.30
  -5   1   1    3.30    0.60
  -5   1   1    4.30    1.00
   5   1  -1    5.00    1.80
   4  -1  -1  945.71   28.20
  -4  -1   1  929.21   27.60
   4  -1  -1  891.81   27.60
  -4  -1   1  876.51   28.40
   4  -1  -1  895.71   28.20
   4   1  -1  890.71   27.80
  -4   1   1  890.61   27.40
  -4   1   1  912.81   27.60
   4   1  -1  938.21   28.50
   4   1  -1  901.51   27.60
  -4   1   1  842.92   28.00
   3  -1  -1  298.97    9.80
  -3  -1   1  299.97    9.50
   3  -1  -1  290.37    9.00
   3  -1  -1  268.67    9.40
  -3  -1   1  303.37   10.30
   3   1  -1  306.17   10.20
   3   1  -1  275.17    9.00
  -3   1   1  292.87    9.40
  -3   1   1  293.67    9.80
   3   1  -1  286.07    9.40
  -3   1   1  281.87    9.00
  -2  -1   1 1638.74   49.60
   2  -1  -1 1653.03   50.59
  -2  -1   1 1574.74   50.89
  -2  -1   1 1556.74   49.20
   2  -1  -1 1649.13   49.50
   2   1  -1 1617.04   51.89
  -2   1   1 1607.44   50.49
   2   1  -1 1605.04   49.10
   2   1  -1 1596.84   49.50
  -2   1   1 1585.64   48.90
  -2   1   1 1561.94   49.50
  -1  -1  -1   62.59    2.30
  -1  -1  -1   70.39    2.90
   1   1   1   65.39    2.20
  -1   1  -1   66.09    2.20
  -1   1  -1   60.99    2.70
   2  -1   1 1372.46   44.40
  -2  -1  -1 1368.86   42.90
  -2  -1  -1 1390.26   45.30
  -2  -1  -1 1391.66   42.80
   2   1   1 1412.16   43.00
  -2   1  -1 1416.46   44.50
   2   1   1 1393.76   42.60
   2   1   1 1435.86   42.30
  -2   1  -1 1404.56   42.80
  -2   1  -1 1371.16   42.20
   3  -1   1  171.48    6.70
  -3  -1  -1  186.08    7.30
  -3  -1  -1  170.78    5.50
  -3  -1  -1  172.98    5.80
  -3   1  -1  175.98    5.80
   3   1   1  179.68    5.90
   3   1   1  174.18    5.60
   3   1   1  180.78    7.10
  -3   1  -1  167.08    5.30
  -3   1  -1  178.58    5.30
  -4  -1  -1 1499.95   46.70
   4  -1   1 1521.05   46.40
  -4  -1  -1 1520.15   45.70
   4   1   1 1515.35   45.90
   4   1   1 1523.85   46.20
  -4   1  -1 1477.05   46.10
  -4   1  -1 1509.55   46.50
   4   1   1 1525.55   46.60
  -5  -1  -1   75.79    3.40
   5  -1   1   72.69    4.50
  -5  -1  -1   81.49    5.70
   5   1   1   76.79    5.00
   5   1   1   79.19    2.50
  -5   1  -1   76.39    3.40
   5   1   1   76.09    3.70
   5   1   1   76.49    2.50
  -5   1  -1   77.89    5.30
   6  -1   1  262.17   10.40
  -6  -1  -1  270.17    9.00
  -6  -1  -1  262.67   11.40
   6   1   1  257.17   10.70
  -6   1  -1  254.97   11.00
   6   1   1  262.07    9.20
  -6   1  -1  264.57    9.00
   7  -1   1   12.40    3.00
  -7  -1  -1   12.20    2.10
   7   1   1    7.50    1.70
  -7   1  -1   20.00    5.50
  -7   1  -1   10.10    1.50
   7   1   1   14.00    3.50
  -8  -1  -1  268.07   13.00
  -8  -1  -1  268.87    9.60
   8  -1   1  286.07   11.40
   8   1   1  256.07   10.00
  -8   1  -1  269.87    9.70
  -8   1  -1  261.87   12.70
   8   1   1  275.57   11.70
  -9  -1  -1   24.30    3.20
  -9   1  -1   19.00    3.40
   9   1   1   32.00    4.30
 -10  -1  -1  136.59   10.90
 -10  -1  -1  131.79    6.40
 -10   1  -1  127.29   10.50
 -10   1  -1  118.99    6.50
 -11  -1  -1   -4.50    4.80
 -11  -1  -1    2.30    2.30
 -11   1  -1   -1.70    4.70
 -11   1  -1    1.70    2.30
 -11  -2   1   17.80    5.50
 -11   2   1   14.90    5.00
  11   2  -1   27.30    5.60
 -10  -2   1    6.60    1.40
 -10  -2   1    4.60    4.40
  10   2  -1    8.10    2.60
 -10   2   1    5.30    4.10
  -9  -2   1   58.89    3.70
  -9  -2   1   47.60    7.90
  -9   2   1   65.99    7.70
  -9   2   1   54.49    3.80
   9   2  -1   62.59    5.40
   9   2  -1   43.30    5.40
  -8  -2   1    1.70    1.00
  -8  -2   1   -1.90    3.30
   8  -2  -1    3.10    1.50
   8   2  -1    1.40    0.80
   8   2  -1    2.90    0.70
  -8   2   1    1.40    1.30
  -8   2   1    2.30    3.10
   8   2  -1   -0.70    1.90
   8   2  -1    1.00    1.80
   7  -2  -1  447.16   15.70
  -7  -2   1  449.66   14.60
  -7  -2   1  428.86   16.80
  -7   2   1  437.56   14.60
  -7   2   1  430.96   16.20
   7   2  -1  448.76   16.60
   7   2  -1  436.16   13.60
   7   2  -1  431.36   14.90
   7   2  -1  433.16   13.60
   6  -2  -1  101.69    5.30
  -6  -2   1  102.09    4.60
  -6  -2   1  100.69    6.80
   6  -2  -1   97.29    3.50
  -6   2   1  101.49    3.50
   6   2  -1   95.09    3.80
  -6   2   1  105.09    6.30
   6   2  -1   96.49    3.80
  -6   2   1  102.99    4.70
   6   2  -1  105.09    5.20
   6   2  -1  100.49    6.10
   5  -2  -1  123.39    4.30
  -5  -2   1  118.09    5.10
  -5  -2   1  126.79    7.00
   5  -2  -1  130.29    5.70
   5   2  -1  125.09    4.60
   5   2  -1  129.69    6.50
   5   2  -1  129.59    5.50
   5   2  -1  124.99    4.50
  -5   2   1  131.09    4.40
  -5   2   1  125.59    5.20
  -5   2   1  131.79    6.20
   4  -2  -1  247.18    8.10
  -4  -2   1  259.07   10.00
  -4  -2   1  252.27    8.70
   4  -2  -1  256.17    9.00
  -4   2   1  267.97    9.20
   4   2  -1  254.47    8.80
   4   2  -1  275.97   10.00
   4   2  -1  241.78    8.20
  -4   2   1  247.88    8.60
  -4   2   1  259.07    8.20
  -3  -2   1 2843.52   92.99
   3  -2  -1 2795.82   88.39
   3  -2  -1 2858.91   90.09
  -3  -2   1 2952.10   88.99
  -3   2   1 3004.50   89.29
   3   2  -1 2797.02   87.79
  -3   2   1 2864.51   90.29
  -3   2   1 2925.71   88.49
   3   2  -1 2971.20   92.19
   2  -2  -1 3078.29   95.09
   2  -2  -1 2938.71   94.49
  -2  -2   1 3054.99   99.09
  -2  -2   1 3236.68   95.59
  -2   2   1 3165.18   95.09
  -2   2   1 3153.58   95.39
   2   2  -1 3057.19   94.39
   2   2  -1 3263.37   98.99
   1  -2  -1 1128.59   35.00
  -1  -2   1 1084.49   36.20
  -1  -2   1 1109.09   34.10
  -1   2   1 1100.29   34.50
   1   2  -1 1110.49   35.50
   1   2  -1 1102.99   34.20
  -1   2   1 1124.39   34.00
   0  -2  -1 1621.04   50.19
   0  -2  -1 1730.53   50.79
   0  -2   1 1680.83   51.69
   0   2   1 1416.66   49.80
   0   2   1 1635.44   50.29
  -1  -2  -1   14.70    1.90
   1   2   1   12.40    1.70
  -2  -2  -1   34.70    1.90
  -2   2  -1   35.00    2.60
   2   2   1   39.60    1.90
  -2   2  -1   37.60    1.70
   2   2   1   39.90    1.90
  -3  -2  -1 1404.96   42.20
  -3  -2  -1 1369.36   42.40
  -3  -2  -1 1362.26   41.50
   3  -2   1 1307.27   41.50
   3   2   1 1358.06   41.10
   3   2   1 1406.76   42.10
   3   2   1 1383.46   42.40
  -3   2  -1 1340.97   42.00
   4  -2   1  437.66   14.70
  -4  -2  -1  443.96   13.80
  -4  -2  -1  433.16   15.40
   4   2   1  380.46   13.80
  -4   2  -1  448.66   13.20
   4   2   1  441.96   13.50
  -4   2  -1  446.16   13.80
  -4   2  -1  455.85   15.10
   4   2   1  459.65   15.40
  -4   2  -1  435.06   13.20
  -5  -2  -1  423.66   15.70
   5  -2   1  438.16   15.00
  -5  -2  -1  440.96   13.80
   5   2   1  449.56   15.60
  -5   2  -1  415.36   15.20
   5   2   1  425.76   13.90
   5   2   1  431.76   13.30
  -5   2  -1  435.76   13.80
  -6  -2  -1   -0.90    0.80
   6  -2   1   -0.20    1.20
  -6  -2  -1    5.10    3.00
   6   2   1   -0.90    1.80
   6   2   1   -0.40    1.40
   6   2   1    0.60    0.60
  -6   2  -1   -0.40    0.90
  -6   2  -1    2.40    2.50
   6   2   1    0.30    0.50
  -7  -2  -1  176.78    6.80
  -7  -2  -1  176.18   10.00
   7  -2   1  180.58    8.20
  -7   2  -1  181.28    9.50
  -7   2  -1  184.78    7.00
   7   2   1  181.58    7.40
   7   2   1  191.18    9.10
  -8  -2  -1   -0.40    1.10
  -8  -2  -1    2.60    3.70
   8   2   1   -1.60    1.80
  -8   2  -1    3.80    3.40
   8   2   1   -0.80    1.50
  -9  -2  -1  266.37   13.80
   9  -2   1  288.67   11.20
  -9  -2  -1  259.17    9.80
  -9   2  -1  263.07   13.20
   9   2   1  255.07   10.30
  -9   2  -1  244.48    9.80
 -10   2  -1   17.60    5.00
 -10   2  -1   15.60    2.60
  10   2   1   27.60    4.90
 -11  -2  -1   10.90    5.60
 -11   2  -1   10.00    5.30
 -11   2  -1   11.00    2.90
 -11  -3   1   34.10    9.50
 -11   3   1   21.40    5.20
  11   3  -1   34.70    6.00
 -10  -3   1  244.68    9.60
  10  -3  -1  282.27   11.20
 -10  -3   1  240.18   13.60
  10   3  -1  244.08   10.40
 -10   3   1  232.98   12.90
 -10   3   1  219.38    9.90
  -9  -3   1    1.50    3.80
  -9   3   1    3.30    3.20
   9   3  -1    7.10    1.70
   9   3  -1    2.70    2.20
  -8  -3   1   25.00    2.40
   8  -3  -1   29.60    3.30
  -8   3   1   25.40    6.00
  -8   3   1   18.10    2.80
   8   3  -1   23.60    2.20
   8   3  -1   17.90    4.00
   8   3  -1   25.30    2.10
  -7  -3   1   12.30    3.50
   7  -3  -1   15.20    2.80
  -7  -3   1   11.10    2.20
   7   3  -1   15.60    1.80
  -7   3   1   14.50    1.50
   7   3  -1   10.60    2.20
   7   3  -1   10.70    2.60
   7   3  -1   12.30    2.00
  -7   3   1   14.60    2.40
  -6  -3   1  284.97    9.80
   6  -3  -1  270.87    8.80
  -6  -3   1  268.17   11.90
   6  -3  -1  268.17   10.20
   6   3  -1  281.47   10.00
  -6   3   1  281.07    9.80
   6   3  -1  270.87    9.10
  -6   3   1  272.87   10.80
  -6   3   1  284.17    8.90
   6   3  -1  284.57   11.60
   5  -3  -1   45.60    2.40
  -5  -3   1   48.70    2.90
   5  -3  -1   43.50    3.20
  -5  -3   1   49.80    5.10
  -5   3   1   53.09    4.10
   5   3  -1   42.50    2.60
  -5   3   1   52.69    3.00
   5   3  -1   57.49    4.70
   5   3  -1   52.99    3.70
  -5   3   1   48.20    2.50
   5   3  -1   44.40    2.50
  -4  -3   1 3129.99   99.39
   4  -3  -1 3067.79   95.39
  -4  -3   1 3107.39   94.29
   4  -3  -1 3021.30   97.19
  -4   3   1 3247.28   95.39
   4   3  -1 3244.48   98.39
  -4   3   1 3149.68   94.89
  -4   3   1 3139.39   97.59
   4   3  -1 3014.70   95.49
   4   3  -1 3071.89   95.59
   4   3  -1 3006.90   95.39
  -3  -3   1  330.77   12.00
   3  -3  -1  320.07   10.60
  -3  -3   1  329.67   10.80
   3  -3  -1  317.07   10.70
   3   3  -1  326.77   10.70
  -3   3   1  337.17   10.90
   3   3  -1  357.36   12.00
  -3   3   1  344.67   10.70
   3   3  -1  342.57   11.00
  -2  -3   1   11.90    1.70
  -2   3   1   14.50    1.80
   2   3  -1   13.80    1.60
   2   3  -1   18.10    2.00
   1  -3  -1 9317.37  283.57
  -1   3   1 9428.86  283.47
   1   3  -1 9388.66  283.47
   1   3  -1 9999.00  287.47
   1   3  -1 9119.79  282.67
   0  -3  -1    0.10    0.80
   0  -3   1   -0.90    0.90
   0  -3  -1    1.40    0.80
   0   3  -1   -0.80    0.80
   0   3  -1   -0.90    0.60
   0   3   1    0.30    0.80
  -1  -3  -1 1250.17   39.60
  -1  -3  -1 1309.27   40.70
   1   3   1 1294.27   38.70
   1   3   1 1276.47   39.50
  -1   3  -1 1252.07   38.80
  -1   3  -1 1271.07   39.60
  -2  -3  -1    6.60    1.00
   2   3   1    5.70    1.00
  -2   3  -1    5.80    1.30
  -2   3  -1    4.70    1.30
   2   3   1    6.10    1.00
  -3  -3  -1   40.00    4.00
  -3  -3  -1   32.20    2.10
   3   3   1   38.90    3.60
  -3   3  -1   30.40    3.20
   3   3   1   33.00    2.00
  -3   3  -1   30.30    1.80
  -4  -3  -1  251.37   10.40
  -4  -3  -1  258.07    8.60
   4  -3   1  251.97    9.40
   4   3   1  263.97    8.80
  -4   3  -1  245.48    8.20
  -4   3  -1  264.07    8.60
   4   3   1  254.27    8.40
  -4   3  -1  263.67    9.70
   4   3   1  261.87   10.20
  -5  -3  -1    8.40    2.80
   5  -3   1    6.30    1.50
  -5  -3  -1    7.80    1.60
  -5   3  -1    6.50    1.20
  -5   3  -1    7.20    2.30
   5   3   1    6.40    2.20
   5   3   1    5.30    0.90
   5   3   1    6.90    1.40
  -5   3  -1    5.90    1.10
  -6  -3  -1  831.62   26.40
  -6  -3  -1  834.22   28.80
   6  -3   1  827.62   27.50
   6   3   1  880.71   28.70
   6   3   1  849.91   26.60
   6   3   1  836.22   25.90
  -6   3  -1  852.81   25.40
  -6   3  -1  826.02   25.40
  -6   3  -1  885.71   28.30
  -6   3  -1  891.21   26.50
  -7  -3  -1    0.80    0.90
  -7  -3  -1    3.50    3.40
   7   3   1   -0.30    0.70
  -7   3  -1    1.30    1.10
   7   3   1   -0.70    0.70
   7   3   1   -1.70    1.40
   7   3   1    0.20    1.60
  -7   3  -1    3.90    2.90
  -8  -3  -1    2.70    3.80
  -8  -3  -1    4.60    1.20
  -8   3  -1    4.90    3.50
   8   3   1    1.00    1.80
   8   3   1    2.40    0.70
   8   3   1    2.20    1.90
  -9  -3  -1    0.40    4.00
  -9   3  -1   -0.20    3.60
   9   3   1   -3.20    2.00
 -10  -3  -1  114.69   11.30
 -10  -3  -1  112.99    5.80
  10   3   1  109.79    6.90
 -10   3  -1  102.99    9.70
 -10   3  -1   91.59    6.10
 -11  -3  -1   -2.90    5.00
  11   3   1    3.40    2.70
 -11   3  -1   -0.80    2.80
 -11  -4   1   16.20    5.20
 -11   4   1    9.30    5.10
  11   4  -1   11.80    3.10
  -9  -4   1  165.38   11.20
  -9  -4   1  188.98    7.20
  -9   4   1  175.58   10.10
   9   4  -1  165.88    6.60
  -9   4   1  169.78    7.50
   9   4  -1  169.98    6.40
   9   4  -1  174.68    8.30
   8  -4  -1  150.88    6.60
  -8  -4   1  134.89    5.70
  -8  -4   1  123.79    9.90
   8   4  -1  129.79    5.20
   8   4  -1  111.09    7.70
  -8   4   1  132.29    8.30
  -8   4   1  133.89    6.10
   8   4  -1  138.69    7.20
   8   4  -1  124.09    5.40
  -8   4   1  134.49    4.70
   7  -4  -1  216.78    8.70
  -7  -4   1  211.18    8.10
  -7  -4   1  211.08   11.10
   7  -4  -1  214.78    7.20
  -7   4   1  224.48    8.40
   7   4  -1  215.98    8.80
  -7   4   1  223.18    9.80
  -7   4   1  226.58    7.40
   7   4  -1  215.78   10.30
   7   4  -1  214.28    7.60
   7   4  -1  207.38    7.80
   6  -4  -1   82.69    3.50
   6  -4  -1   78.59    4.30
  -6  -4   1   69.29    6.90
  -6  -4   1   78.69    4.00
   6   4  -1   86.49    5.10
  -6   4   1   82.99    3.70
   6   4  -1   76.99    3.60
   6   4  -1   74.49    4.00
  -6   4   1   83.29    4.30
  -6   4   1   87.59    5.70
   6   4  -1   78.19    6.20
   5  -4  -1  271.27    8.60
  -5  -4   1  252.47   11.20
   5  -4  -1  247.48    9.20
  -5  -4   1  251.17    9.00
   5   4  -1  256.17    9.30
  -5   4   1  262.07    8.70
   5   4  -1  252.87    8.70
   5   4  -1  244.98    8.90
   5   4  -1  262.27   10.80
  -5   4   1  270.47    9.20
  -5   4   1  261.17    9.70
  -4  -4   1   20.60    2.10
   4  -4  -1   19.80    2.00
  -4  -4   1   20.20    4.30
  -4   4   1   27.00    2.80
   4   4  -1   28.20    3.90
   4   4  -1   23.00    2.70
   4   4  -1   20.50    2.00
  -4   4   1   23.50    2.10
  -3  -4   1 1644.14   50.79
  -3  -4   1 1675.73   49.60
   3   4  -1 1624.04   49.70
   3   4  -1 1648.54   49.60
  -3   4   1 1628.64   49.80
  -3   4   1 1601.84   50.89
   3   4  -1 1713.43   50.79
  -2  -4   1 1622.34   50.29
  -2   4   1 1582.04   48.40
   2   4  -1 1581.54   48.20
  -2   4   1 1544.25   49.50
   2   4  -1 1536.15   47.80
   2   4  -1 1672.63   48.80
   1  -4  -1  337.77   10.80
  -1  -4   1  308.87   11.70
   1   4  -1  343.57   11.10
   1   4  -1  361.66   11.80
   1   4  -1  346.77   11.10
  -1   4   1  356.76   11.20
  -1   4   1  341.17   10.90
   0  -4  -1  887.81   28.90
   0  -4  -1  933.41   29.00
   0  -4   1  933.61   29.20
   0   4   1  987.40   29.80
   0   4  -1  949.21   28.90
   0   4   1  979.40   29.00
   0   4  -1  974.90   29.30
  -1  -4  -1   29.00    3.20
   1  -4   1   23.30    2.30
  -1  -4  -1   22.80    2.30
  -1   4  -1   21.80    1.90
  -1   4  -1   23.10    2.20
   1   4   1   23.70    2.20
  -2  -4  -1  607.14   19.60
  -2  -4  -1  599.44   18.70
   2   4   1  584.34   18.60
  -2   4  -1  587.14   18.90
   2   4   1  586.24   18.60
  -2   4  -1  586.64   18.50
   2   4   1  633.24   19.50
  -3  -4  -1  768.72   25.40
  -3  -4  -1  777.62   24.20
   3   4   1  788.62   24.10
  -3   4  -1  774.32   23.90
   3   4   1  766.02   24.10
  -3   4  -1  783.12   24.70
   3   4   1  821.42   25.30
  -4  -4  -1  165.38    8.20
   4   4   1  165.88    6.00
   4   4   1  164.48    6.40
  -4   4  -1  168.78    5.80
  -4   4  -1  160.78    7.10
   4   4   1  176.78    7.70
  -5  -4  -1  387.76   15.20
  -5  -4  -1  390.66   12.90
   5   4   1  392.46   12.70
  -5   4  -1  400.16   14.40
   5   4   1  402.66   14.90
   5   4   1  397.66   13.20
  -5   4  -1  396.96   12.50
   6  -4   1    1.00    1.20
  -6  -4  -1    0.20    0.90
  -6  -4  -1    1.80    3.00
  -6   4  -1    0.00    0.80
  -6   4  -1   -0.10    1.10
   6   4   1   -0.30    2.10
   6   4   1    0.00    0.90
   6   4   1    1.10    1.60
  -6   4  -1    2.50    2.60
  -7  -4  -1  273.97   13.30
   7  -4   1  292.17   11.20
  -7  -4  -1  283.87   10.00
  -7   4  -1  298.87   12.70
   7   4   1  277.17    9.60
   7   4   1  293.87   10.70
  -7   4  -1  286.97    8.80
  -7   4  -1  277.97    8.80
   7   4   1  277.77   12.40
  -7   4  -1  299.37   10.30
   7   4   1  280.77    9.60
  -8  -4  -1   55.39    8.80
   8   4   1   50.39    3.00
   8   4   1   53.69    2.90
   8   4   1   50.39    4.90
  -8   4  -1   48.40    3.70
  -8   4  -1   52.19    7.10
  -9  -4  -1   12.50    4.80
   9   4   1   15.80    1.70
   9   4   1   12.10    2.00
   9   4   1   10.30    2.50
  -9   4  -1   13.70    4.50
  -9   4  -1    9.10    2.00
 -10  -4  -1   36.40    9.00
 -10   4  -1   23.60    5.10
 -10   4  -1   17.50    2.80
 -11  -4  -1   25.10    6.10
 -11   4  -1   18.40    5.70
 -11  -5   1   -2.20    4.50
  11   5  -1   -2.00    2.80
 -10  -5   1   13.80    5.10
  10   5  -1   11.00    3.10
  10   5  -1   10.20    2.00
 -10   5   1    7.90    4.10
  -9  -5   1   30.90    8.00
   9   5  -1   38.10    3.20
   9   5  -1   40.50    5.10
  -9   5   1   36.90    2.00
   9   5  -1   37.60    3.80
  -9   5   1   34.10    6.90
  -8  -5   1  352.36   12.30
  -8  -5   1  334.97   15.70
   8  -5  -1  357.16   13.00
   8   5  -1  399.46   17.30
  -8   5   1  348.97   11.40
   8   5  -1  337.87   11.80
  -8   5   1  344.27   14.00
  -8   5   1  347.47   12.50
   8   5  -1  346.07   13.00
   8   5  -1  336.87   11.90
  -7  -5   1    5.40    3.60
   7  -5  -1    6.90    1.30
   7   5  -1    4.60    1.60
  -7   5   1    4.30    1.20
   7   5  -1    6.20    1.30
  -7   5   1    3.60    1.30
  -7   5   1    6.20    2.60
   7   5  -1    1.20    2.30
   7   5  -1    5.20    2.10
   6  -5  -1  590.54   18.90
  -6  -5   1  595.44   21.80
  -6  -5   1  592.84   19.40
   6   5  -1  582.74   19.20
   6   5  -1  589.64   19.70
  -6   5   1  602.54   20.10
   6   5  -1  614.44   21.60
  -6   5   1  623.44   19.10
   6   5  -1  590.14   19.10
  -6   5   1  636.04   19.70
   5  -5  -1   29.30    2.60
  -5  -5   1   34.30    2.50
  -5  -5   1   26.80    5.20
   5   5  -1   32.60    4.80
   5   5  -1   26.80    2.30
   5   5  -1   33.00    3.70
  -5   5   1   38.30    3.80
  -5   5   1   34.00    2.60
   4  -5  -1   -0.80    1.00
  -4  -5   1   -0.90    0.80
  -4  -5   1   -2.20    2.20
  -4   5   1   -0.40    1.10
   4   5  -1   -1.10    0.80
  -4   5   1    0.40    0.90
   4   5  -1   -1.10    1.20
   4   5  -1    0.90    1.80
   3  -5  -1   -0.20    1.00
   3   5  -1    1.00    1.70
  -3   5   1   -0.10    0.90
   3   5  -1   -0.60    0.70
   3   5  -1   -1.70    1.10
  -2  -5   1 1860.81   58.39
   2  -5  -1 1788.62   57.69
   2   5  -1 1870.01   56.49
   2   5  -1 1978.50   57.49
  -2   5   1 1815.62   58.89
  -2   5   1 1908.71   56.89
   2   5  -1 1920.71   56.59
   1  -5  -1  214.48    8.00
   1  -5  -1  220.18    7.70
  -1  -5   1  221.78    8.60
   1   5  -1  229.68    8.00
  -1   5   1  228.48    7.80
  -1   5   1  227.68    8.00
   1   5  -1  241.68    8.80
   0  -5  -1    4.50    1.30
   0  -5  -1    6.30    1.20
   0  -5   1    5.40    1.50
   0   5   1    5.80    1.20
   0   5  -1    6.70    1.50
   0   5  -1    6.60    1.20
  -1  -5  -1   -0.90    1.40
   1  -5   1   -1.20    1.10
   1   5   1   -0.40    0.90
  -2  -5  -1  109.39    4.80
  -2  -5  -1  112.29    5.90
  -2   5  -1  108.19    4.80
   2   5   1  120.69    5.60
  -2   5  -1  105.09    4.40
   2   5   1  110.29    4.60
  -3  -5  -1   -0.60    1.20
  -3  -5  -1    4.30    2.30
  -3   5  -1    1.10    1.10
  -3   5  -1   -0.40    1.40
   3   5   1    1.40    1.10
   3   5   1    4.00    1.80
   3   5   1    1.00    0.90
  -3   5  -1    0.90    0.80
  -4  -5  -1  304.27   10.60
  -4  -5  -1  316.77   12.60
  -4   5  -1  308.67   11.50
  -4   5  -1  308.87   10.30
   4   5   1  302.27   10.70
   4   5   1  311.67   10.50
   4   5   1  332.47   12.20
  -5  -5  -1    0.50    2.90
  -5   5  -1   -0.30    0.80
   5   5   1    0.60    1.50
   5   5   1    0.60    2.00
   5   5   1    0.80    0.90
  -5   5  -1   -0.60    2.10
  -6  -5  -1   -0.90    3.20
  -6   5  -1    1.40    1.10
  -6   5  -1    2.00    2.60
   6   5   1    1.00    1.60
  -6   5  -1    1.90    0.90
   6   5   1    1.40    1.00
  -7  -5  -1   34.90    7.30
  -7   5  -1   41.80    3.30
   7   5   1   29.80    4.80
  -7   5  -1   39.70    2.60
  -7   5  -1   44.70    6.30
   7   5   1   41.90    3.00
  -7   5  -1   36.80    2.30
   7   5   1   41.60    4.60
  -8  -5  -1  197.88   12.10
  -8   5  -1  214.08   11.00
   8   5   1  201.18    7.60
  -8   5  -1  201.98    6.30
   8   5   1  202.88    8.70
  -8   5  -1  203.18    8.20
   8   5   1  204.68    7.50
  -8   5  -1  199.48    6.30
  -9  -5  -1   32.60    8.30
  -9   5  -1   30.50    4.30
  -9   5  -1   32.10    7.80
   9   5   1   35.30    3.20
   9   5   1   36.00    3.30
   9   5   1   27.60    5.20
 -10  -5  -1   19.30    5.60
 -10   5  -1   16.20    4.90
  10   5   1   12.40    2.10
 -10   5  -1   15.30    2.90
  10   5   1   14.50    3.10
  10   5   1   18.70    2.00
 -10  -6   1    3.30    4.50
  10   6  -1    2.60    2.10
 -10   6   1   -3.50    3.70
  10   6  -1    1.90    2.90
  -9  -6   1   43.90    8.20
  -9   6   1   39.70    7.00
  -9   6   1   40.70    3.20
   9   6  -1   49.99    4.40
   9   6  -1   44.10    5.40
  -8  -6   1   52.19    7.90
  -8  -6   1   66.19    3.30
  -8   6   1   50.49    3.60
   8   6  -1   56.79    5.40
   8   6  -1   62.99    3.80
  -8   6   1   52.89    6.50
  -8   6   1   46.10    3.60
   8   6  -1   57.99    4.40
   7  -6  -1   94.59    4.60
  -7  -6   1  101.69    4.50
  -7  -6   1   77.29    8.20
   7   6  -1   97.49    5.90
  -7   6   1   97.09    6.60
   7   6  -1   77.59    6.60
   7   6  -1   96.29    4.60
  -7   6   1   89.29    4.60
  -7   6   1   98.49    4.80
   7   6  -1   91.79    5.10
  -6  -6   1  141.89    5.80
   6  -6  -1  132.59    5.90
  -6  -6   1  137.39    9.00
   6   6  -1  144.79    8.30
  -6   6   1  144.49    5.90
  -6   6   1  152.18    6.30
   6   6  -1  135.39    6.80
  -6   6   1  143.49    7.00
   6   6  -1  134.79    6.20
   6   6  -1  139.69    5.80
  -5  -6   1  269.87   12.40
   5  -6  -1  267.47    9.70
   5   6  -1  276.77   11.80
   5   6  -1  280.87   10.30
   5   6  -1  271.37    9.60
  -5   6   1  277.97   10.30
  -4  -6   1   12.70    3.00
   4  -6  -1   14.50    2.60
  -4   6   1   17.00    2.20
   4   6  -1   24.60    3.20
  -4   6   1   18.50    2.90
  -4   6   1   17.20    2.10
   4   6  -1   18.80    2.10
   4   6  -1   19.80    4.10
  -3  -6   1  353.16   13.60
   3  -6  -1  341.17   12.20
   3   6  -1  364.36   12.40
   3   6  -1  365.36   12.20
  -3   6   1  360.16   12.20
   3   6  -1  391.96   13.70
  -3   6   1  373.36   12.00
  -3   6   1  352.76   11.80
  -2  -6   1  153.78    7.40
   2  -6  -1  153.88    6.40
   2   6  -1  168.88    6.40
  -2   6   1  166.68    6.00
   2   6  -1  158.18    6.20
  -2   6   1  158.98    6.30
   2   6  -1  172.48    7.50
   1  -6  -1    8.50    1.60
   1  -6  -1    9.90    2.00
  -1  -6   1   10.20    2.90
  -1   6   1    9.40    2.00
   1   6  -1   10.60    2.00
  -1   6   1   11.00    2.20
   0  -6  -1   17.70    2.70
   0  -6  -1   10.80    1.80
   0  -6   1   13.90    2.60
   0   6  -1   15.00    2.40
   0   6  -1   12.40    2.00
   0   6   1   14.30    2.20
  -1  -6  -1  209.18    8.20
   1  -6   1  222.38    8.50
  -1  -6  -1  225.38    8.70
  -1   6  -1  202.38    7.80
   1   6   1  239.18    8.70
  -1   6  -1  223.68    8.30
   1   6   1  224.18    8.00
  -2  -6  -1  149.99    7.00
  -2  -6  -1  147.79    6.00
  -2   6  -1  119.09    5.40
   2   6   1  152.08    5.80
   2   6   1  128.89    6.40
  -2   6  -1  149.59    6.00
  -3  -6  -1  416.66   15.60
  -3  -6  -1  423.16   14.30
  -3   6  -1  406.96   14.30
   3   6   1  432.56   14.20
  -3   6  -1  435.66   14.00
   3   6   1  447.06   15.40
   3   6   1  438.96   14.20
  -4  -6  -1   14.40    3.10
  -4  -6  -1   11.60    2.70
  -4   6  -1   15.70    2.00
   4   6   1   16.70    2.90
  -4   6  -1   12.30    3.40
  -4   6  -1   14.70    2.40
   4   6   1   18.90    2.10
  -5  -6  -1   89.79    7.90
   5   6   1   94.29    5.30
  -5   6  -1   94.29    4.30
   5   6   1   92.69    6.30
  -5   6  -1   96.59    6.20
   5   6   1   96.59    4.50
  -6  -6  -1   62.79    7.50
   6   6   1   57.19    5.40
  -6   6  -1   66.49    6.10
  -6   6  -1   63.09    3.50
   6   6   1   62.79    3.70
   6   6   1   71.49    5.00
   7   6   1   29.00    4.50
  -7   6  -1   25.00    2.70
   7   6   1   29.80    3.00
  -7   6  -1   29.20    3.00
  -7   6  -1   27.70    6.00
  -8  -6  -1    0.40    4.10
  -8   6  -1    3.00    3.40
   8   6   1    1.80    2.20
   8   6   1    2.20    1.60
  -8   6  -1    2.40    1.50
   8   6   1    4.10    1.50
  -8   6  -1    1.50    1.00
  -9  -6  -1   -5.30    4.20
   9   6   1    0.10    1.60
  -9   6  -1   -0.70    3.70
   9   6   1   -0.70    2.20
   9   6   1   -0.20    1.60
 -10  -6  -1    9.20    5.10
 -10   6  -1   -1.40    4.30
  10   6   1    4.30    2.90
  10   6   1    7.60    1.90
 -10  -7   1   18.60    5.30
  10   7  -1   16.30    3.40
 -10   7   1   10.70    4.30
  -9  -7   1    9.10    4.60
  -9   7   1    3.40    3.60
   9   7  -1    8.90    2.90
  -9   7   1    6.00    2.00
   9   7  -1   11.10    2.40
  -8  -7   1  163.08   11.20
   8   7  -1  167.08    7.60
   8   7  -1  178.18    7.20
  -8   7   1  165.48    9.20
   8   7  -1  169.78    8.70
  -8   7   1  169.48    7.20
  -7  -7   1    2.50    3.80
  -7   7   1    4.40    1.60
  -7   7   1    5.40    2.60
  -7   7   1    5.50    1.10
   7   7  -1    0.10    4.20
   7   7  -1    5.30    2.20
   7   7  -1    4.90    2.00
  -6  -7   1   31.90    6.60
   6  -7  -1   41.50    3.60
   6   7  -1   41.00    4.60
  -6   7   1   42.90    3.40
   6   7  -1   44.60    3.10
  -6   7   1   44.30    4.80
   6   7  -1   36.30    5.20
   5  -7  -1    1.40    1.60
  -5  -7   1   -2.50    2.70
  -5   7   1    1.10    1.70
  -5   7   1    2.30    1.10
   5   7  -1    2.30    2.10
  -5   7   1    1.20    1.10
   5   7  -1    2.10    1.10
   5   7  -1   -0.30    1.80
   4  -7  -1  316.47   11.50
  -4  -7   1  314.97   13.30
  -4   7   1  312.77   11.00
   4   7  -1  332.17   11.40
  -4   7   1  332.87   11.40
   4   7  -1  325.27   11.70
  -4   7   1  305.37   11.20
   4   7  -1  356.86   13.40
   3  -7  -1  121.89    5.80
  -3  -7   1  125.19    7.60
   3   7  -1  132.49    6.00
   3   7  -1  138.29    7.10
   3   7  -1  128.99    5.50
  -3   7   1  122.39    5.20
  -3   7   1  131.69    5.70
  -2  -7   1  365.76   13.90
   2  -7  -1  362.96   12.90
   2   7  -1  376.66   12.80
  -2   7   1  380.86   12.80
   2   7  -1  375.86   12.90
  -2   7   1  363.56   12.50
   2   7  -1  401.76   14.00
   1  -7  -1  263.57    9.80
   1  -7  -1  252.67    9.40
  -1  -7   1  262.47   10.50
   1   7  -1  258.17    9.50
  -1   7   1  270.17    9.60
  -1   7   1  280.97    9.60
   1   7  -1  280.37   10.40
   0  -7  -1  404.76   13.70
   0  -7  -1  394.66   13.70
   0  -7   1  393.96   14.00
   0   7   1  413.86   13.80
   0   7  -1  373.86   13.80
   0   7  -1  412.16   13.50
   0   7   1  408.16   13.50
  -1  -7  -1    7.60    1.80
   1  -7   1    8.50    1.80
  -1  -7  -1    9.30    2.10
   1   7   1   11.20    2.20
   1   7   1   15.10    3.40
  -1   7  -1    9.10    1.50
  -1   7  -1   10.60    2.70
  -2  -7  -1  566.84   19.40
  -2  -7  -1  558.14   18.40
   2   7   1  563.44   18.20
  -2   7  -1  539.45   18.00
  -2   7  -1  546.45   18.30
   2   7   1  574.14   19.00
  -3  -7  -1   -0.30    2.30
  -3  -7  -1   -2.00    1.60
  -3   7  -1    1.20    1.10
   3   7   1    0.70    1.40
   3   7   1    0.30    1.10
   3   7   1    2.50    2.00
  -3   7  -1    0.60    1.00
  -4  -7  -1   43.00    5.90
   4   7   1   41.70    3.00
  -4   7  -1   39.60    3.30
  -4   7  -1   43.10    2.90
   4   7   1   47.90    5.20
   4   7   1   42.30    3.80
  -4   7  -1   33.50    4.20
  -5  -7  -1   -0.70    2.90
  -5   7  -1    0.10    1.20
  -5   7  -1    0.60    1.00
   5   7   1   -0.90    2.00
   5   7   1   -1.90    1.70
   5   7   1    1.80    1.20
  -6  -7  -1   67.19    7.80
   6   7   1   62.29    5.80
  -6   7  -1   71.99    3.90
   6   7   1   71.89    4.10
   6   7   1   67.99    5.00
  -6   7  -1   71.99    6.20
  -7  -7  -1   -2.50    3.60
   7   7   1   -1.80    2.10
  -7   7  -1    0.80    2.80
  -7   7  -1   -0.20    1.30
   7   7   1    2.70    1.40
  -7   7  -1    2.10    1.10
  -8  -7  -1   17.60    5.00
  -8   7  -1   26.30    3.10
  -8   7  -1   22.10    3.20
  -8   7  -1   17.10    4.10
  -8   7  -1   21.80    3.40
   8   7   1   22.00    4.60
   8   7   1   23.80    3.90
  -9  -7  -1   -2.10    4.30
   9   7   1    1.70    2.00
   9   7   1   -3.40    2.50
  -9   7  -1   -2.10    2.00
   9   7   1    0.90    1.90
  -9   7  -1    1.00    1.10
  -9   7  -1   -4.30    3.70
 -10  -7  -1    4.70    5.00
  10   7   1    9.10    2.30
 -10   7  -1   -0.80    4.50
  10   7   1    5.00    3.20
 -10  -8   1    5.90    4.70
  10   8  -1   -0.80    3.10
  10   8  -1    5.20    2.70
  -9  -8   1    6.50    4.60
   9   8  -1    3.80    2.90
   9   8  -1    9.10    2.60
  -8  -8   1    8.00    4.20
   8   8  -1    4.10    2.70
  -8   8   1    2.50    3.00
   8   8  -1    6.00    2.40
  -8   8   1    3.80    2.20
  -7  -8   1  206.98   12.10
  -7   8   1  212.48    8.70
  -7   8   1  229.68    8.70
   7   8  -1  213.88    9.70
   7   8  -1  230.58    8.60
  -7   8   1  211.48    8.70
  -7   8   1  210.68    9.80
   7   8  -1  209.88    9.10
   6  -8  -1    1.60    1.80
  -6  -8   1   -3.10    3.30
   6   8  -1    1.00    2.10
  -6   8   1    0.90    1.40
  -6   8   1    1.40    2.20
   5  -8  -1    5.50    1.90
  -5   8   1    8.80    2.30
   5   8  -1    6.50    1.40
  -5   8   1    5.20    2.00
  -5   8   1    4.70    1.40
   5   8  -1    2.80    2.40
   5   8  -1    4.60    2.00
  -4  -8   1   17.10    3.60
   4  -8  -1   17.30    3.30
   4   8  -1   21.50    4.30
  -4   8   1   22.40    2.80
   4   8  -1   20.00    2.30
  -4   8   1   20.70    2.50
   4   8  -1   18.00    3.80
  -4   8   1   19.70    3.30
   3  -8  -1  392.56   14.00
  -3  -8   1  397.36   15.40
  -3   8   1  416.66   13.90
   3   8  -1  391.86   14.10
  -3   8   1  390.06   13.40
   3   8  -1  400.66   13.80
   3   8  -1  429.96   15.40
   2  -8  -1   -0.10    1.70
  -2  -8   1   -0.20    2.30
  -2   8   1    1.00    1.20
   2   8  -1    4.00    2.00
  -2   8   1   -0.10    1.10
   2   8  -1    1.50    1.10
   1  -8  -1  401.26   14.30
   1  -8  -1  393.36   14.00
  -1  -8   1  406.46   14.90
   1   8  -1  429.66   15.00
  -1   8   1  421.56   14.10
   1   8  -1  407.66   14.00
  -1   8   1  428.56   14.20
   0  -8  -1   -0.80    1.60
   0  -8  -1    0.30    1.60
   0  -8   1   -1.60    1.60
   0   8  -1    0.40    1.00
   0   8   1    2.20    1.60
   0   8  -1    0.40    1.50
   0   8   1    1.20    1.00
   1  -8   1   84.79    5.10
  -1  -8  -1   80.99    5.40
  -1  -8  -1   86.79    5.10
  -1   8  -1   88.69    5.00
  -1   8  -1   84.39    4.40
   1   8   1   95.29    5.60
   1   8   1   86.99    4.50
  -2  -8  -1   11.30    2.70
  -2  -8  -1   12.70    2.30
   2   8   1   19.30    4.00
  -2   8  -1   13.80    2.20
  -2   8  -1   15.30    2.60
   2   8   1   15.80    2.40
  -3  -8  -1  382.36   15.00
  -3  -8  -1  376.66   13.60
  -3   8  -1  376.16   13.40
   3   8   1  379.96   13.40
  -3   8  -1  383.26   13.10
   3   8   1  406.46   14.80
   3   8   1  382.36   13.30
   4   8   1   19.60    2.60
   4   8   1   13.80    2.30
   4   8   1   18.90    4.40
  -4   8  -1   20.80    2.70
  -4   8  -1   21.70    2.50
  -5  -8  -1    6.30    3.50
   5   8   1    4.70    2.40
  -5   8  -1    9.70    2.20
   5   8   1    8.40    1.50
   5   8   1    7.30    2.10
  -5   8  -1    5.80    2.50
  -6   8  -1   22.50    5.30
   6   8   1   31.50    2.80
  -6   8  -1   29.90    3.00
  -7  -8  -1   12.60    4.70
   7   8   1   22.20    3.30
  -7   8  -1   23.50    2.40
  -8  -8  -1   -0.80    4.10
   8   8   1   -0.60    2.50
  -8   8  -1   -0.20    1.70
   8   8   1    3.40    1.80
  -8   8  -1   -0.60    1.80
  -9  -8  -1   22.70    5.70
   9   8   1   19.30    3.50
  -9   8  -1   16.90    3.90
  -9   8  -1   18.20    4.70
  -9  -9   1    2.00    4.10
   9   9  -1    4.30    2.80
  -8  -9   1   51.69    8.50
  -8   9   1   37.10    6.50
   8   9  -1   61.99    5.60
   8   9  -1   48.30    5.90
  -8   9   1   38.70    5.20
  -7  -9   1   -2.60    3.50
   7   9  -1    1.00    2.10
   7   9  -1    0.30    2.40
  -7   9   1   -0.70    1.80
  -7   9   1   -2.20    2.40
  -6  -9   1   88.39    8.50
   6  -9  -1  100.89    6.00
  -6   9   1   98.39    5.30
  -6   9   1  102.09    5.10
  -6   9   1   93.39    6.40
   6   9  -1  102.59    6.50
  -5  -9   1   -3.00    3.00
   5  -9  -1   -0.10    1.80
   5   9  -1   -1.10    2.00
  -5   9   1   -0.60    1.80
  -5   9   1   -0.20    1.20
   4  -9  -1  198.68    8.50
  -4  -9   1  200.08   10.60
  -4   9   1  206.28    8.20
   4   9  -1  200.58    8.00
  -4   9   1  203.18    8.10
   4   9  -1  211.48    8.80
  -4   9   1  189.98    7.70
   4   9  -1  203.08    9.80
  -3  -9   1  216.68   10.70
   3  -9  -1  219.78    9.40
   3   9  -1  231.68   10.60
  -3   9   1  233.88    8.90
  -3   9   1  223.78    8.50
   3   9  -1  225.88    8.80
   3   9  -1  237.08    9.20
  -2  -9   1  170.88    8.80
   2  -9  -1  170.08    7.80
   2   9  -1  176.98    7.30
  -2   9   1  178.38    7.30
   2   9  -1  169.78    7.70
   2   9  -1  191.38    8.70
  -2   9   1  172.18    7.30
   1  -9  -1   49.10    4.40
   1  -9  -1   44.30    4.00
  -1  -9   1   40.80    4.80
  -1   9   1   45.90    3.30
   1   9  -1   50.69    4.80
   1   9  -1   51.29    3.30
  -1   9   1   40.00    3.80
   0  -9  -1  165.58    7.80
   0  -9   1  167.28    8.20
   0  -9  -1  179.78    7.80
   0   9  -1  177.28    7.20
   0   9  -1  167.78    7.90
   0   9   1  176.78    7.30
   0   9   1  184.58    7.90
  -1  -9  -1   25.40    3.40
   1  -9   1   23.30    4.20
  -1  -9  -1   21.50    4.10
  -1   9  -1   28.50    3.50
  -1   9  -1   25.00    2.50
   1   9   1   31.40    4.30
   1   9   1   24.80    2.70
  -2  -9  -1  259.87   11.30
  -2  -9  -1  273.87   10.70
   2   9   1  269.97   10.00
  -2   9  -1  269.77    9.90
  -2   9  -1  261.07   10.30
   2   9   1  267.07   11.10
  -3  -9  -1  109.09    7.90
  -3  -9  -1  115.89    6.50
   3   9   1  121.99    5.60
  -3   9  -1  116.09    5.70
   3   9   1  121.59    7.30
  -3   9  -1  118.09    5.40
   3   9   1  123.99    6.30
  -4  -9  -1   85.09    7.50
   4   9   1   92.49    4.70
  -4   9  -1   87.49    5.90
  -4   9  -1   97.19    5.00
  -4   9  -1   87.79    4.50
   4   9   1   87.99    5.90
   4   9   1   86.69    6.40
  -5  -9  -1  158.88   10.00
   5   9   1  140.69    8.40
  -5   9  -1  176.08    7.20
   5   9   1  162.18    6.80
   5   9   1  159.78    7.70
  -5   9  -1  165.28    6.90
  -5   9  -1  164.78    8.40
   6   9   1   14.60    2.20
  -6   9  -1   14.10    2.70
   7   9   1   25.50    3.60
  -8  -9  -1   87.89    9.80
   8   9   1   89.49    6.60
  -8   9  -1   79.99    5.80
   8   9   1   89.89    5.80
  -8   9  -1   77.59    8.20
  -9  -9  -1   -2.20    4.40
   9   9   1    3.70    2.70
  -9   9  -1    3.70    2.10
   9   9   1   -4.10    2.80
  -9 -10   1   91.59   10.80
   9  10  -1   91.89    7.60
   9  10  -1   72.79    8.10
  -8 -10   1    6.10    4.30
   8  10  -1    1.30    2.70
   8  10  -1    5.40    2.80
  -8  10   1   -3.50    3.00
  -7 -10   1   19.00    4.80
  -7  10   1   19.70    4.50
   7  10  -1   27.10    5.60
  -7  10   1   14.90    3.20
  -6 -10   1   18.20    4.50
  -6  10   1   26.80    3.20
  -6  10   1   25.70    5.00
   6  10  -1   25.40    5.20
   5 -10  -1  244.88   10.20
  -5 -10   1  247.28   13.00
   5  10  -1  251.87    9.50
  -5  10   1  245.18   10.00
   5  10  -1  248.48   10.60
  -5  10   1  251.57    9.70
  -5  10   1  238.88    9.30
   4 -10  -1    2.50    2.10
  -4  10   1    2.70    1.10
  -4  10   1    1.20    1.80
   4  10  -1   -0.40    2.20
   3 -10  -1  235.08    9.90
  -3 -10   1  224.28   11.50
   3  10  -1  233.58    9.80
   3  10  -1  229.68    9.00
   3  10  -1  235.18   10.70
  -3  10   1  232.28    9.10
  -3  10   1  228.58    8.90
   2 -10  -1   -2.30    2.10
  -2 -10   1   -1.50    2.60
   2  10  -1   -2.40    2.00
   2  10  -1   -0.10    0.80
  -2  10   1   -1.20    0.90
   2  10  -1    0.90    1.90
  -2  10   1    1.80    1.50
   1 -10  -1   56.89    4.70
  -1 -10   1   49.90    5.80
   1 -10  -1   59.49    5.00
  -1  10   1   60.09    4.50
  -1  10   1   60.99    3.70
   1  10  -1   64.09    5.30
   1  10  -1   62.39    3.80
   0 -10   1    3.90    2.50
   0 -10  -1    7.90    2.40
   0 -10  -1    9.50    2.50
   0  10  -1    5.70    2.00
   0  10   1    6.60    2.00
  -1 -10  -1  788.72   26.50
  -1 -10  -1  820.42   26.30
   1 -10   1  780.72   26.30
   1  10   1  776.22   25.80
  -1  10  -1  779.92   25.60
   1  10   1  800.02   26.50
  -1  10  -1  808.72   26.20
  -2 -10  -1   -2.50    2.00
  -2 -10  -1   -2.20    2.40
  -2  10  -1    0.40    0.80
  -2  10  -1    1.00    1.30
   2  10   1   -1.70    1.90
   2  10   1   -1.30    0.90
  -3 -10  -1    0.70    3.10
   3  10   1    2.40    2.10
   3  10   1    1.50    1.10
   3  10   1    1.70    2.30
  -4  10  -1   -0.80    2.00
  -4  10  -1    1.30    1.00
   4  10   1   -1.70    2.00
   4  10   1   -0.30    1.00
  -5 -10  -1   48.30    7.30
   5  10   1   60.19    3.50
  -5  10  -1   59.89    3.70
   5  10   1   50.29    5.80
  -5  10  -1   51.89    5.80
  -6 -10  -1   -1.40    3.50
  -6  10  -1   -2.20    2.60
   6  10   1   -0.10    2.20
  -7 -10  -1  171.98   11.80
   7  10   1  174.68    8.10
   7  10   1  175.08    9.00
  -7  10  -1  173.58    8.20
  -7  10  -1  175.78   10.20
  -8 -10  -1    4.80    4.30
  -8  10  -1   -4.70    3.60
   8  10   1   -3.20    2.50
  -8  10  -1   -2.90    2.50
   8  10   1    3.20    2.50
  -8  11   1   25.30    4.50
  -8  11   1   22.60    4.00
   8  11  -1   31.90    6.30
  -7 -11   1    6.50    4.10
   7  11  -1    2.40    2.80
   7  11  -1    3.70    2.80
  -7  11   1    1.40    2.50
  -6 -11   1   61.09    8.00
  -6  11   1   56.89    4.60
   6  11  -1   64.69    6.40
  -6  11   1   58.59    5.90
   5 -11  -1   29.40    4.70
   5  11  -1   28.30    5.20
  -5  11   1   33.30    3.20
  -5  11   1   28.80    4.70
  -4 -11   1   76.79    7.90
   4 -11  -1   84.59    6.00
  -4  11   1   81.29    4.50
  -4  11   1   77.49    5.40
   4  11  -1   86.09    6.50
  -4  11   1   83.59    5.00
  -3 -11   1   13.60    3.60
   3  11  -1   14.00    2.80
   3  11  -1   10.40    2.60
   2 -11  -1  613.64   20.80
  -2 -11   1  609.64   21.80
   2  11  -1  612.64   20.50
   2  11  -1  608.24   21.50
  -2  11   1  574.24   20.00
   2  11  -1  569.94   20.00
  -2  11   1  579.84   20.00
   1 -11  -1   33.00    4.50
   1 -11  -1   33.60    4.80
  -1 -11   1   26.50    5.70
  -1  11   1   27.60    4.10
   1  11  -1   29.10    4.40
  -1  11   1   32.10    2.50
   0 -11  -1   -0.20    2.30
   0 -11  -1   -1.40    2.10
   0 -11   1   -0.40    2.40
   0  11   1   -1.00    1.80
   0  11   1    0.20    0.90
   0  11  -1    1.30    1.60
  -1 -11  -1    9.30    3.00
   1 -11   1    9.50    2.70
  -1 -11  -1    8.10    2.60
   1  11   1    8.80    1.90
   1  11   1    7.60    2.40
  -2 -11  -1   75.19    6.70
  -2 -11  -1   83.59    6.20
  -2  11  -1   91.69    4.30
  -2  11  -1   89.29    5.10
   2  11   1   79.59    4.50
   2  11   1   70.49    5.90
   3  11   1    8.00    1.80
  -4 -11  -1   93.89    8.20
  -4  11  -1  108.69    4.90
   4  11   1   99.59    6.60
  -4  11  -1  100.09    6.50
  -5  11  -1   37.30    3.10
  -6 -11  -1   74.39    9.30
  -6  11  -1   77.99    5.20
  -6  11  -1   73.89    7.30
   6  11   1   78.79    6.50
  -8  11  -1   42.00    8.50
   8  11   1   51.09    7.20
  -7  12   1   11.60    3.50
   7  12  -1   17.80    3.70
  -6 -12   1   10.00    4.30
   6  12  -1    4.70    3.00
  -5 -12   1  135.59   10.20
   5  12  -1  120.49    8.00
  -5  12   1  141.29    6.80
  -5  12   1  131.49    7.50
  -4  12   1   25.70    3.90
  -4  12   1   20.70    4.20
  -3 -12   1  141.29    9.80
   3 -12  -1  147.29    8.10
  -3  12   1  137.99    7.10
   3  12  -1  154.68    8.20
   2 -12  -1    2.80    2.50
  -2 -12   1    4.40    3.40
  -2  12   1    1.70    2.00
   2  12  -1    0.20    1.80
   2  12  -1    1.50    2.30
   1 -12  -1  231.48   10.50
  -1 -12   1  236.98   11.30
   1 -12  -1  227.18   10.10
  -1  12   1  221.28    9.80
   1  12  -1  223.38   10.40
   0 -12   1   55.99    6.20
   0 -12  -1   49.30    5.70
   0 -12  -1   49.50    5.70
   0  12  -1   56.49    4.70
   0  12   1   45.80    5.00
   1 -12   1    2.40    2.50
  -1 -12  -1   -0.20    2.70
  -1  12  -1    2.70    1.50
  -2 -12  -1   11.80    3.30
   2  12   1   13.70    2.70
  -3 -12  -1   89.39    8.50
   3  12   1   97.49    6.80
  -3  12  -1  117.19    5.90
  -5 -12  -1   97.59    9.60
   5  12   1   93.89    7.10
  -5  12  -1   94.69    7.30
  -6 -12  -1    3.70    4.10
  -6  12  -1    1.50    3.20
   6  12   1   -0.60    2.60
  -7 -12  -1   62.49    9.80
   7  12   1   43.10    6.50
  -7  12  -1   43.60    8.00
  -6 -13   1   46.70    8.30
   6  13  -1   39.80    6.50
  -6  13   1   30.30    6.50
  -5 -13   1    5.60    3.80
   5  13  -1    0.40    2.90
  -5  13   1    3.90    2.60
  -4 -13   1  134.19    9.90
   4  13  -1  125.89    8.20
  -4  13   1  110.59    6.80
  -4  13   1  128.69    7.20
  -3 -13   1   13.30    4.00
  -3  13   1    8.90    2.50
   3  13  -1    9.30    3.00
  -2 -13   1   75.09    7.40
  -2  13   1   63.49    5.80
   2  13  -1   58.29    6.20
   1 -13  -1   67.69    6.10
  -1 -13   1   65.29    6.60
   1  13  -1   44.10    5.00
   1  13  -1   56.19    5.90
  -1  13   1   48.80    5.60
   0 -13   1  125.69    8.50
   0 -13  -1  121.29    8.10
   0  13  -1  105.59    6.90
   1 -13   1   10.00    3.20
  -1 -13  -1    7.30    3.10
  -2 -13  -1   54.29    7.30
   2  13   1   41.00    5.50
  -2  13  -1   57.19    5.10
  -4 -13  -1   28.40    7.20
  -4  13  -1   40.90    5.40
  -5 -13  -1    7.20    4.10
   5  13   1    3.60    3.00
  -6 -13  -1  148.29   11.00
  -6  13  -1  126.69    9.50
   6  13   1  138.39    8.60
  -5 -14   1   38.00    7.70
  -5  14   1   30.30    6.10
  -4 -14   1   52.39    8.70
  -4  14   1   30.20    7.60
   4  14  -1   34.40    6.10
  -4  14   1   43.60    5.60
  -3 -14   1   57.49    8.70
   3  14  -1   42.70    6.20
  -2 -14   1    8.40    3.70
  -2  14   1   -0.80    2.80
   2  14  -1    2.50    2.70
   1 -14  -1  103.49    7.90
  -1 -14   1  103.59    8.60
   1  14  -1   85.19    6.90
  -1 -14  -1   70.19    7.60
   1 -14   1   71.89    7.50
  -1  14  -1   62.39    6.50
  -2 -14  -1   30.40    7.50
  -2  14  -1   35.70    5.60
  -3 -14  -1   84.59    8.80
  -3  14  -1   74.59    6.50
   3  14   1   58.49    6.50
  -4 -14  -1   28.90    8.10
  -4  14  -1   43.50    5.90
  -4  14  -1   32.10    5.90
  -5 -14  -1   55.29    8.70
  -5  14  -1   43.90    7.20
  -3 -15   1    4.30    4.10
   3  15  -1    2.70    2.80
  -2 -15   1   40.40    8.20
   2  15  -1   26.60    5.70
   1  15  -1   35.40    5.70
   0 -15  -1  131.19    9.70
   0 -15   1  122.09    9.60
  -1 -15  -1   35.90    7.40
  -2 -15  -1   77.19    8.90
   2  15   1   58.79    6.80
 -11   0   2   -5.00    4.10
 -10   0   2   34.10    3.70
   9   0  -2   -0.70    1.60
  -9   0   2   -2.10    3.50
  -8   0   2  227.28   11.30
  -8   0   2  228.18    8.70
   8   0  -2  228.58    7.30
   8   0  -2  244.58   10.50
   8   0  -2  222.58    9.20
   7   0  -2   -2.40    1.50
  -7   0   2   -0.70    1.00
  -7   0   2   -0.80    2.60
  -6   0   2   88.99    3.50
   6   0  -2   90.79    5.00
   6   0  -2   99.79    5.70
  -6   0   2   95.99    4.50
   6   0  -2  107.29    3.80
  -6   0   2   94.59    6.00
  -5   0   2    3.20    1.90
   5   0  -2    0.10    1.40
  -5   0   2   -1.40    0.90
   5   0  -2   -1.10    0.80
   4   0  -2  521.15   16.20
   4   0  -2  543.25   17.20
  -4   0   2  538.25   16.60
  -4   0   2  522.65   16.10
   4   0  -2  493.25   16.60
  -4   0   2  539.55   17.30
  -3   0   2    1.50    1.30
  -2   0   2 1772.42   52.89
   2   0  -2 1731.43   53.29
  -2   0   2 1661.13   52.99
   2   0  -2 1685.43   53.09
  -2   0   2 1706.63   53.09
   2   0  -2 1688.53   52.69
   1   0  -2    1.00    0.50
  -1   0   2    1.00    0.50
   1   0  -2    1.50    0.60
   0   0  -2 2622.84   79.59
   0   0  -2 2578.94   78.19
   1   0   2    4.20    0.90
   1   0   2    3.90    0.90
  -1   0  -2    4.70    1.00
  -2   0  -2 5010.80  155.48
  -2   0  -2 4939.01  148.59
   2   0   2 4960.10  149.79
   2   0   2 5107.29  155.18
  -3   0  -2    0.70    0.50
   3   0   2    0.70    0.40
   3   0   2    0.30    1.20
  -3   0  -2    0.10    0.50
  -3   0  -2    2.20    1.80
   3   0   2    0.10    0.50
   4   0   2  286.37    9.30
   4   0   2  286.17   10.80
  -4   0  -2  295.17   11.20
  -4   0  -2  303.27    9.30
  -4   0  -2  291.17    8.80
   5   0   2   -0.10    1.40
  -5   0  -2   -1.10    0.70
  -5   0  -2    1.70    2.20
  -6   0  -2  310.67   12.90
   6   0   2  318.47   12.30
  -6   0  -2  311.97   10.30
   6   0   2  305.67   10.40
  -7   0  -2   -0.50    0.90
  -7   0  -2    0.70    3.20
   7   0   2    0.40    1.20
   8   0   2  514.95   18.70
  -8   0  -2  496.35   16.40
  -8   0  -2  506.35   19.90
  -9   0  -2    1.40    4.30
  -9   0  -2   -0.60    1.30
 -10   0  -2    2.40    1.70
 -10   0  -2    0.80    4.50
 -11  -1   2   42.40    9.00
 -11   1   2   44.40    8.80
 -10  -1   2   14.10    2.70
 -10  -1   2   23.80    5.00
 -10   1   2   16.00    2.20
  -9  -1   2    6.60    1.50
  -9  -1   2    3.40    3.60
   9   1  -2    4.70    2.20
  -9   1   2    8.00    3.50
   9   1  -2    3.30    2.40
  -9   1   2    4.80    1.30
   8  -1  -2   48.90    4.70
  -8  -1   2   47.70    3.20
  -8  -1   2   48.20    6.50
   8  -1  -2   48.70    1.90
   8   1  -2   44.00    4.90
   8   1  -2   44.20    2.50
  -8   1   2   50.39    6.50
  -8   1   2   44.20    3.30
   8   1  -2   41.90    4.40
   8   1  -2   49.50    2.30
  -7  -1   2  409.86   16.00
  -7  -1   2  436.26   14.30
   7  -1  -2  435.36   15.50
   7  -1  -2  421.96   13.20
   7  -1  -2  412.16   14.60
  -7   1   2  408.16   13.10
   7   1  -2  436.16   13.40
  -7   1   2  423.46   15.80
   7   1  -2  417.46   14.60
  -7   1   2  438.36   14.40
   7   1  -2  435.96   15.90
   6  -1  -2   58.39    2.70
   6  -1  -2   59.69    4.20
  -6  -1   2   59.59    3.40
   6  -1  -2   56.29    3.90
  -6  -1   2   53.39    5.30
  -6   1   2   56.39    2.60
  -6   1   2   57.79    3.50
   6   1  -2   61.39    4.70
  -6   1   2   63.69    4.80
   6   1  -2   59.19    4.20
   6   1  -2   61.19    2.90
   5  -1  -2 1050.19   31.50
  -5  -1   2  997.90   31.90
  -5  -1   2 1039.20   30.90
   5  -1  -2  950.70   30.90
   5  -1  -2 1013.30   30.90
  -5   1   2 1022.20   30.20
  -5   1   2  991.10   30.90
   5   1  -2  962.30   31.80
   5   1  -2 1007.30   31.00
   5   1  -2 1012.00   30.30
  -5   1   2  988.70   31.40
   4  -1  -2  303.87   10.10
  -4  -1   2  289.17    9.20
   4  -1  -2  273.07    9.70
   4  -1  -2  288.67    9.30
  -4  -1   2  283.67   10.60
  -4  -1   2  286.97    9.70
   4   1  -2  284.27    9.30
  -4   1   2  293.47    9.20
  -4   1   2  296.97    9.70
   4   1  -2  292.87   10.50
  -4   1   2  288.77   10.10
   4   1  -2  290.37    9.80
   3  -1  -2  123.89    4.40
   3  -1  -2  125.99    4.80
  -3  -1   2  115.49    4.60
  -3  -1   2  110.49    4.20
  -3  -1   2  113.49    5.30
  -3   1   2  120.59    4.30
   3   1  -2  120.89    4.70
   3   1  -2  129.09    5.50
   3   1  -2  111.49    4.30
  -3   1   2  120.09    4.80
  -3   1   2  112.29    4.50
   2  -1  -2  589.34   18.00
   2  -1  -2  590.74   18.10
  -2  -1   2  595.74   18.10
   2  -1  -2  581.84   18.10
  -2  -1   2  592.94   18.50
  -2  -1   2  603.84   18.00
   2   1  -2  590.14   18.10
  -2   1   2  581.64   19.10
   2   1  -2  583.64   18.00
  -2   1   2  604.24   18.10
   2   1  -2  602.74   18.60
  -2   1   2  575.94   18.00
  -1  -1   2   43.60    1.90
   1  -1  -2   43.00    2.10
  -1  -1   2   42.80    1.90
  -1  -1   2   38.00    2.20
  -1   1   2   39.60    1.60
  -1   1   2   44.30    1.80
   1   1  -2   43.30    1.90
   1   1  -2   42.30    2.20
   1   1  -2   40.40    2.00
  -1   1   2   49.20    2.10
   0  -1  -2 1351.46   41.90
   0  -1  -2 1425.46   42.70
   0  -1   2 1342.17   41.40
   0   1   2 1393.86   42.70
   0   1   2 1207.38   41.90
   0   1  -2 1401.86   42.40
   0   1  -2 1361.36   41.50
  -1  -1  -2   23.20    1.60
  -1  -1  -2   25.10    2.00
   1  -1   2   21.20    1.30
   1   1   2   22.30    1.80
  -1   1  -2   20.50    1.40
  -2  -1  -2  135.29    5.60
  -2  -1  -2  123.89    4.30
   2  -1   2  120.79    4.20
   2  -1   2  114.19    5.10
   2   1   2  128.39    4.10
   2   1   2  138.19    4.40
   2   1   2  125.29    5.30
  -2   1  -2  123.19    5.30
  -2   1  -2  126.49    4.20
  -3  -1  -2  410.16   13.20
   3  -1   2  427.56   14.40
  -3  -1  -2  419.66   13.20
  -3  -1  -2  435.26   14.80
  -3   1  -2  438.46   13.10
  -3   1  -2  424.86   14.60
   3   1   2  444.66   13.30
   3   1   2  451.55   14.70
  -3   1  -2  434.26   13.20
   3   1   2  433.96   13.20
  -4  -1  -2  142.69    6.90
  -4  -1  -2  135.19    4.80
  -4  -1  -2  129.59    4.50
  -4   1  -2  141.69    4.20
  -4   1  -2  136.19    4.80
  -4   1  -2  130.89    4.20
   4   1   2  136.99    6.50
   4   1   2  137.49    4.90
  -4   1  -2  140.89    6.90
   4   1   2  138.39    4.50
   5  -1   2  582.34   19.70
  -5  -1  -2  552.44   20.20
  -5  -1  -2  605.34   18.20
  -5   1  -2  598.14   20.30
   5   1   2  585.04   20.00
   5   1   2  591.04   17.80
  -5   1  -2  598.54   18.20
  -6  -1  -2  110.19    4.50
  -6  -1  -2  118.79    7.70
   6  -1   2  115.39    6.10
   6   1   2  112.09    4.90
  -6   1  -2  117.99    7.40
  -6   1  -2  114.29    4.60
   6   1   2  105.69    6.40
  -7  -1  -2   18.90    2.20
  -7  -1  -2   25.30    6.30
   7   1   2   13.60    2.80
   7   1   2   16.90    3.20
  -7   1  -2   25.30    5.90
  -7   1  -2   12.80    2.10
   8  -1   2  302.97   11.90
  -8  -1  -2  306.17   14.30
  -8  -1  -2  276.37   10.10
   8   1   2  292.97   12.20
  -8   1  -2  274.67   10.10
   8   1   2  280.67   10.40
  -8   1  -2  288.47   13.70
  -9  -1  -2  133.89   10.40
  -9  -1  -2  136.19    6.00
  -9   1  -2  128.79    6.00
  -9   1  -2  130.69   10.30
 -10  -1  -2    4.60    1.80
 -10  -1  -2    4.30    4.80
 -10   1  -2    2.20    1.80
 -10   1  -2    1.20    4.40
 -11  -1  -2    4.90    5.30
 -11   1  -2    4.10    5.50
 -11  -2   2    3.10    4.40
 -11   2   2    0.10    4.30
  11   2  -2    3.10    2.50
 -10  -2   2  105.79    5.50
 -10  -2   2  111.79   10.30
 -10   2   2  106.19    9.20
  10   2  -2  112.59    6.90
  -9  -2   2   -0.70    1.00
  -9  -2   2   -3.60    3.50
   9   2  -2   -1.70    2.00
   9   2  -2   -0.90    0.90
  -9   2   2   -0.10    3.10
  -8  -2   2   57.59    3.70
   8  -2  -2   64.89    2.40
  -8  -2   2   53.59    6.90
   8  -2  -2   64.29    4.80
   8   2  -2   55.99    4.90
  -8   2   2   57.39    3.80
   8   2  -2   64.89    2.90
  -8   2   2   67.29    6.70
   8   2  -2   62.79    3.20
   8   2  -2   53.09    5.50
  -8   2   2   63.29    2.40
  -7  -2   2    7.40    3.00
  -7  -2   2    5.70    1.30
   7  -2  -2    7.70    1.90
   7  -2  -2    6.80    1.40
  -7   2   2    9.70    2.70
  -7   2   2    6.50    1.40
   7   2  -2    5.40    2.20
  -7   2   2    7.10    1.40
   7   2  -2    6.20    2.00
   7   2  -2    6.70    1.20
   6  -2  -2  564.34   18.00
  -6  -2   2  608.14   18.80
  -6  -2   2  552.14   20.30
  -6   2   2  592.04   18.90
   6   2  -2  605.64   20.40
   6   2  -2  581.04   19.00
  -6   2   2  571.24   19.50
  -6   2   2  591.04   18.00
   6   2  -2  592.04   18.20
   5  -2  -2 1473.95   43.90
  -5  -2   2 1412.86   44.70
   5  -2  -2 1404.86   43.50
  -5  -2   2 1447.36   43.50
   5   2  -2 1500.75   44.80
  -5   2   2 1403.36   43.80
   5   2  -2 1408.56   43.60
  -5   2   2 1350.66   42.90
   5   2  -2 1421.36   43.30
  -5   2   2 1491.55   43.60
  -4  -2   2  554.24   18.80
   4  -2  -2  553.94   17.40
  -4  -2   2  581.34   17.80
   4  -2  -2  582.24   17.90
  -4   2   2  562.34   17.40
  -4   2   2  556.34   17.90
  -4   2   2  568.14   17.80
   4   2  -2  573.44   18.80
   4   2  -2  570.14   17.90
   4   2  -2  540.15   17.50
  -3  -2   2  159.98    7.10
  -3  -2   2  173.88    6.20
   3  -2  -2  171.48    6.00
   3  -2  -2  176.18    6.00
   3   2  -2  176.78    7.10
  -3   2   2  180.58    6.00
  -3   2   2  176.88    6.00
   3   2  -2  171.98    6.30
  -3   2   2  168.08    6.20
   3   2  -2  163.58    6.00
   2  -2  -2  216.18    7.20
  -2  -2   2  225.28    7.60
  -2  -2   2  238.38    7.70
  -2  -2   2  226.78    8.40
   2  -2  -2  242.88    7.80
   2   2  -2  238.18    8.50
  -2   2   2  249.78    7.80
   2   2  -2  226.88    7.70
  -2   2   2  239.38    7.20
  -1  -2   2 2032.50   67.79
  -1  -2   2 2121.49   65.69
  -1  -2   2 2118.29   65.19
   1  -2  -2 2133.59   66.09
  -1   2   2 2167.68   66.09
   1   2  -2 2151.48   67.69
   1   2  -2 2082.89   65.19
   1   2  -2 2155.28   65.69
   0  -2   2 1506.85   47.20
   0  -2   2 1573.94   50.49
   0  -2  -2 1587.04   48.90
   0  -2  -2 1530.85   48.90
   0   2  -2 1499.35   47.70
   0   2  -2 1553.64   48.30
   0   2   2 1591.04   48.80
   0   2  -2 1585.64   49.80
   0   2   2 1551.54   48.80
  -1  -2  -2  165.78    5.90
  -1  -2  -2  149.29    5.40
   1   2   2  152.58    5.30
  -1   2  -2  148.09    5.20
   1   2   2  155.08    5.70
  -2  -2  -2   46.10    2.50
  -2  -2  -2   59.39    3.90
  -2   2  -2   49.40    2.30
   2   2   2   53.79    2.60
   2   2   2   58.29    3.60
   2   2   2   47.80    2.20
  -3  -2  -2   43.50    2.30
   3  -2   2   45.40    3.10
  -3  -2  -2   58.19    4.30
   3   2   2   50.99    2.40
  -3   2  -2   47.90    3.70
   3   2   2   53.29    3.80
   3   2   2   53.89    2.40
  -3   2  -2   48.50    2.10
  -4  -2  -2 1089.19   35.30
  -4  -2  -2 1079.69   33.60
  -4  -2  -2 1098.19   33.60
   4   2   2 1178.98   35.40
  -4   2  -2 1080.69   33.50
   4   2   2 1122.99   33.60
   4   2   2 1134.89   34.50
  -4   2  -2 1140.69   33.60
  -4   2  -2 1120.59   35.10
  -4   2  -2 1102.09   33.60
   5  -2   2  272.87   10.60
  -5  -2  -2  269.67    9.30
  -5  -2  -2  284.17   11.70
   5   2   2  281.67    9.50
  -5   2  -2  284.27    8.50
  -5   2  -2  285.37    9.30
  -5   2  -2  277.67    8.50
   5   2   2  295.67   11.50
   5   2   2  295.07    9.00
  -5   2  -2  281.97   11.30
  -6  -2  -2  358.66   14.80
  -6  -2  -2  359.76   12.00
   6  -2   2  369.86   13.70
   6   2   2  370.86   12.30
   6   2   2  376.86   14.40
  -6   2  -2  378.86   12.10
   6   2   2  375.46   11.50
  -6   2  -2  372.56   14.50
  -7  -2  -2   38.60    6.70
  -7  -2  -2   33.50    2.60
   7  -2   2   36.50    3.30
  -7   2  -2   27.00    2.80
   7   2   2   29.90    3.50
  -7   2  -2   36.20    6.10
  -8  -2  -2   82.99    4.50
  -8  -2  -2  102.39    8.80
   8   2   2   94.69    5.90
  -8   2  -2   98.09    9.20
   8   2   2   80.69    5.20
  -9  -2  -2    4.90    4.50
  -9  -2  -2    3.20    1.40
  -9   2  -2    0.90    4.20
  -9   2  -2    0.50    1.50
   9   2   2    2.50    1.90
 -10  -2  -2   60.29    9.30
  10   2   2   68.39    5.50
 -10   2  -2   46.10   10.00
 -10   2  -2   47.20    4.80
 -11  -3   2   48.20    9.60
 -11   3   2   29.00    5.50
  11   3  -2   38.20    5.60
 -10  -3   2    2.50    4.10
   9  -3  -2  270.87   10.50
  -9  -3   2  240.88    9.10
  -9  -3   2  233.08   13.00
   9   3  -2  216.48    8.30
   9   3  -2  251.37    8.20
  -9   3   2  232.68    9.40
  -9   3   2  241.38   11.70
   9   3  -2  241.48   10.40
  -8  -3   2    7.20    1.20
  -8  -3   2   -0.20    3.40
  -8   3   2    5.40    0.90
   8   3  -2    9.00    1.90
   8   3  -2    5.10    2.20
  -8   3   2    6.50    3.00
  -8   3   2    5.40    1.40
   8   3  -2    5.30    1.50
   7  -3  -2   38.70    2.20
   7  -3  -2   39.10    3.50
  -7  -3   2   33.50    6.00
  -7  -3   2   29.50    2.70
   7   3  -2   36.00    4.70
  -7   3   2   34.00    3.30
  -7   3   2   41.70    5.30
  -7   3   2   37.10    2.40
   7   3  -2   32.60    4.10
   7   3  -2   37.80    3.00
   7   3  -2   36.70    2.40
  -6  -3   2  121.09    5.30
   6  -3  -2  121.09    5.70
   6  -3  -2  121.99    4.70
  -6  -3   2  117.59    7.60
  -6   3   2  131.89    4.80
  -6   3   2  131.39    6.50
   6   3  -2  121.29    5.10
  -6   3   2  128.29    5.50
   6   3  -2  123.49    5.90
   6   3  -2  127.19    7.30
   5  -3  -2  719.73   22.60
   5  -3  -2  715.03   23.00
  -5  -3   2  710.53   24.40
  -5  -3   2  748.23   23.10
  -5   3   2  727.73   23.30
  -5   3   2  759.02   22.60
  -5   3   2  749.13   23.10
   5   3  -2  770.42   24.60
   5   3  -2  734.43   23.20
   5   3  -2  707.03   22.70
  -4  -3   2   22.50    2.20
   4  -3  -2   24.70    2.20
   4  -3  -2   24.50    2.10
  -4  -3   2   21.40    4.00
   4   3  -2   30.50    2.90
   4   3  -2   33.00    4.10
   4   3  -2   25.10    2.40
  -4   3   2   27.70    2.40
  -3  -3   2  393.76   13.00
   3  -3  -2  375.26   12.50
  -3  -3   2  394.56   14.00
   3  -3  -2  399.46   12.90
  -3   3   2  423.36   13.00
   3   3  -2  435.36   14.10
  -3   3   2  407.26   12.60
   3   3  -2  406.26   13.10
  -2  -3   2 1086.39   33.50
   2  -3  -2 1062.59   33.90
  -2  -3   2 1108.49   34.30
   2   3  -2 1134.79   33.60
  -2   3   2 1122.19   33.60
   2   3  -2 1150.38   33.60
  -2   3   2 1069.09   33.80
  -2   3   2 1093.29   33.80
   2   3  -2 1147.49   34.40
   1  -3  -2 1435.06   45.70
  -1  -3   2 1418.16   47.60
  -1  -3   2 1439.26   44.50
   1  -3  -2 1416.96   44.50
   1   3  -2 1465.05   46.50
   1   3  -2 1446.76   44.90
  -1   3   2 1454.95   44.50
  -1   3   2 1510.05   45.40
   1   3  -2 1523.65   45.10
   0  -3  -2   20.10    2.10
   0   3  -2   19.10    1.90
   0   3   2   23.70    2.10
  -1  -3  -2  763.52   24.30
  -1  -3  -2  819.22   24.80
  -1   3  -2  772.32   24.70
   1   3   2  820.72   24.40
   1   3   2  811.72   24.70
  -2  -3  -2    6.50    1.10
  -2   3  -2    6.70    1.00
  -3  -3  -2   54.29    4.40
  -3  -3  -2   40.30    2.40
  -3   3  -2   41.40    2.10
  -3   3  -2   43.40    2.20
   3   3   2   50.79    3.80
   3   3   2   46.40    2.40
   3   3   2   46.70    2.50
  -3   3  -2   41.80    3.60
  -4  -3  -2   34.30    4.70
  -4  -3  -2   24.50    2.00
   4  -3   2   22.20    2.60
   4   3   2   30.30    3.70
   4   3   2   29.20    2.00
   4   3   2   30.80    2.40
  -4   3  -2   22.60    1.70
  -4   3  -2   27.10    3.60
  -4   3  -2   25.00    1.60
  -5  -3  -2  642.34   22.50
   5  -3   2  646.04   21.60
  -5  -3  -2  657.53   20.30
  -5   3  -2  638.04   19.70
  -5   3  -2  638.44   19.70
   5   3   2  662.93   22.30
   5   3   2  662.13   20.10
   5   3   2  650.33   20.40
  -5   3  -2  654.23   22.10
  -5   3  -2  664.13   20.30
   6  -3   2   25.60    3.10
  -6  -3  -2   21.20    2.10
   6   3   2   24.30    3.20
  -6   3  -2   22.60    1.10
  -6   3  -2   26.90    5.70
   6   3   2   21.40    4.20
  -6   3  -2   22.60    1.10
  -6   3  -2   22.70    2.50
   6   3   2   25.00    2.10
   7  -3   2  630.74   21.80
  -7  -3  -2  618.44   23.30
  -7  -3  -2  642.04   20.20
   7   3   2  645.84   19.60
  -7   3  -2  654.23   20.30
   7   3   2  645.64   20.50
  -7   3  -2  657.53   23.10
   7   3   2  631.44   22.70
   7   3   2  613.54   19.40
  -8  -3  -2  186.98   11.30
  -8  -3  -2  181.48    7.10
   8  -3   2  198.58    8.40
   8   3   2  176.08    7.80
  -8   3  -2  166.38    7.20
  -8   3  -2  182.78   10.60
  -9  -3  -2   43.90    8.70
   9   3   2   46.90    4.70
  -9   3  -2   41.80    4.10
  -9   3  -2   48.70    7.90
 -10  -3  -2   -2.40    4.60
  10   3   2   -1.10    2.20
 -11  -3  -2   -1.80    5.10
 -11   3  -2   -2.80    5.30
 -11  -4   2    4.00    4.80
 -11   4   2    0.60    4.20
  11   4  -2    2.30    2.70
 -10  -4   2   90.49    9.50
  10   4  -2   89.89    4.80
  10   4  -2  101.09    7.40
  10   4  -2  103.39    4.40
 -10   4   2   86.79    8.50
  -9  -4   2    2.50    3.80
   9   4  -2    2.40    2.30
   9   4  -2    3.20    1.70
  -9   4   2    4.00    0.90
  -9   4   2    2.10    3.20
   8  -4  -2  123.39    6.10
  -8  -4   2  121.99    5.30
   8  -4  -2  114.39    4.40
  -8  -4   2  105.89    8.70
   8   4  -2  107.09    6.40
  -8   4   2  112.19    5.50
  -8   4   2  113.89    7.60
   8   4  -2  114.59    4.90
  -8   4   2  113.69    4.60
   8   4  -2  103.89    5.20
  -7  -4   2   55.59    6.90
  -7  -4   2   59.79    3.50
   7  -4  -2   62.89    4.10
   7  -4  -2   62.89    3.30
   7   4  -2   62.39    4.90
  -7   4   2   64.59    5.70
  -7   4   2   59.89    3.30
  -7   4   2   63.39    3.80
   7   4  -2   61.29    3.30
   7   4  -2   56.09    5.60
   7   4  -2   60.59    3.80
  -6  -4   2  437.56   17.20
  -6  -4   2  469.35   15.10
   6  -4  -2  437.96   15.00
   6  -4  -2  442.46   14.50
   6   4  -2  441.16   14.60
   6   4  -2  451.45   15.40
  -6   4   2  448.16   15.50
  -6   4   2  474.65   15.20
   6   4  -2  455.95   16.90
  -6   4   2  474.45   14.60
   6   4  -2  438.56   14.70
  -5  -4   2   52.39    3.10
   5  -4  -2   50.79    3.00
  -5  -4   2   45.40    5.30
   5  -4  -2   49.30    3.10
  -5   4   2   58.69    3.20
   5   4  -2   54.09    4.90
  -5   4   2   55.89    3.30
   5   4  -2   55.39    3.90
   5   4  -2   50.39    2.80
  -5   4   2   51.49    3.70
   5   4  -2   50.19    3.30
  -4  -4   2  747.13   23.00
   4  -4  -2  717.53   22.80
  -4  -4   2  727.53   24.30
  -4   4   2  755.22   22.80
  -4   4   2  740.93   22.70
   4   4  -2  745.63   24.30
   4   4  -2  733.13   23.10
   4   4  -2  707.93   22.90
  -3  -4   2  837.92   27.50
   3  -4  -2  842.12   26.30
  -3  -4   2  880.01   26.40
   3   4  -2  840.42   26.40
  -3   4   2  846.02   26.60
  -3   4   2  863.81   26.30
   3   4  -2  885.11   27.60
   3   4  -2  848.42   26.50
  -2  -4   2  923.31   28.10
   2  -4  -2  918.21   28.10
  -2  -4   2  884.81   28.90
   2   4  -2  930.61   29.00
  -2   4   2  890.61   28.20
  -2   4   2  962.00   28.20
   2   4  -2  909.51   28.10
  -1  -4   2  230.18    8.90
   1  -4  -2  230.18    7.60
   1  -4  -2  231.28    8.20
   1   4  -2  239.88    8.90
  -1   4   2  256.07    7.70
  -1   4   2  247.38    8.30
   1   4  -2  230.68    8.10
  -1  -4  -2   55.79    3.20
   1   4   2   59.69    3.00
  -1   4  -2   51.89    2.70
  -1   4  -2   53.99    3.40
  -2  -4  -2  367.16   12.70
  -2  -4  -2  348.97   11.80
   2   4   2  371.46   12.50
  -2   4  -2  354.06   12.20
   2   4   2  366.06   11.80
  -2   4  -2  355.06   11.60
  -3  -4  -2  218.48    7.80
  -3  -4  -2  237.18    9.60
   3   4   2  220.68    7.80
   3   4   2  221.38    7.70
  -3   4  -2  218.18    7.60
  -3   4  -2  222.88    8.70
   3   4   2  239.88    9.10
  -4  -4  -2    5.00    1.30
  -4  -4  -2    6.70    2.60
  -4   4  -2    4.30    2.10
   4   4   2    5.30    1.20
  -4   4  -2    5.20    0.90
  -4   4  -2    4.50    0.90
   4   4   2    4.90    1.00
   4   4   2    4.90    1.90
  -5  -4  -2  180.18    6.80
  -5  -4  -2  184.88    9.50
  -5   4  -2  188.38    8.70
  -5   4  -2  181.68    6.30
   5   4   2  198.78    8.90
   5   4   2  187.38    6.80
  -5   4  -2  190.38    6.90
   5   4   2  193.68    7.10
  -5   4  -2  179.68    6.30
  -6  -4  -2  492.85   19.20
  -6   4  -2  513.15   15.80
   6   4   2  527.35   16.80
  -6   4  -2  528.65   18.80
   6   4   2  510.05   16.30
  -6   4  -2  497.85   15.70
  -6   4  -2  521.75   16.50
   6   4   2  505.65   18.80
  -7  -4  -2   47.70    7.40
  -7   4  -2   43.30    3.40
   7   4   2   43.80    4.30
   7   4   2   40.00    5.00
   7   4   2   42.70    3.00
  -7   4  -2   49.99    6.40
  -8  -4  -2   31.70    7.80
   8   4   2   25.40    2.50
  -8   4  -2   20.20    3.30
  -8   4  -2   32.20    7.40
   8   4   2   28.30    4.30
   8   4   2   32.20    2.20
  -9  -4  -2   23.70    5.30
   9   4   2   19.20    2.80
  -9   4  -2   17.90    3.80
  -9   4  -2   19.90    4.70
 -10  -4  -2   40.40   10.20
 -10   4  -2   31.80    4.90
  10   4   2   36.70    5.40
 -10   4  -2   26.40    5.60
 -11  -5   2   77.39   10.40
 -11   5   2   47.00    9.20
  11   5  -2   64.19    6.70
  10   5  -2   21.70    3.20
  -9  -5   2   65.89    8.50
  -9   5   2   59.39    6.90
   9   5  -2   66.59    5.90
   9   5  -2   65.19    4.60
   9   5  -2   77.39    4.10
  -9   5   2   67.59    3.60
  -8  -5   2   30.10    2.30
   8  -5  -2   27.40    2.90
   8   5  -2   23.50    3.50
  -8   5   2   20.50    2.80
   8   5  -2   27.80    5.00
   8   5  -2   30.30    2.90
  -8   5   2   25.50    2.70
  -8   5   2   25.80    5.30
  -7  -5   2  362.36   16.00
   7  -5  -2  383.36   12.60
  -7  -5   2  386.36   13.20
   7   5  -2  389.66   13.80
  -7   5   2  384.06   14.00
  -7   5   2  383.56   13.40
  -7   5   2  395.16   12.70
   7   5  -2  376.66   13.00
   7   5  -2  371.76   15.30
   7   5  -2  372.46   12.70
   6  -5  -2    7.60    1.50
  -6  -5   2    4.90    3.20
   6   5  -2    5.90    1.30
   6   5  -2    5.40    1.70
   6   5  -2    7.30    2.60
  -6   5   2    6.70    1.40
  -6   5   2   11.30    2.40
   6   5  -2    8.70    2.10
  -5  -5   2  310.87   10.70
  -5  -5   2  291.37   12.80
   5  -5  -2  293.67   10.40
   5   5  -2  316.87   11.10
   5   5  -2  300.47   12.40
   5   5  -2  301.97   10.70
   5   5  -2  291.47   10.40
  -5   5   2  320.47   10.60
  -5   5   2  327.47   10.90
  -4  -5   2  311.47   12.70
   4  -5  -2  313.07   10.90
  -4  -5   2  307.77   10.80
   4   5  -2  314.97   11.00
   4   5  -2  344.27   12.60
  -4   5   2  340.57   10.60
  -4   5   2  328.27   10.90
   4   5  -2  303.37   10.70
   4   5  -2  315.17   11.10
   3  -5  -2   37.50    2.90
  -3  -5   2   38.60    2.60
  -3  -5   2   36.30    4.30
  -3   5   2   44.10    2.80
   3   5  -2   39.70    3.20
   3   5  -2   40.70    4.20
  -3   5   2   39.00    2.20
  -3   5   2   35.20    2.00
   2  -5  -2  782.82   25.70
  -2  -5   2  835.02   26.80
   2   5  -2  816.72   25.70
  -2   5   2  830.12   25.10
   2   5  -2  810.42   25.70
  -2   5   2  861.71   25.80
   2   5  -2  866.11   26.80
  -1  -5   2 2139.69   66.79
   1  -5  -2 2090.09   68.39
   1  -5  -2 2186.88   68.09
   1   5  -2 2286.67   69.29
  -1   5   2 2255.67   69.29
   1   5  -2 2146.89   66.39
   1   5  -2 2242.08   67.29
  -1   5   2 2281.47   67.89
   0  -5   2   18.50    2.80
   0  -5  -2   21.20    2.40
   0  -5  -2   23.30    2.20
   0   5   2   25.20    2.40
   0   5  -2   18.40    2.70
   0   5  -2   19.90    2.00
  -1  -5  -2  271.07   10.00
  -1  -5  -2  308.27   10.60
   1  -5   2  295.17   10.60
  -1   5  -2  272.77    9.70
   1   5   2  304.87   10.30
  -1   5  -2  288.67   10.30
   1   5   2  301.07   10.00
  -2  -5  -2   27.40    3.80
  -2  -5  -2   21.00    2.50
   2   5   2   26.60    2.30
  -2   5  -2   22.10    2.40
  -2   5  -2   22.90    2.00
  -3  -5  -2 1184.88   36.10
  -3  -5  -2 1190.48   37.40
   3   5   2 1141.49   35.90
   3   5   2 1221.48   37.20
  -3   5  -2 1233.48   37.00
   3   5   2 1192.48   36.10
  -3   5  -2 1145.99   35.80
  -3   5  -2 1113.79   36.50
  -4  -5  -2   -1.00    1.20
  -4  -5  -2    3.30    2.60
   4   5   2   -1.30    1.20
   4   5   2    0.40    1.80
   4   5   2   -0.10    0.90
  -4   5  -2   -0.10    0.70
  -5  -5  -2  126.29    5.60
  -5  -5  -2  133.39    8.40
   5   5   2  133.99    5.70
  -5   5  -2  135.19    7.20
   5   5   2  132.89    7.20
  -5   5  -2  126.19    5.20
   5   5   2  132.99    5.40
  -5   5  -2  134.99    5.10
  -6  -5  -2    5.70    3.60
  -6   5  -2    5.60    1.10
   6   5   2    4.60    2.30
  -6   5  -2    6.00    2.80
   6   5   2    5.40    1.80
   6   5   2    6.40    1.30
  -6   5  -2    7.50    1.40
  -6   5  -2    9.60    1.80
  -7  -5  -2  116.39    9.40
  -7   5  -2  123.69    4.50
   7   5   2  119.79    5.30
   7   5   2  124.69    6.30
   7   5   2   99.59    7.10
  -7   5  -2  125.09    5.60
  -7   5  -2  126.79    8.60
  -7   5  -2  124.69    4.60
  -8  -5  -2   -1.30    3.90
   8   5   2   -1.50    1.30
   8   5   2    0.60    1.30
   8   5   2   -1.10    2.00
  -8   5  -2   -3.50    3.40
  -8   5  -2   -2.40    1.40
  -9  -5  -2  107.59   10.50
  -9   5  -2  105.49    6.10
   9   5   2   98.89    4.50
   9   5   2  105.59    6.60
  -9   5  -2  108.19    9.70
   9   5   2  101.19    4.80
 -10  -5  -2   -4.50    4.70
  10   5   2   -3.00    2.40
 -10  -6   2   63.19    9.80
 -10   6   2   57.19    3.30
  10   6  -2   49.50    6.80
  10   6  -2   70.79    4.60
  10   6  -2   54.99    5.10
  -9  -6   2   11.20    4.70
  -9   6   2    8.30    3.40
   9   6  -2   11.30    2.90
   9   6  -2   17.20    4.00
  -9   6   2    9.40    1.90
   8  -6  -2  157.08    6.40
  -8  -6   2  154.98    6.30
  -8  -6   2  144.19   10.30
   8   6  -2  147.89    6.80
  -8   6   2  154.78    6.70
  -8   6   2  148.99    8.30
   8   6  -2  155.08    8.20
   8   6  -2  160.78    6.60
  -7  -6   2   70.79    3.50
  -7  -6   2   50.49    7.40
   7  -6  -2   63.69    4.10
   7   6  -2   60.59    4.50
   7   6  -2   64.29    5.20
  -7   6   2   61.89    4.00
   7   6  -2   68.39    3.80
  -7   6   2   66.09    3.80
  -7   6   2   66.39    5.40
   6  -6  -2   51.19    3.90
  -6  -6   2   57.39    3.30
  -6  -6   2   50.89    6.70
   6   6  -2   57.29    5.70
  -6   6   2   60.09    3.60
   6   6  -2   56.99    4.70
  -6   6   2   64.29    4.60
  -6   6   2   53.59    3.70
   6   6  -2   48.40    3.90
   6   6  -2   59.59    3.40
  -5  -6   2  165.98    9.30
  -5  -6   2  180.48    6.90
   5  -6  -2  172.18    7.00
  -5   6   2  184.88    7.10
   5   6  -2  182.18    9.00
   5   6  -2  171.08    6.80
   5   6  -2  166.48    7.40
   5   6  -2  180.08    7.60
   4  -6  -2  341.87   12.00
  -4  -6   2  338.97   13.70
  -4   6   2  359.76   11.60
  -4   6   2  371.76   12.10
   4   6  -2  367.76   13.80
  -4   6   2  328.17   11.30
   4   6  -2  351.26   12.30
   4   6  -2  342.27   11.90
  -3  -6   2    4.80    2.30
   3  -6  -2    8.70    1.60
  -3   6   2    6.30    1.00
   3   6  -2    7.90    1.60
  -3   6   2    6.20    1.00
   3   6  -2    8.50    2.20
   3   6  -2    6.90    1.30
  -2  -6   2 1002.20   32.10
   2  -6  -2  985.30   31.10
   2   6  -2  970.10   30.90
   2   6  -2 1008.00   31.00
  -2   6   2  966.20   30.40
  -2   6   2 1003.50   31.00
   2   6  -2 1072.79   32.20
   1  -6  -2   -1.90    1.30
   1   6  -2   -1.40    1.20
   1   6  -2   -1.10    0.90
  -1   6   2    0.90    1.00
   0  -6  -2  431.66   14.10
   0  -6   2  415.66   14.60
   0  -6  -2  400.66   14.10
   0   6  -2  408.06   13.90
   0   6   2  439.36   14.10
   0   6   2  441.36   14.20
   0   6  -2  438.86   14.60
   1  -6   2    3.00    1.60
  -1  -6  -2    1.80    1.40
  -1  -6  -2    1.20    1.60
  -1   6  -2    3.00    1.30
   1   6   2    3.00    1.20
  -1   6  -2    2.70    1.00
  -2  -6  -2 2052.09   61.39
  -2  -6  -2 2035.20   63.99
  -2   6  -2 2028.70   61.09
  -2   6  -2 1959.20   61.59
   2   6   2 1943.41   61.89
   2   6   2 2155.28   61.39
  -3  -6  -2   90.79    4.70
  -3  -6  -2   94.09    6.40
  -3   6  -2   84.79    4.60
   3   6   2   94.89    4.40
   3   6   2   89.59    4.50
   3   6   2  100.89    5.60
  -4  -6  -2   11.40    2.00
  -4  -6  -2   13.20    3.20
   4   6   2   16.80    2.40
  -4   6  -2   12.30    2.50
  -4   6  -2    9.80    2.50
   4   6   2   14.50    2.80
  -4   6  -2   16.20    2.00
   4   6   2   19.00    3.90
  -5  -6  -2   22.80    3.40
  -5  -6  -2   29.80    6.20
   5   6   2   30.20    3.60
  -5   6  -2   26.40    4.50
   5   6   2   30.30    4.30
  -5   6  -2   30.20    2.40
   5   6   2   31.20    2.80
  -6  -6  -2  243.88   12.60
   6   6   2  255.77   11.40
   6   6   2  250.47    9.60
  -6   6  -2  256.37    8.80
  -6   6  -2  267.27   11.60
   6   6   2  251.27    9.20
  -6   6  -2  238.38    8.80
  -7  -6  -2   36.60    7.70
  -7   6  -2   41.90    3.40
  -7   6  -2   37.30    2.90
   7   6   2   41.70    3.40
  -7   6  -2   35.90    3.00
  -7   6  -2   32.70    6.70
   7   6   2   35.30    4.40
  -8  -6  -2   86.89    9.50
  -8   6  -2   88.49    3.70
  -8   6  -2   93.49    5.30
  -8   6  -2   85.39    3.80
   8   6   2   90.79    4.90
   8   6   2   83.99    6.00
  -8   6  -2   85.39    7.90
  -9  -6  -2   -3.80    4.20
   9   6   2   -0.20    1.80
   9   6   2    1.10    2.50
  -9   6  -2   -2.80    3.80
   9   6   2    3.10    1.70
 -10  -6  -2   -1.00    4.90
  10   6   2    1.10    2.80
  10   6   2    3.90    2.40
 -10   6  -2   -3.40    2.80
 -10   7   2    9.30    4.00
  10   7  -2   15.30    3.40
  -9  -7   2  146.09   10.90
   9   7  -2  150.48    7.40
   9   7  -2  161.68    6.90
  -9   7   2  134.59    8.80
  -9   7   2  135.89    6.80
   9   7  -2  146.89    8.80
   8  -7  -2    5.20    1.80
  -8  -7   2    4.40    3.90
   8   7  -2    4.30    2.20
  -8   7   2    1.90    2.70
   8   7  -2    1.10    2.40
   7  -7  -2   27.90    3.70
  -7   7   2   25.40    4.70
   7   7  -2   29.70    4.70
  -7   7   2   19.80    3.40
  -7   7   2   28.90    2.50
   7   7  -2   27.60    4.10
   6  -7  -2   19.00    3.30
  -6   7   2   27.80    2.70
   6   7  -2   26.40    4.40
   6   7  -2   28.70    2.50
  -6   7   2   26.40    3.10
   6   7  -2   21.20    3.90
  -6   7   2   28.90    4.00
  -5  -7   2   10.60    3.40
   5  -7  -2   14.20    2.10
   5   7  -2   10.70    2.30
   5   7  -2   12.40    2.90
   5   7  -2   12.00    2.30
   4   7  -2   -1.90    1.70
  -4   7   2   -0.30    0.80
   4   7  -2    0.20    2.00
  -4   7   2   -0.10    1.00
   3  -7  -2  747.93   24.50
  -3  -7   2  760.82   26.00
   3   7  -2  777.02   24.60
   3   7  -2  763.22   24.40
  -3   7   2  740.43   23.70
   3   7  -2  810.02   26.00
  -3   7   2  789.12   24.60
   2  -7  -2  143.89    6.50
  -2  -7   2  144.39    7.40
  -2   7   2  153.18    5.80
   2   7  -2  143.09    6.10
   2   7  -2  161.18    7.40
  -2   7   2  153.08    6.30
   2   7  -2  143.49    6.50
   1  -7  -2    5.80    1.70
  -1  -7   2    4.20    2.10
   1  -7  -2    7.00    1.90
   1   7  -2    7.10    2.00
  -1   7   2    5.80    1.40
   1   7  -2    9.60    2.00
   1   7  -2    3.10    1.60
   0  -7  -2  820.12   26.50
   0  -7  -2  826.72   26.40
   0  -7   2  799.72   26.90
   0   7   2  868.81   26.40
   0   7   2  855.61   26.50
   0   7  -2  873.81   27.10
   0   7  -2  815.22   26.30
   1  -7   2 1768.12   55.39
  -1  -7  -2 1750.72   54.99
  -1  -7  -2 1759.32   55.39
   1   7   2 1876.71   55.09
  -1   7  -2 1837.12   55.39
  -1   7  -2 1768.42   54.79
   1   7   2 1880.71   55.29
  -2  -7  -2  319.27   12.50
  -2  -7  -2  320.27   11.50
  -2   7  -2  317.07   11.60
   2   7   2  324.67   11.30
   2   7   2  338.57   12.20
  -2   7  -2  310.57   11.00
  -3  -7  -2  324.57   12.90
  -3  -7  -2  312.87   11.40
  -3   7  -2  306.67   11.50
   3   7   2  314.57   11.20
   3   7   2  330.97   12.40
  -3   7  -2  309.97   10.90
   3   7   2  328.87   11.30
  -4  -7  -2   -2.30    2.90
   4   7   2   -0.20    1.10
   4   7   2    0.20    2.00
  -4   7  -2    0.50    1.10
  -4   7  -2    0.00    1.00
   4   7   2    0.00    1.50
  -5  -7  -2   86.79    8.40
  -5  -7  -2   89.09    5.10
  -5   7  -2   83.49    6.60
   5   7   2   91.49    6.20
  -5   7  -2   92.89    4.30
   5   7   2   89.49    5.10
   5   7   2   95.59    4.70
  -5   7  -2   83.19    4.90
  -6  -7  -2   84.79    8.50
   6   7   2   71.99    6.10
   6   7   2   92.09    5.60
  -6   7  -2   88.39    7.20
  -6   7  -2   90.69    4.40
   6   7   2   92.29    4.70
  -7  -7  -2  115.99   10.00
   7   7   2  118.59    6.70
   7   7   2  126.79    6.00
  -7   7  -2  130.49    8.90
  -7   7  -2  136.59    6.00
  -7   7  -2  113.19    5.30
  -7   7  -2  119.29    5.50
  -8  -7  -2   -3.90    4.10
  -8   7  -2   -1.10    1.40
  -8   7  -2   -2.20    3.30
  -8   7  -2    0.30    1.50
  -8   7  -2   -0.20    1.60
   8   7   2    1.00    1.80
   9   7   2    2.30    2.00
   9   7   2   -1.10    2.10
  -9   7  -2   -1.10    0.90
  -9   7  -2   -4.40    3.70
  -9   7  -2   -2.90    2.20
  10   7   2    0.80    2.70
  10   7   2   -3.70    2.80
  10   8  -2   17.30    3.20
  10   8  -2   11.60    3.60
  -9  -8   2    1.20    4.00
   9   8  -2   -0.90    2.80
   9   8  -2   -0.90    2.40
   8  -8  -2   73.59    5.00
  -8  -8   2   60.19    9.00
   8   8  -2   67.29    5.40
  -8   8   2   50.49    5.00
  -8   8   2   51.99    6.10
   8   8  -2   60.09    6.10
   7  -8  -2   19.00    3.80
  -7  -8   2    9.90    4.00
   7   8  -2   13.50    2.80
   7   8  -2   13.10    2.50
  -7   8   2   11.40    2.60
  -7   8   2   10.40    2.10
  -6  -8   2  182.28   10.80
   6  -8  -2  197.58    8.20
   6   8  -2  171.98    9.60
   6   8  -2  197.18    8.80
  -6   8   2  194.48    7.90
  -6   8   2  185.38    7.30
   6   8  -2  200.88    7.70
  -6   8   2  191.08    8.10
   6   8  -2  188.28    8.50
   5  -8  -2   31.30    3.70
  -5   8   2   40.50    3.80
  -5   8   2   40.50    2.80
   5   8  -2   39.30    2.90
  -5   8   2   38.20    3.30
   5   8  -2   35.50    4.50
   4  -8  -2   -1.90    1.60
   4   8  -2   -0.20    1.80
   4   8  -2    1.20    2.10
  -4   8   2   -0.10    1.20
  -4   8   2    0.60    1.10
  -4   8   2    0.70    0.90
   4   8  -2    0.30    0.80
   3  -8  -2    1.80    1.80
  -3  -8   2    0.30    2.50
  -3   8   2    4.30    1.50
   3   8  -2    1.00    1.60
  -3   8   2    4.40    1.20
   3   8  -2    6.50    2.30
   3   8  -2    3.20    1.10
   2  -8  -2  476.95   16.40
  -2  -8   2  474.65   17.40
  -2   8   2  483.25   16.30
   2   8  -2  468.25   16.10
   2   8  -2  518.05   17.60
   2   8  -2  467.55   16.30
  -2   8   2  487.45   15.70
  -1  -8   2   -1.50    2.20
   1  -8  -2    0.50    1.40
   1  -8  -2    1.20    1.80
   1   8  -2    1.90    1.80
  -1   8   2    2.40    1.40
   1   8  -2    1.80    1.10
  -1   8   2    1.80    1.20
   0  -8  -2  457.55   16.00
   0  -8  -2  466.95   15.90
   0  -8   2  454.95   16.50
   0   8  -2  487.75   16.60
   0   8   2  484.25   16.00
   0   8  -2  464.45   15.70
   0   8   2  468.15   15.90
  -1  -8  -2  227.98    9.10
  -1  -8  -2  220.48    9.40
   1  -8   2  224.98    9.40
  -1   8  -2  222.88    9.10
   1   8   2  229.28    8.70
  -1   8  -2  216.78    8.40
   1   8   2  236.38    9.20
  -2  -8  -2  344.57   13.40
  -2  -8  -2  343.27   12.60
   2   8   2  357.16   12.40
  -2   8  -2  332.07   12.00
   2   8   2  363.26   13.20
  -2   8  -2  349.27   12.70
  -3  -8  -2    0.00    2.80
  -3  -8  -2    1.00    1.90
   3   8   2    3.30    1.30
   3   8   2    2.20    2.10
  -3   8  -2    3.40    1.10
   3   8   2    0.40    1.70
  -3   8  -2    3.30    1.40
  -4  -8  -2  687.13   24.40
  -4  -8  -2  703.03   22.70
   4   8   2  698.13   22.40
  -4   8  -2  692.63   22.10
   4   8   2  679.23   22.30
  -4   8  -2  692.63   23.30
   4   8   2  697.23   23.90
  -4   8  -2  651.03   22.60
  -5  -8  -2    2.60    3.40
   5   8   2    2.50    2.00
   5   8   2    2.80    2.10
   5   8   2    5.60    1.40
  -5   8  -2    2.90    2.70
  -6   8  -2   19.40    2.70
   6   8   2   19.80    2.90
  -7   8  -2   -1.70    1.60
   7   8   2   -1.10    2.10
   7   8   2    1.90    1.60
  -7   8  -2    2.90    1.30
  -7   8  -2    0.20    1.50
  -7   8  -2   -1.20    3.30
  -8  -8  -2   36.50    8.70
  -8   8  -2   51.69    4.20
   8   8   2   41.60    5.50
  -8   8  -2   39.50    4.20
   8   8   2   50.29    4.60
  -8   8  -2   43.10    4.50
  -8   8  -2   40.90    7.50
  -9  -8  -2   -2.80    4.70
  -9   8  -2   -0.50    2.40
   9   8   2    3.60    2.20
  -9   8  -2    0.50    1.70
  -9  -9   2   18.10    5.10
   9   9  -2   27.10    5.60
   9   9  -2   10.60    3.40
  -8  -9   2   -0.70    3.80
   8   9  -2    0.90    2.40
   7  -9  -2   67.59    5.20
  -7  -9   2   57.49    8.60
  -7   9   2   54.39    4.90
   7   9  -2   66.89    5.70
   7   9  -2   59.09    6.50
  -7   9   2   56.59    5.50
  -7   9   2   75.09    4.30
   6  -9  -2   -0.50    1.90
  -6  -9   2   -1.20    3.30
   6   9  -2   -2.20    2.20
   6   9  -2   -2.20    2.00
  -6   9   2   -1.70    1.90
   5  -9  -2  130.49    6.80
  -5  -9   2  119.59    8.80
  -5   9   2  118.79    5.30
   5   9  -2  112.89    7.50
  -5   9   2  130.29    6.10
   5   9  -2  130.09    5.60
   5   9  -2  133.29    7.10
  -5   9   2  123.09    6.10
  -4  -9   2   10.10    3.50
   4  -9  -2   13.00    2.50
  -4   9   2   16.70    2.60
   4   9  -2   13.50    2.90
   4   9  -2   11.70    2.50
  -3  -9   2  108.99    7.90
   3  -9  -2  108.49    6.20
  -3   9   2  115.39    5.10
   3   9  -2  123.49    7.20
  -3   9   2  118.79    5.60
   3   9  -2  115.49    6.40
   3   9  -2  112.99    5.40
  -2  -9   2  520.95   19.10
   2  -9  -2  510.15   17.80
   2  -9  -2  510.25   17.10
   2   9  -2  557.84   19.10
  -2   9   2  527.85   17.10
   2   9  -2  505.75   17.70
   2   9  -2  510.95   17.50
  -2   9   2  523.75   17.60
   1  -9  -2  103.99    5.40
  -1  -9   2   93.99    6.80
   1  -9  -2  104.39    5.90
   1   9  -2  114.39    6.30
   1   9  -2  100.89    5.80
  -1   9   2  110.49    5.30
  -1   9   2  112.19    5.50
   1   9  -2  107.99    5.10
   0  -9  -2   33.90    4.10
   0  -9   2   29.70    4.50
   0  -9  -2   33.60    4.00
   0   9  -2   39.40    3.90
   0   9   2   38.90    4.10
   0   9  -2   41.40    2.90
   0   9   2   38.80    3.40
   1  -9   2  519.05   18.20
  -1  -9  -2  513.45   17.90
  -1  -9  -2  523.25   18.20
   1   9   2  529.45   17.70
  -1   9  -2  522.05   18.00
   1   9   2  521.35   18.00
  -1   9  -2  501.35   17.30
  -2  -9  -2   45.90    4.80
  -2  -9  -2   44.00    5.80
  -2   9  -2   51.89    3.40
   2   9   2   57.09    5.20
  -2   9  -2   48.80    4.00
   2   9   2   50.29    3.50
  -3  -9  -2  245.88   11.40
  -3  -9  -2  254.57   10.30
   3   9   2  244.68    9.80
   3   9   2  253.67    9.60
  -3   9  -2  245.88    9.30
  -3   9  -2  240.98    9.90
   3   9   2  258.97   11.00
  -4  -9  -2   -0.40    2.20
  -4  -9  -2   -1.00    3.00
  -4   9  -2    0.40    2.40
   4   9   2    1.50    1.10
   4   9   2    1.10    2.00
   4   9   2   -0.30    2.10
  -5  -9  -2   60.99    7.60
  -5   9  -2   65.19    6.20
   5   9   2   62.29    5.10
   5   9   2   74.29    4.10
  -5   9  -2   72.79    4.00
  -6  -9  -2   -3.90    3.70
  -6   9  -2    0.60    2.80
   6   9   2   -1.10    2.00
   6   9   2    2.30    1.30
  -6   9  -2    0.10    1.20
  -7  -9  -2   98.29    9.70
  -7   9  -2   97.49    8.40
   7   9   2   99.29    7.00
   7   9   2   97.99    5.80
  -7   9  -2   99.29    5.60
  -7   9  -2   94.19    5.70
  -8  -9  -2    1.80    4.40
  -8   9  -2    2.40    2.20
   8   9   2    1.70    2.50
  -8   9  -2   -0.60    3.70
   8   9   2    6.50    2.40
  -8   9  -2    6.70    2.20
  -9  -9  -2   14.60    5.50
  -9   9  -2   21.20    4.50
   9  10  -2   14.60    3.60
  -8 -10   2   94.09    9.60
   8  10  -2   86.39    7.20
   8  10  -2   89.39    6.60
  -7 -10   2   -0.10    3.80
   7 -10  -2    1.60    2.30
   7  10  -2   -1.20    2.60
   7  10  -2    1.40    2.60
   6 -10  -2   29.40    4.70
  -6 -10   2   25.10    6.90
   6  10  -2   26.10    5.30
  -6  10   2   20.30    3.40
   6  10  -2   25.00    5.00
  -6  10   2   19.60    4.40
   5 -10  -2    3.40    2.20
  -5 -10   2    1.50    3.60
   5  10  -2    1.30    2.40
  -5  10   2    4.50    1.90
  -5  10   2    2.10    1.20
  -4 -10   2  273.47   13.00
   4 -10  -2  267.17   10.90
   4  10  -2  277.27   10.20
   4  10  -2  252.57   12.00
  -4  10   2  276.87   10.40
  -4  10   2  272.67   10.00
   4  10  -2  277.87   11.30
  -4  10   2  263.97    9.70
  -3 -10   2   26.30    5.70
   3 -10  -2   20.80    4.40
   3  10  -2   35.70    2.50
  -3  10   2   30.80    3.30
   3  10  -2   31.30    4.30
  -3  10   2   28.20    2.90
   3  10  -2   25.90    4.70
   2 -10  -2    1.90    2.20
  -2 -10   2    2.60    2.80
  -2  10   2    4.50    1.60
   2  10  -2    6.40    2.20
  -2  10   2    2.80    1.20
   2  10  -2   -2.00    2.20
   1 -10  -2  149.09    7.70
  -1 -10   2  155.88    8.70
   1 -10  -2  155.98    7.10
   1  10  -2  143.09    7.50
   1  10  -2  161.88    7.90
  -1  10   2  166.58    7.20
  -1  10   2  165.58    7.00
   1  10  -2  156.58    6.70
   0 -10  -2  132.29    7.00
   0 -10  -2  135.89    7.20
   0 -10   2  126.49    7.90
   0  10  -2  140.59    7.20
   0  10  -2  139.59    6.00
   0  10   2  138.19    6.40
   0  10   2  137.69    6.90
  -1 -10  -2   20.50    4.40
  -1 -10  -2   14.50    3.10
  -1  10  -2   24.90    2.20
   1  10   2   20.40    2.40
  -1  10  -2   22.10    3.10
   1  10   2   18.00    4.00
  -2 -10  -2  305.47   12.10
  -2 -10  -2  303.77   12.70
   2  10   2  304.07   11.40
  -2  10  -2  299.37   11.10
   2  10   2  313.17   12.50
  -2  10  -2  306.17   11.80
  -3 -10  -2    2.30    3.10
  -3 -10  -2    2.20    2.60
   3  10   2    3.80    2.20
   3  10   2    1.50    2.40
   3  10   2    4.60    1.30
  -4 -10  -2   31.00    7.00
  -4 -10  -2   28.20    4.90
  -4  10  -2   36.80    4.90
  -4  10  -2   45.00    2.80
   4  10   2   35.70    4.60
   4  10   2   41.00    3.20
  -5 -10  -2   26.10    6.90
   5  10   2   25.80    4.70
   5  10   2   39.10    3.10
  -5  10  -2   30.70    5.50
  -5  10  -2   44.80    3.20
  -6 -10  -2   95.69    9.30
  -6  10  -2   99.69    8.10
   6  10   2  116.19    5.90
  -6  10  -2  109.09    5.60
   6  10   2   99.29    6.60
  -7  10  -2   19.20    4.10
   7  10   2   19.50    4.30
  -7  10  -2   26.60    4.50
  -8 -10  -2   20.50    5.50
   8  10   2   27.00    5.50
  -8  10  -2   20.50    5.00
   8  10   2   18.00    3.40
  -8 -11   2   10.30    4.20
   8  11  -2    0.40    3.10
   8  11  -2    9.80    3.40
   7 -11  -2  122.19    7.40
  -7 -11   2  123.59   10.70
  -7  11   2   92.49    6.80
   7  11  -2  108.49    8.00
  -7  11   2  113.79    5.70
  -7  11   2   97.69    7.20
   7  11  -2  125.09    8.00
   6 -11  -2   11.90    3.00
  -6 -11   2   10.10    4.30
   6  11  -2    8.10    3.00
   6  11  -2    8.00    2.90
  -6  11   2    6.40    2.40
  -6  11   2    3.60    1.90
  -5 -11   2   39.00    7.40
   5 -11  -2   48.80    5.60
   5  11  -2   40.80    5.50
  -5  11   2   40.90    4.50
  -5  11   2   50.59    3.70
   4 -11  -2   15.20    2.90
  -4  11   2   15.80    2.30
  -4  11   2   20.20    3.10
  -4  11   2   20.70    3.70
  -3 -11   2  194.58   10.60
   3 -11  -2  192.78    9.10
   3  11  -2  200.88    8.80
  -3  11   2  173.28    7.80
   3  11  -2  185.88    9.40
  -3  11   2  195.88    8.10
   3  11  -2  195.48    8.00
   2 -11  -2   24.60    4.80
  -2 -11   2   21.70    5.70
  -2  11   2   20.70    3.70
  -2  11   2   28.50    2.50
   2  11  -2   29.20    4.00
  -1 -11   2   76.89    7.00
   1 -11  -2   91.09    6.30
   1 -11  -2   81.99    5.60
   1  11  -2   75.09    5.80
   1  11  -2   83.29    4.30
  -1  11   2   78.59    5.30
  -1  11   2   80.49    4.40
   1  11  -2   85.99    5.70
   0 -11  -2   62.39    5.60
   0 -11   2   59.89    6.20
   0 -11  -2   59.99    5.40
   0  11   2   56.59    5.10
   0  11   2   58.89    3.90
   0  11  -2   62.99    3.40
   0  11  -2   64.09    4.70
   1 -11   2   10.70    3.00
  -1 -11  -2    8.20    2.90
  -1 -11  -2    8.50    2.80
   1  11   2    6.20    1.40
   1  11   2    5.10    2.30
  -2  11  -2    2.70    0.90
  -3 -11  -2   43.30    5.90
  -3 -11  -2   41.90    6.80
   3  11   2   51.89    3.50
   3  11   2   40.10    4.90
  -4 -11  -2   -2.20    3.40
  -4  11  -2    5.40    2.50
   4  11   2    1.50    2.20
  -5 -11  -2  152.78   10.50
   5  11   2  166.18    8.70
  -5  11  -2  166.68    7.00
  -5  11  -2  161.78    9.00
  -6 -11  -2    1.40    4.00
  -6  11  -2    0.80    3.20
   6  11   2    0.00    2.40
  -7 -11  -2   53.29    9.70
  -7  11  -2   49.80    5.70
   7  11   2   38.60    6.00
  -7  11  -2   44.70    7.70
  -7  11  -2   55.99    5.60
   7  12  -2   12.70    3.40
  -6 -12   2   89.09    9.20
   6 -12  -2   95.89    7.20
   6  12  -2   75.39    7.30
  -6  12   2   87.59    5.20
   6  12  -2   87.19    7.30
  -5 -12   2   14.30    4.50
   5 -12  -2   13.00    3.20
   5  12  -2   10.60    3.00
  -5  12   2   15.90    4.50
   4 -12  -2    8.20    2.80
  -4 -12   2    7.40    3.70
   4  12  -2    2.50    2.80
  -4  12   2    6.30    2.00
  -3 -12   2    2.60    3.40
   3 -12  -2    2.20    2.70
  -3  12   2    1.70    1.90
   3  12  -2    0.80    2.30
   2 -12  -2  221.48   10.00
  -2 -12   2  212.58   11.10
   2  12  -2  193.98    9.70
   2  12  -2  215.68    9.70
  -2  12   2  186.38    8.80
   1 -12  -2   34.80    5.20
   1 -12  -2   31.50    4.90
  -1 -12   2   28.80    6.40
   1  12  -2   28.30    5.00
   1  12  -2   37.80    4.30
   0 -12  -2   24.30    5.00
   0 -12  -2   22.50    5.10
   0 -12   2   27.50    5.40
   0  12  -2   30.90    3.60
   1 -12   2   14.70    3.30
  -1 -12  -2   16.70    3.50
  -1 -12  -2   14.90    3.30
  -2 -12  -2   -0.90    2.60
  -2 -12  -2    0.80    3.00
  -3 -12  -2   34.60    7.00
   3  12   2   32.00    5.00
  -4 -12  -2  142.59   10.20
   4  12   2  146.09    8.40
  -4  12  -2  133.09    8.10
  -5 -12  -2    1.70    3.70
   5  12   2    2.90    2.80
  -5  12  -2    4.90    2.90
  -6 -12  -2   55.19    8.50
   6  12   2   53.89    6.70
  -6  12  -2   58.89    7.70
  -7 -12  -2    5.10    4.30
  -7  12  -2    2.90    3.80
  -7  12  -2    7.10    3.10
   7  12   2   -0.60    3.00
  -6 -13   2    5.90    4.20
   6  13  -2    6.30    3.00
   5 -13  -2   50.19    6.00
  -5 -13   2   56.19    7.90
  -5  13   2   41.80    4.90
   5  13  -2   33.60    6.20
  -5  13   2   41.10    5.30
  -4 -13   2   11.50    4.20
  -4  13   2    5.40    2.40
   4  13  -2    8.10    3.20
  -3 -13   2  120.59    9.40
   3 -13  -2  126.69    7.90
   3  13  -2  114.69    7.70
  -3  13   2   97.99    6.60
   2 -13  -2    3.90    2.80
  -2 -13   2    7.70    3.70
  -2  13   2    0.20    2.40
   2  13  -2    2.10    2.50
   1 -13  -2    5.10    2.50
  -1 -13   2    5.00    3.30
   1 -13  -2    3.00    2.80
   1  13  -2   -1.50    2.50
   0 -13   2    1.80    2.80
   0 -13  -2    1.10    2.60
   0 -13  -2   -1.90    2.70
   0  13  -2    0.30    1.50
   1 -13   2   63.69    7.00
  -1 -13  -2   59.79    7.00
  -1 -13  -2   59.99    6.40
  -1  13  -2   72.59    4.90
  -2 -13  -2    7.60    3.30
  -2 -13  -2    5.70    2.90
  -3 -13  -2   45.50    7.80
  -4  13  -2   24.60    5.30
  -5 -13  -2   28.80    7.30
  -5  13  -2   36.10    6.60
  -6 -13  -2   10.40    4.40
  -6  13  -2    6.50    3.70
   6  13   2    4.40    3.10
  -5 -14   2    5.20    3.90
   5  14  -2    1.70    2.80
  -5  14   2    4.70    2.70
  -4 -14   2   13.00    4.50
   3 -14  -2   80.09    7.00
  -3 -14   2   70.59    8.30
   3  14  -2   66.89    6.90
   2 -14  -2   73.79    7.00
  -2 -14   2   84.99    8.80
   2  14  -2   71.79    6.90
  -1 -14   2    8.60    3.70
   0 -14  -2   59.79    6.90
   0 -14  -2   43.00    6.30
   0 -14   2   62.59    7.60
   0  14  -2   48.10    5.80
  -1 -14  -2    6.60    3.40
  -2 -14  -2   52.09    7.90
   2  14   2   35.90    5.70
  -3 -14  -2    7.70    4.00
   3  14   2   -1.20    2.60
  -4 -14  -2   61.39    9.30
  -4  14  -2   59.19    6.60
  -3 -15   2   11.10    4.50
   3  15  -2    2.00    2.90
  -2 -15   2    7.70    3.70
   2  15  -2    5.20    2.90
   1 -15  -2  152.18    9.50
  -1 -15   2  158.98   11.10
   1  15  -2  145.89    8.80
   0  15  -2    4.30    2.60
  -1 -15  -2   61.09    8.30
  -2 -15  -2    7.30    4.00
   2  15   2    3.10    2.60
 -11   0   3   14.20    4.80
 -10   0   3   -4.10    3.50
  10   0  -3   -1.40    2.20
  10   0  -3   -0.90    2.00
   9   0  -3   26.70    4.40
  -9   0   3   32.80    6.20
   9   0  -3   32.50    2.20
  -9   0   3   25.40    2.60
   9   0  -3   26.20    4.40
   8   0  -3   -0.90    1.90
  -8   0   3   -1.30    1.00
  -8   0   3   -0.90    2.90
  -7   0   3  137.69    6.00
   7   0  -3  138.69    7.30
   7   0  -3  151.58    5.50
  -7   0   3  133.89    7.90
  -7   0   3  137.89    5.10
   7   0  -3  130.69    6.50
  -6   0   3    0.20    2.00
   6   0  -3   -1.10    1.00
   6   0  -3   -1.30    1.40
   6   0  -3   -1.00    1.70
  -6   0   3   -0.70    0.90
  -5   0   3   45.40    4.30
  -5   0   3   44.70    3.00
   5   0  -3   45.10    2.80
   5   0  -3   41.30    3.40
   5   0  -3   46.90    3.60
  -5   0   3   44.10    2.40
  -4   0   3   -0.30    0.70
   4   0  -3    0.20    1.30
   4   0  -3    0.30    0.90
  -4   0   3   -1.70    1.30
  -4   0   3   -0.70    0.90
  -3   0   3  369.26   11.90
  -3   0   3  358.46   12.10
   3   0  -3  366.36   11.80
   3   0  -3  363.76   11.90
   3   0  -3  377.96   12.20
  -3   0   3  373.56   11.70
  -2   0   3    1.00    0.80
  -2   0   3    0.70    0.80
   2   0  -3    2.60    1.00
   2   0  -3   -0.30    0.90
  -1   0   3   21.60    1.80
   1   0  -3   22.10    1.50
  -1   0   3   20.50    1.50
   0   0   3    1.20    0.70
   0   0   3    0.90    0.40
   0   0  -3    1.60    0.80
   0   0  -3    0.50    0.40
   1   0   3 2543.55   75.79
  -1   0  -3 2406.26   74.89
   1   0   3 2428.36   77.19
  -1   0  -3 2417.16   75.69
  -2   0  -3    0.50    1.50
   2   0   3    2.00    0.70
   3   0   3 3576.94  113.69
   3   0   3 3711.33  109.79
  -3   0  -3 3591.04  114.39
  -3   0  -3 3561.34  109.19
  -3   0  -3 3625.74  107.89
   4   0   3   -0.20    1.40
  -4   0  -3    1.80    2.10
   5   0   3    1.10    1.40
  -5   0  -3    3.00    0.70
  -5   0  -3    4.00    2.50
  -5   0  -3    1.50    0.40
  -6   0  -3   -0.30    0.70
  -6   0  -3    2.40    3.00
   6   0   3    0.90    1.40
  -7   0  -3   94.19    8.60
  -7   0  -3   81.19    3.80
   7   0   3   87.69    5.30
  -8   0  -3   -0.40    1.10
  -8   0  -3    1.30    3.70
  -9   0  -3    8.20    1.60
  -9   0  -3    1.60    4.40
 -10   0  -3    1.60    1.70
 -11   0  -3   -1.10    5.60
 -11  -1   3   -0.30    4.10
 -11   1   3   -3.80    3.90
  11   1  -3    2.80    2.60
  10  -1  -3   76.19    5.90
 -10  -1   3   61.19    8.50
  10   1  -3   56.69    2.60
  10   1  -3   69.59    2.70
  10   1  -3   60.29    5.70
 -10   1   3   56.19    8.10
  -9  -1   3   11.70    1.70
  -9  -1   3   11.70    4.00
   9  -1  -3   17.70    3.80
  -9   1   3   10.20    2.20
   9   1  -3   12.60    2.20
   9   1  -3   11.70    2.70
  -9   1   3   11.80    3.50
   9   1  -3   11.70    2.80
   8  -1  -3   69.19    3.30
   8  -1  -3   69.99    5.50
  -8  -1   3   64.09    6.70
   8  -1  -3   60.19    5.00
  -8  -1   3   71.09    4.10
  -8   1   3   72.39    3.10
   8   1  -3   69.29    5.50
   8   1  -3   66.09    5.10
   8   1  -3   66.49    3.80
  -8   1   3   68.59    6.80
  -8   1   3   69.29    4.20
  -7  -1   3  110.59    5.10
   7  -1  -3   95.29    5.60
   7  -1  -3  110.79    4.50
   7  -1  -3  108.59    6.10
  -7  -1   3  102.09    7.30
  -7   1   3  107.49    5.10
  -7   1   3  106.09    6.80
  -7   1   3  109.09    4.20
   7   1  -3  114.39    4.80
   7   1  -3  103.99    5.70
   7   1  -3  105.49    6.60
  -6  -1   3    0.80    0.70
   6  -1  -3   -1.10    1.40
   6  -1  -3   -0.10    1.00
   6  -1  -3    1.00    1.50
  -6  -1   3    1.00    2.20
  -6   1   3    0.40    1.00
  -6   1   3    1.70    2.10
  -6   1   3    0.90    0.80
   6   1  -3    1.60    1.90
   6   1  -3    2.40    1.20
   6   1  -3    0.80    1.50
   5  -1  -3   22.70    3.00
   5  -1  -3   29.70    3.10
   5  -1  -3   27.50    2.40
  -5  -1   3   30.30    2.50
  -5  -1   3   25.50    3.80
  -5  -1   3   27.40    2.00
   5   1  -3   30.40    3.20
  -5   1   3   30.30    3.60
  -5   1   3   28.90    2.10
  -5   1   3   26.70    2.60
   5   1  -3   25.20    3.40
  -4  -1   3  169.38    6.30
  -4  -1   3  166.78    7.10
   4  -1  -3  170.38    6.10
  -4  -1   3  170.68    6.00
   4  -1  -3  159.88    6.30
   4  -1  -3  176.28    6.60
  -4   1   3  170.78    6.60
   4   1  -3  169.78    6.10
  -4   1   3  177.38    6.10
   4   1  -3  178.18    7.20
   4   1  -3  165.28    6.50
  -4   1   3  169.68    6.40
  -3  -1   3   41.70    3.30
   3  -1  -3   54.59    2.90
   3  -1  -3   51.89    2.90
  -3  -1   3   51.69    2.90
   3  -1  -3   40.30    2.90
  -3  -1   3   48.30    2.60
  -3   1   3   43.20    2.80
   3   1  -3   52.99    3.50
  -3   1   3   55.09    2.80
  -3   1   3   50.99    2.80
   3   1  -3   50.59    2.70
   3   1  -3   49.70    3.10
   2  -1  -3  136.49    5.30
   2  -1  -3  149.88    5.10
   2  -1  -3  156.18    5.50
  -2  -1   3  146.29    5.30
  -2  -1   3  151.68    5.30
  -2  -1   3  139.39    5.70
   2   1  -3  152.68    5.40
  -2   1   3  142.99    5.30
   2   1  -3  144.69    5.30
  -2   1   3  141.49    5.00
   2   1  -3  147.89    5.80
  -2   1   3  156.28    5.40
  -1  -1   3  298.67    9.50
  -1  -1   3  293.67    9.90
   1  -1  -3  298.07    9.80
  -1  -1   3  308.67    9.70
   1  -1  -3  299.47    9.40
  -1   1   3  309.37    9.80
   1   1  -3  309.97    9.70
   1   1  -3  297.37    9.50
  -1   1   3  294.77    9.50
   1   1  -3  294.67    9.90
   0  -1   3 1820.52   55.89
   0  -1  -3 1878.71   57.39
   0  -1  -3 1770.22   56.59
   0  -1   3 1915.31   57.29
   0   1  -3 1821.72   56.29
   0   1  -3 1855.11   58.39
   0   1   3 1873.81   57.59
   0   1  -3 1812.72   55.79
   1  -1   3 1681.03   51.99
  -1  -1  -3 1635.74   52.09
  -1  -1  -3 1632.74   52.99
   1   1   3 1642.94   53.09
  -1   1  -3 1678.43   52.09
  -1   1  -3 1669.33   50.39
   1   1   3 1722.53   52.59
  -1   1  -3 1710.23   53.59
   2  -1   3  489.25   16.40
  -2  -1  -3  500.95   16.50
  -2  -1  -3  500.15   15.60
   2  -1   3  513.95   15.40
   2   1   3  482.85   15.30
  -2   1  -3  480.95   16.50
  -2   1  -3  511.45   15.50
   2   1   3  525.35   15.60
   2   1   3  515.85   16.40
   3  -1   3 1798.72   56.89
   3  -1   3 1818.62   56.39
  -3  -1  -3 1858.61   56.69
  -3  -1  -3 1849.42   57.39
   3   1   3 1903.61   56.59
   3   1   3 1891.61   56.59
  -3   1  -3 1818.02   56.59
  -3   1  -3 1848.02   57.09
  -3   1  -3 1825.12   56.09
   3   1   3 1931.71   57.79
  -4  -1  -3 1101.19   34.10
   4  -1   3 1164.98   35.80
  -4  -1  -3 1107.69   34.50
  -4  -1  -3 1116.69   36.10
  -4   1  -3 1094.99   34.20
   4   1   3 1137.89   35.90
   4   1   3 1178.48   34.90
   4   1   3 1166.08   34.80
  -4   1  -3 1160.08   34.90
  -4   1  -3 1143.09   36.10
   5  -1   3    1.90    1.40
  -5  -1  -3    2.80    2.60
  -5  -1  -3    0.10    0.60
  -5   1  -3    3.30    2.40
   5   1   3    0.20    0.80
   5   1   3    1.70    0.60
  -5   1  -3    0.30    0.70
   5   1   3   -1.40    1.50
  -6  -1  -3  253.17   11.70
   6  -1   3  259.07   10.40
  -6  -1  -3  251.27    8.40
  -6   1  -3  262.57    8.40
  -6   1  -3  257.67   11.50
   6   1   3  248.18    8.60
   6   1   3  240.58   10.60
  -7  -1  -3   31.40    2.50
  -7  -1  -3   38.60    7.50
   7   1   3   24.00    3.00
  -7   1  -3   33.50    7.10
   7   1   3   28.40    3.50
  -7   1  -3   29.10    2.50
  -8  -1  -3    1.40    1.10
  -8  -1  -3    5.10    4.00
   8   1   3    2.90    1.50
  -8   1  -3    0.50    3.80
  -9  -1  -3    3.40    1.30
  -9  -1  -3    0.20    4.40
  -9   1  -3    2.10    1.40
  -9   1  -3    0.50    4.30
 -10  -1  -3   33.40    9.10
 -10  -1  -3   50.29    4.10
 -10   1  -3   42.00    4.10
 -11  -2   3   58.49    9.10
 -11   2   3   48.90    8.50
  11   2  -3   59.99    6.10
  10   2  -3   22.80    2.30
   9  -2  -3   48.70    4.50
   9  -2  -3   48.40    2.40
  -9  -2   3   38.10    3.00
  -9  -2   3   35.20    7.60
   9   2  -3   47.40    2.80
  -9   2   3   43.40    6.60
   9   2  -3   36.10    3.50
   9   2  -3   40.20    4.90
  -9   2   3   44.50    2.30
  -9   2   3   36.50    3.20
   8  -2  -3   -0.40    0.90
  -8  -2   3   -2.50    3.20
   8   2  -3   -0.30    2.00
   8   2  -3   -0.50    1.40
  -8   2   3   -0.70    0.90
  -8   2   3   -0.60    2.60
  -7  -2   3   21.40    5.20
   7  -2  -3   21.50    3.50
  -7  -2   3   16.80    2.40
  -7   2   3   25.50    4.70
   7   2  -3   24.50    2.80
  -7   2   3   23.30    2.10
   7   2  -3   21.40    3.80
   7   2  -3   18.70    4.40
  -7   2   3   21.80    2.80
  -6  -2   3  100.89    4.70
  -6  -2   3   95.29    6.90
   6  -2  -3  102.29    5.30
   6  -2  -3  100.29    4.40
  -6   2   3  105.09    4.90
  -6   2   3  101.99    5.80
   6   2  -3  103.79    6.50
  -6   2   3  101.29    4.20
   6   2  -3   99.79    5.40
   6   2  -3  100.69    4.60
   5  -2  -3  605.54   18.80
  -5  -2   3  597.34   18.70
  -5  -2   3  555.84   19.70
   5   2  -3  588.24   19.80
  -5   2   3  587.64   18.70
   5   2  -3  565.34   18.80
   5   2  -3  555.84   18.30
  -5   2   3  601.24   18.30
  -5   2   3  594.24   18.90
   4  -2  -3   21.40    2.30
  -4  -2   3   19.70    2.20
   4  -2  -3   26.10    2.30
  -4  -2   3   20.60    1.70
  -4   2   3   19.00    2.20
  -4   2   3   23.70    2.50
   4   2  -3   21.60    2.40
   4   2  -3   25.40    3.40
   4   2  -3   25.20    2.80
  -3  -2   3  129.09    5.00
   3  -2  -3  146.99    5.40
   3  -2  -3  145.29    4.90
  -3  -2   3  123.79    6.20
  -3  -2   3  130.89    5.20
  -3   2   3  136.19    5.30
  -3   2   3  135.49    4.90
  -3   2   3  145.89    5.20
   3   2  -3  138.19    5.40
   3   2  -3  136.09    6.00
   2  -2  -3 2875.91   90.49
  -2  -2   3 2912.21   88.59
  -2  -2   3 2926.81   89.29
  -2  -2   3 3097.29   93.69
   2  -2  -3 2787.82   87.79
  -2   2   3 2918.41   90.69
   2   2  -3 2984.60   92.59
   2   2  -3 2884.31   90.29
  -2   2   3 2808.22   87.69
  -2   2   3 2996.50   90.09
  -1  -2   3 8879.01  278.17
   1  -2  -3 9310.47  276.07
  -1  -2   3 9105.99  273.97
  -1  -2   3 9381.96  275.47
   1   2  -3 9147.79  274.17
  -1   2   3 9270.57  275.17
   1   2  -3 8951.70  277.97
   1   2  -3 9162.08  275.57
   0  -2   3  245.58    8.30
   0  -2  -3  280.77    8.90
   0  -2   3  260.47    8.60
   0  -2   3  264.37    9.20
   0  -2  -3  267.87    8.70
   0   2  -3  266.67    8.70
   0   2   3  260.77    8.60
   0   2   3  284.27    8.90
   0   2  -3  259.57    8.30
   0   2  -3  250.77    9.10
  -1  -2  -3  425.36   13.60
   1  -2   3  403.86   13.00
  -1  -2  -3  412.36   13.20
  -1   2  -3  411.36   13.10
  -1   2  -3  411.16   12.70
   1   2   3  442.86   13.30
   1   2   3  412.06   13.50
  -2  -2  -3   -1.00    0.90
   2   2   3    1.10    0.90
  -2   2  -3    0.70    0.70
   2   2   3    0.80    1.20
  -3  -2  -3   35.70    2.40
   3  -2   3   35.40    3.10
  -3  -2  -3   49.50    4.30
  -3   2  -3   45.60    2.20
   3   2   3   46.70    2.50
   3   2   3   44.40    2.10
   3   2   3   45.80    3.60
  -3   2  -3   39.50    4.20
  -4  -2  -3  248.58   10.40
  -4  -2  -3  244.28    8.20
   4  -2   3  237.18    9.50
  -4   2  -3  253.57   10.20
   4   2   3  254.27    8.10
   4   2   3  249.97    9.90
   4   2   3  255.87    8.30
  -4   2  -3  248.58    8.00
  -4   2  -3  253.07    8.00
  -5  -2  -3 1042.50   34.40
   5  -2   3 1068.29   33.80
  -5  -2  -3 1049.79   31.80
   5   2   3  920.61   31.90
  -5   2  -3 1086.09   34.30
  -5   2  -3 1076.49   31.90
   5   2   3 1099.29   31.90
  -5   2  -3 1033.30   31.50
  -5   2  -3 1071.99   31.70
   5   2   3 1123.49   34.40
  -6  -2  -3    0.50    0.80
  -6  -2  -3    3.00    3.10
   6   2   3    0.40    0.70
  -6   2  -3    0.10    0.80
   6   2   3   -1.30    1.60
  -6   2  -3    2.50    2.80
   6   2   3    0.20    1.20
  -7  -2  -3   17.50    2.10
  -7   2  -3   13.60    2.30
  -7   2  -3   14.20    3.80
  -8  -2  -3  118.29    9.50
  -8  -2  -3  115.69    5.00
   8  -2   3  118.69    6.00
   8   2   3  106.59    5.50
  -8   2  -3  104.89    9.20
  -8   2  -3  102.19    5.00
  -9  -2  -3  105.19    4.80
  -9  -2  -3   88.99    9.80
  -9   2  -3   85.89    4.80
   9   2   3   94.79    5.40
  -9   2  -3   88.09    9.40
 -10  -2  -3   -5.50    4.70
 -10   2  -3   -1.20    1.70
 -11  -3   3    1.70    4.30
  11   3  -3    0.00    1.10
 -11   3   3   -3.40    3.70
  11   3  -3   -2.00    2.70
 -10  -3   3   17.60    4.50
  10   3  -3   16.10    3.20
  10   3  -3   14.70    2.10
 -10   3   3   14.60    4.00
  -9  -3   3   -1.00    3.40
  -9  -3   3    2.70    0.90
   9   3  -3   -0.10    2.30
  -9   3   3    1.80    1.00
  -9   3   3    0.40    3.00
   9   3  -3    0.10    1.60
   9   3  -3    4.50    1.20
   8  -3  -3  223.58    9.20
   8  -3  -3  224.08    7.70
  -8  -3   3  191.68   11.00
  -8  -3   3  227.68    8.50
   8   3  -3  216.48   10.50
   8   3  -3  211.08    8.10
   8   3  -3  217.38    7.80
  -8   3   3  225.58    7.70
  -8   3   3  227.08    8.70
   8   3  -3  227.28    9.50
  -8   3   3  217.58   10.10
   7  -3  -3   -1.00    1.30
  -7  -3   3    0.30    2.80
   7  -3  -3    0.10    1.20
  -7   3   3   -0.10    1.00
   7   3  -3   -1.20    2.00
  -7   3   3    0.60    2.20
  -7   3   3   -1.00    1.00
   7   3  -3   -0.70    1.80
   7   3  -3   -0.30    1.30
   6  -3  -3  108.19    4.80
  -6  -3   3   98.69    7.00
   6  -3  -3  108.19    5.20
  -6  -3   3  107.49    4.90
  -6   3   3  111.79    4.60
   6   3  -3  115.79    6.70
  -6   3   3  112.19    5.80
   6   3  -3  104.89    4.90
   6   3  -3  109.99    5.70
  -6   3   3  111.89    5.20
  -5  -3   3    0.00    0.90
  -5  -3   3   -2.40    2.10
   5  -3  -3   -0.60    1.20
   5  -3  -3    0.50    0.90
   5   3  -3    0.90    1.50
  -5   3   3    0.30    1.00
   5   3  -3    0.20    1.10
  -5   3   3    1.80    1.20
  -5   3   3    0.60    0.90
   5   3  -3    0.60    1.80
   4  -3  -3  301.77   10.40
   4  -3  -3  298.37    9.90
  -4  -3   3  321.37   10.50
  -4  -3   3  291.47   11.60
  -4   3   3  324.57   10.40
  -4   3   3  317.97   10.50
   4   3  -3  315.37   11.70
  -4   3   3  300.07   10.10
   4   3  -3  303.87   10.40
   4   3  -3  313.77   10.70
  -3  -3   3  278.07    9.40
   3  -3  -3  282.27    9.50
  -3  -3   3  271.87   10.40
   3  -3  -3  267.77    8.60
   3   3  -3  273.77    9.40
  -3   3   3  291.57    9.50
  -3   3   3  273.87    8.70
   3   3  -3  287.87   10.50
  -3   3   3  283.37    9.50
   3   3  -3  273.47    9.40
  -2  -3   3 3941.61  121.09
   2  -3  -3 3978.60  122.59
  -2  -3   3 3808.12  123.39
   2   3  -3 4117.89  125.29
  -2   3   3 4057.89  122.49
   2   3  -3 3917.41  121.59
   2   3  -3 3904.91  122.19
  -1  -3   3   58.79    2.80
  -1  -3   3   49.80    3.80
   1  -3  -3   60.69    3.50
   1  -3  -3   69.99    2.40
   1   3  -3   56.49    3.20
   1   3  -3   64.99    3.00
  -1   3   3   58.79    2.30
   1   3  -3   54.99    3.70
   0  -3   3    6.10    1.60
   0   3  -3    6.30    1.50
   0   3  -3    5.00    1.20
   0   3  -3    7.50    1.00
  -1  -3  -3  789.22   24.20
  -1  -3  -3  773.42   24.50
   1   3   3  817.52   24.30
  -1   3  -3  793.02   24.10
  -1   3  -3  752.52   24.60
   1   3   3  788.82   24.50
  -2  -3  -3  676.33   23.20
  -2  -3  -3  743.03   24.00
  -2   3  -3  781.02   24.30
   2   3   3  783.92   24.00
  -2   3  -3  769.12   23.10
   2   3   3  772.62   23.30
  -3  -3  -3   48.10    4.50
   3   3   3   42.80    2.60
   3   3   3   42.80    3.70
  -3   3  -3   31.80    3.90
   3   3   3   39.80    2.20
  -3   3  -3   37.70    2.30
  -4  -3  -3   92.59    6.50
  -4   3  -3   81.59    3.30
   4   3   3   89.39    5.40
   4   3   3   89.49    3.80
  -4   3  -3   80.89    3.40
  -4   3  -3   82.89    5.50
  -5  -3  -3   54.69    6.10
  -5  -3  -3   46.50    2.70
   5  -3   3   47.50    3.60
   5   3   3   47.40    4.60
  -5   3  -3   45.20    5.30
  -5   3  -3   47.10    2.60
  -5   3  -3   43.70    2.10
   5   3   3   49.99    3.20
  -5   3  -3   47.50    2.30
   5   3   3   47.50    2.80
  -6  -3  -3    9.40    3.40
  -6   3  -3   10.40    2.00
  -6   3  -3    6.20    3.10
   6   3   3    5.50    1.40
  -6   3  -3    7.30    1.00
   6   3   3    3.90    2.10
   6   3   3    5.60    1.10
  -7  -3  -3  215.58   12.00
   7  -3   3  224.78    9.10
   7   3   3  200.58    9.70
  -7   3  -3  195.08    7.50
  -7   3  -3  205.38   11.10
   7   3   3  201.08    7.00
   7   3   3  200.78    8.00
   8  -3   3  178.48    7.80
  -8  -3  -3  170.18   11.20
   8   3   3  161.18    7.20
  -8   3  -3  168.88   11.10
  -8   3  -3  157.28    6.70
  -9  -3  -3    0.80    4.30
   9   3   3    1.40    1.90
  -9   3  -3    0.60    4.20
  -9   3  -3    0.40    1.60
 -10  -3  -3   -3.70    4.80
  10   3   3    0.80    2.20
 -10   3  -3   -1.20    1.90
 -10   3  -3   -1.00    4.50
 -11  -4   3   15.20    5.00
 -11   4   3    9.70    4.40
  11   4  -3   11.00    3.30
  11   4  -3    7.00    2.10
 -10  -4   3   32.00    7.70
 -10   4   3   25.60    7.10
  10   4  -3   25.80    4.10
  10   4  -3   41.90    3.40
 -10   4   3   37.60    2.30
   9  -4  -3   61.69    3.50
  -9  -4   3   47.20    7.60
  -9  -4   3   60.09    3.50
   9  -4  -3   70.09    5.00
   9   4  -3   66.29    3.70
   9   4  -3   50.09    4.30
  -9   4   3   49.30    6.70
  -9   4   3   61.79    3.50
  -9   4   3   46.50    3.60
   9   4  -3   52.79    5.60
   8  -4  -3   26.60    3.30
   8  -4  -3   24.00    2.80
  -8  -4   3   24.30    2.20
   8   4  -3   18.80    3.40
   8   4  -3   25.60    4.60
  -8   4   3   22.50    2.70
  -8   4   3   27.00    5.20
   8   4  -3   24.20    2.60
   7  -4  -3  235.68    9.70
   7  -4  -3  260.37    9.30
  -7  -4   3  260.17   12.40
  -7  -4   3  269.37    9.70
  -7   4   3  275.77   10.00
  -7   4   3  263.17   10.40
   7   4  -3  274.87   10.40
  -7   4   3  274.27    9.30
   7   4  -3  261.37    9.20
   7   4  -3  256.27    9.60
   7   4  -3  276.57   11.80
   6  -4  -3   61.59    3.70
   6  -4  -3   68.89    4.00
  -6  -4   3   71.19    3.80
  -6  -4   3   56.29    6.70
   6   4  -3   65.69    4.20
  -6   4   3   72.99    3.90
  -6   4   3   74.39    4.70
  -6   4   3   73.19    4.00
   6   4  -3   66.09    6.10
   6   4  -3   74.39    4.90
   5  -4  -3  130.19    5.20
  -5  -4   3  136.79    5.70
  -5  -4   3  128.19    7.50
   5  -4  -3  137.69    5.70
  -5   4   3  143.09    5.60
  -5   4   3  141.89    5.80
   5   4  -3  132.69    5.80
  -5   4   3  137.49    5.50
   5   4  -3  134.29    6.20
   5   4  -3  139.19    7.30
  -4  -4   3  372.76   14.20
   4  -4  -3  379.16   12.80
  -4  -4   3  386.86   12.80
  -4   4   3  358.06   12.10
   4   4  -3  401.96   14.20
   4   4  -3  367.26   12.70
   4   4  -3  386.46   13.00
  -4   4   3  406.76   12.80
  -4   4   3  399.46   12.90
  -3  -4   3 1383.96   41.00
   3  -4  -3 1314.97   41.10
  -3  -4   3 1335.27   42.10
   3   4  -3 1397.26   42.20
  -3   4   3 1429.96   41.20
  -3   4   3 1334.47   40.90
   3   4  -3 1370.16   41.20
   3   4  -3 1310.77   41.10
  -3   4   3 1283.07   40.80
  -2  -4   3  464.65   15.90
   2  -4  -3  452.35   15.10
  -2  -4   3  474.95   14.90
   2   4  -3  470.65   15.90
   2   4  -3  468.35   15.10
  -2   4   3  481.75   15.10
   2   4  -3  455.35   15.00
  -1  -4   3 2426.56   78.99
   1  -4  -3 2385.96   76.59
   1  -4  -3 2433.16   75.69
   1   4  -3 2471.15   76.89
  -1   4   3 2527.65   75.79
  -1   4   3 2528.35   76.69
   1   4  -3 2580.34   78.99
   1   4  -3 2434.06   76.29
   0  -4  -3   61.39    3.60
   0  -4  -3   76.09    3.60
   0  -4   3   59.29    4.10
   0   4   3   69.69    3.60
   0   4   3   75.19    3.30
   0   4  -3   63.89    3.50
   0   4  -3   66.69    3.20
   0   4  -3   61.59    3.90
  -1  -4  -3  169.38    6.50
  -1  -4  -3  147.79    6.00
  -1   4  -3  150.78    6.00
  -1   4  -3  145.29    6.30
   1   4   3  165.68    6.10
   1   4   3  167.88    6.30
  -2  -4  -3    1.80    1.70
  -2  -4  -3   -1.50    1.00
  -2   4  -3   -1.60    1.00
   2   4   3   -0.20    0.90
   2   4   3    1.40    1.40
  -3  -4  -3  214.48    7.80
  -3  -4  -3  220.98    9.50
   3   4   3  219.58    7.50
   3   4   3  223.78    7.80
  -3   4  -3  217.48    9.00
  -3   4  -3  217.38    7.60
  -3   4  -3  211.78    7.40
   3   4   3  227.18    8.90
  -4  -4  -3  494.55   17.60
  -4  -4  -3  473.35   15.70
  -4   4  -3  491.15   17.20
   4   4   3  486.65   15.50
   4   4   3  520.85   17.40
  -4   4  -3  475.45   15.30
   4   4   3  485.55   15.70
  -5  -4  -3  278.67   12.40
  -5  -4  -3  277.67    9.70
  -5   4  -3  287.57   11.90
  -5   4  -3  282.47    9.30
   5   4   3  287.07    9.80
   5   4   3  297.67   11.80
  -5   4  -3  274.47    9.20
  -5   4  -3  293.97    9.60
   5   4   3  286.37    9.80
  -6  -4  -3   28.20    6.30
   6   4   3   16.70    2.50
  -6   4  -3   21.60    6.00
  -6   4  -3   22.50    2.40
  -6   4  -3   20.50    1.70
   6   4   3   16.70    3.20
  -6   4  -3   19.40    1.80
[truncated: 370,382 more chars]
