# Supplementary material for: Crystal structures and Hirshfeld surface analysis of trans-bis­(thio­cyanato-κN)bis­{2,4,6-trimethyl-N-[(pyridin-2-yl)methyl­idene]aniline-κ2 N,N′}manganese(II) and trans-bis­(thio­cyanato-κN)bis­{2,4,6-trimethyl-N-[(pyridin-2-yl)methyl­idene]aniline-κ 2 N,N′}nickel(II))
Source: Acta Crystallogr E Crystallogr Commun. 2020 Jan 31;76(Pt 2):288–93. doi: 10.1107/S2056989020000870 (PMC7001816; doi:10.1107/S2056989020000870)
Supplement: Supplementary file 2 [file e-76-00288-1sup2.hkl]

data_1                                                                          
_shelx_title ' Mn246TMA_0m_a.res in P-1'                                        
_shelx_refln_list_code          4                                               
_shelx_F_calc_maximum       90.15                                               
_exptl_crystal_F_000       323.00                                               
_reflns_d_resolution_high  0.7994                                               
                                                                                
loop_                                                                           
 _space_group_symop_operation_xyz                                               
 'x, y, z'                                                                      
 '-x, -y, -z'                                                                   
                                                                                
_cell_length_a     8.5597                                                       
_cell_length_b     9.0255                                                       
_cell_length_c    10.7718                                                       
_cell_angle_alpha  91.718                                                       
_cell_angle_beta  109.830                                                       
_cell_angle_gamma  95.080                                                       
                                                                                
_shelx_F_squared_multiplier     1.000                                           
                                                                                
loop_                                                                           
 _refln_index_h                                                                 
 _refln_index_k                                                                 
 _refln_index_l                                                                 
 _refln_F_squared_calc                                                          
 _refln_F_squared_meas                                                          
 _refln_F_squared_sigma                                                         
 _refln_observed_status                                                         
   2   0   0         74.98         67.06         1.94 o                         
   3   0   0       1331.66       1403.11        22.32 o                         
   4   0   0        908.47        895.07        15.10 o                         
   5   0   0          0.17         -0.67         1.55 o                         
   6   0   0        194.82        202.89         5.79 o                         
   7   0   0         11.55         14.17         3.68 o                         
   8   0   0        367.24        362.96         9.50 o                         
   9   0   0          7.48          3.94         8.97 o                         
  10   0   0         35.81         37.98         9.06 o                         
 -10   1   0         23.99         31.72        10.39 o                         
  -9   1   0         42.32         38.78         4.40 o                         
  -8   1   0          6.28         12.97         3.13 o                         
  -7   1   0          0.91         -0.78         2.32 o                         
  -6   1   0          1.30          0.77         2.79 o                         
  -5   1   0        266.36        281.71         6.15 o                         
  -4   1   0        140.99        150.64         3.72 o                         
  -3   1   0        167.50        162.37         3.48 o                         
  -2   1   0         31.75         33.87         1.55 o                         
   1   1   0       1165.26       1154.97        26.91 o                         
   2   1   0       5679.54       5742.20       101.18 o                         
   3   1   0       1435.08       1454.50        23.33 o                         
   4   1   0          4.31          2.82         1.41 o                         
   5   1   0         75.75         82.44         4.34 o                         
   6   1   0         12.68         12.81         2.55 o                         
   7   1   0        228.72        225.69         9.43 o                         
   8   1   0         13.44         12.54         4.56 o                         
   9   1   0         87.15         93.59         7.25 o                         
 -10   2   0         28.14         49.81        15.97 o                         
  -9   2   0        140.70        123.22         7.37 o                         
  -8   2   0         89.97         82.67         5.05 o                         
  -7   2   0         22.45         21.85         2.47 o                         
  -6   2   0        121.95        123.59         3.98 o                         
  -5   2   0       1474.42       1471.32        23.77 o                         
  -4   2   0         70.80         67.31         2.13 o                         
  -3   2   0        211.68        178.59         6.08 o                         
  -2   2   0       1135.27       1194.66        27.28 o                         
  -1   2   0       3420.71       3701.41        79.51 o                         
   0   2   0        389.99        403.86         9.63 o                         
   1   2   0        318.59        311.27         8.21 o                         
   2   2   0        218.83        215.16         6.71 o                         
   3   2   0       1661.16       1804.59        51.93 o                         
   4   2   0        213.10        209.32         6.19 o                         
   5   2   0        229.48        221.19         7.09 o                         
   6   2   0         42.61         50.15         5.00 o                         
   7   2   0        168.49        171.55         8.17 o                         
   8   2   0          0.87         -3.09         5.10 o                         
   9   2   0         87.06         87.47        14.04 o                         
  -9   3   0         14.94         22.62         4.01 o                         
  -8   3   0         87.43         93.25         5.11 o                         
  -7   3   0          1.65          2.79         2.06 o                         
  -6   3   0         51.39         62.39        11.27 o                         
  -5   3   0        102.64        111.23         6.32 o                         
  -4   3   0          2.28          3.55         2.19 o                         
  -3   3   0        275.14        258.74        12.84 o                         
  -2   3   0       2817.46       3117.26        55.20 o                         
  -1   3   0        155.32        170.41         4.86 o                         
   0   3   0         80.27         71.59         3.32 o                         
   1   3   0        335.24        308.30         8.65 o                         
   2   3   0        602.75        596.55        15.54 o                         
   3   3   0        550.38        573.19        12.51 o                         
   4   3   0        211.08        201.66         6.59 o                         
   5   3   0          0.29         -2.88         3.13 o                         
   6   3   0        422.48        435.78        12.11 o                         
   7   3   0          2.42          2.89         4.42 o                         
   8   3   0         58.80         61.67         6.72 o                         
   9   3   0          0.67          3.87         7.49 o                         
  -9   4   0          5.31          4.91        12.06 o                         
  -8   4   0        134.11        147.65        12.84 o                         
  -7   4   0          0.14          2.13         4.24 o                         
  -6   4   0        239.91        247.35        10.52 o                         
  -4   4   0        161.99        142.94         9.60 o                         
  -3   4   0         52.43         40.32         4.69 o                         
  -2   4   0       1348.22       1461.11        32.26 o                         
  -1   4   0        193.89        220.65         6.44 o                         
   0   4   0        757.58        788.36        18.87 o                         
   1   4   0        250.42        232.31         9.55 o                         
   2   4   0        232.06        210.45        11.50 o                         
   3   4   0         11.01          7.53         4.02 o                         
   4   4   0        195.83        195.17         8.99 o                         
   5   4   0          4.69          4.10         3.16 o                         
   6   4   0        233.67        233.77         9.59 o                         
   7   4   0         10.74          2.36         4.98 o                         
   8   4   0         28.27         34.04         7.30 o                         
  -8   5   0         30.64         47.35        11.50 o                         
  -7   5   0         75.45         66.21         9.94 o                         
  -6   5   0          3.89          8.15         6.37 o                         
  -5   5   0        120.46        144.95        12.62 o                         
  -4   5   0         69.97         79.17         8.71 o                         
  -3   5   0        958.13       1003.26        23.75 o                         
  -2   5   0          4.68         -0.47         1.65 o                         
  -1   5   0         86.49         75.85         4.22 o                         
   0   5   0          0.59         -1.21         2.08 o                         
   1   5   0       1501.98       1503.12        35.14 o                         
   2   5   0         36.23         32.41         3.87 o                         
   3   5   0        442.46        428.98        33.17 o                         
   4   5   0         38.30         40.73         4.09 o                         
   5   5   0        314.85        303.11        10.28 o                         
   6   5   0         26.70         27.26         5.74 o                         
   7   5   0         23.38         30.74         8.63 o                         
   8   5   0          9.49          5.17         9.22 o                         
  -7   6   0        233.19        238.19        18.54 o                         
  -6   6   0         34.76         46.91         8.82 o                         
  -5   6   0          3.53         -2.23         5.92 o                         
  -4   6   0         79.28         85.31        10.39 o                         
  -3   6   0        228.09        226.64         6.04 o                         
  -2   6   0          4.39          3.97         2.40 o                         
  -1   6   0          0.36          0.00         3.46 o                         
   0   6   0         57.68         60.37         4.66 o                         
   1   6   0        229.58        226.37         8.88 o                         
   2   6   0        104.20        109.57         6.83 o                         
   3   6   0        134.51        136.26         8.44 o                         
   4   6   0         48.05         47.82         4.86 o                         
   5   6   0        129.15        121.50         7.64 o                         
   6   6   0          0.12         -7.79         7.79 o                         
   7   6   0         10.72         14.86        10.29 o                         
  -7   7   0         88.55         88.77        14.52 o                         
  -6   7   0        188.37        173.75        19.77 o                         
  -5   7   0         20.05         24.68         7.82 o                         
  -4   7   0        308.83        320.39         9.89 o                         
  -3   7   0         13.16         11.16         2.60 o                         
  -2   7   0         34.21         29.45         3.43 o                         
  -1   7   0          6.55          4.84         3.16 o                         
   0   7   0        522.99        540.42        16.70 o                         
   1   7   0         51.08         50.86        13.06 o                         
   2   7   0        242.16        242.01        10.69 o                         
   3   7   0          9.52         12.14         4.70 o                         
   4   7   0        124.92        128.39         9.62 o                         
   5   7   0         13.47         17.21         5.77 o                         
   6   7   0         22.04         18.65         7.87 o                         
   7   7   0          3.67         27.81        11.91 o                         
  -6   8   0          1.00         10.72        11.28 o                         
  -5   8   0        173.34        186.15        17.98 o                         
  -4   8   0        233.31        216.99         8.76 o                         
  -3   8   0         35.27         41.52         3.90 o                         
  -2   8   0         32.91         31.06         4.18 o                         
  -1   8   0        252.55        261.74        10.38 o                         
   0   8   0        181.86        181.81         9.42 o                         
   1   8   0         47.09         59.51        13.85 o                         
   2   8   0         10.67          7.34         5.17 o                         
   3   8   0        100.71        118.50        29.99 o                         
   4   8   0         73.96         76.56         8.30 o                         
   5   8   0         35.16         26.54         8.88 o                         
   6   8   0          2.59          6.49        10.78 o                         
  -5   9   0        210.71        181.01        21.44 o                         
  -4   9   0          0.14          4.97         4.28 o                         
  -3   9   0         53.53         54.47         6.81 o                         
  -2   9   0         19.96         18.00         4.69 o                         
  -1   9   0         59.49         65.30         6.70 o                         
   0   9   0         20.32         18.94         5.85 o                         
   1   9   0        400.41        427.88        16.39 o                         
   2   9   0        266.52        279.06        23.00 o                         
   3   9   0        145.27        154.06        12.12 o                         
   4   9   0          1.29         -0.34        12.40 o                         
   5   9   0          5.06          4.02        11.14 o                         
  -5  10   0          3.40         14.41        17.09 o                         
  -4  10   0         10.28          8.92         5.98 o                         
  -3  10   0          2.02         -3.25         5.08 o                         
  -2  10   0         12.48         20.65         9.10 o                         
  -1  10   0          5.21         11.36         6.42 o                         
   0  10   0         66.58         74.53         8.61 o                         
   1  10   0         68.91         70.12        10.94 o                         
   2  10   0        260.94        264.72        19.04 o                         
   3  10   0         89.06         85.65        16.53 o                         
  -3  11   0         41.74         42.23        20.27 o                         
  -2  11   0         14.88         20.58         8.13 o                         
  -1  11   0          2.12         -6.20        14.30 o                         
   0  11   0          1.77          1.17         9.03 o                         
   1  11   0          4.33         19.51        15.52 o                         
  -1 -11   1          6.11         16.00        10.39 o                         
   0 -11   1         44.16         47.88         9.80 o                         
   1 -11   1         12.18         15.48         8.57 o                         
   2 -11   1         24.87         40.60         8.55 o                         
  -3 -10   1        124.81        107.31        16.19 o                         
  -2 -10   1          0.37          5.12         7.97 o                         
  -1 -10   1         31.39         28.58        10.27 o                         
   0 -10   1          4.89          1.75        13.01 o                         
   1 -10   1         50.04         41.87         8.77 o                         
   2 -10   1          0.15         -6.42         6.42 o                         
   3 -10   1         29.80         35.86         7.56 o                         
   4 -10   1         10.95         16.41         4.49 o                         
   5 -10   1         52.44         93.24        19.99 o                         
  -5  -9   1          4.00          3.80        10.41 o                         
  -4  -9   1          8.07         41.43        12.95 o                         
  -3  -9   1         83.75         70.70         9.16 o                         
  -2  -9   1          8.04          8.88         6.48 o                         
  -1  -9   1        338.19        375.48        14.92 o                         
   0  -9   1        148.42        139.95        10.18 o                         
   1  -9   1         73.61         81.60         6.95 o                         
   2  -9   1         28.58         33.43         5.09 o                         
   3  -9   1          0.28          3.57         5.37 o                         
   4  -9   1         61.16         63.91         4.33 o                         
   5  -9   1         14.63         13.29        12.73 o                         
   6  -9   1          7.50         37.86        18.20 o                         
  -6  -8   1         35.07         34.59        10.92 o                         
  -5  -8   1         11.05         20.72         7.33 o                         
  -4  -8   1        108.60        108.77        16.25 o                         
  -3  -8   1         13.06         17.10         5.93 o                         
  -2  -8   1        128.47        127.19        10.61 o                         
  -1  -8   1          4.25         10.60         5.07 o                         
   0  -8   1        483.21        482.84        15.20 o                         
   1  -8   1        268.03        256.38        10.11 o                         
   2  -8   1         98.18        112.96         7.02 o                         
   3  -8   1         75.81         82.27        11.56 o                         
   4  -8   1          7.63          9.28         2.53 o                         
   5  -8   1          0.95         -3.02         9.72 o                         
   6  -8   1         21.27         20.21        13.40 o                         
  -7  -7   1          1.08         16.27        10.55 o                         
  -6  -7   1         16.21         23.92         7.71 o                         
  -5  -7   1        115.81        124.83        10.74 o                         
  -4  -7   1         74.09         70.06         6.75 o                         
  -3  -7   1        375.13        370.54        13.42 o                         
  -2  -7   1        327.80        354.52        12.71 o                         
  -1  -7   1         21.32         29.79         7.26 o                         
   0  -7   1         35.32         38.39         5.36 o                         
   1  -7   1        351.96        378.63        17.25 o                         
   2  -7   1        230.50        255.19        15.08 o                         
   3  -7   1        292.09        281.38        15.63 o                         
   4  -7   1          7.95         10.45         1.97 o                         
   5  -7   1         34.93         27.58         8.93 o                         
   6  -7   1          7.05         -0.22         9.16 o                         
   7  -7   1         44.50         47.02        13.51 o                         
  -8  -6   1          0.15         -3.21        11.01 o                         
  -7  -6   1         38.12         48.96         7.52 o                         
  -6  -6   1         29.57         23.65         5.40 o                         
  -5  -6   1         84.18         97.31         6.65 o                         
  -4  -6   1          4.78          9.04         4.58 o                         
  -3  -6   1        669.38        695.11        23.12 o                         
  -2  -6   1         19.18         20.88         4.42 o                         
  -1  -6   1        557.31        564.27        15.75 o                         
   0  -6   1        560.61        601.56        16.11 o                         
   1  -6   1        575.55        594.63        15.78 o                         
   2  -6   1         48.04         50.16         7.37 o                         
   3  -6   1        406.46        442.55        12.68 o                         
   4  -6   1          0.23          0.89         5.81 o                         
   5  -6   1         45.39         51.37         9.27 o                         
   6  -6   1          2.16          4.69         9.05 o                         
   7  -6   1        222.90        202.90        19.43 o                         
  -8  -5   1         40.73         38.96         8.02 o                         
  -7  -5   1          4.60          1.77         5.47 o                         
  -6  -5   1         25.49         25.88         4.77 o                         
  -5  -5   1         76.50         69.52         5.21 o                         
  -4  -5   1         19.26         25.71        11.22 o                         
  -3  -5   1        188.22        181.90         8.13 o                         
  -2  -5   1        928.73        920.61        23.14 o                         
  -1  -5   1        329.18        333.71        10.11 o                         
   0  -5   1        367.53        386.85        10.90 o                         
   1  -5   1         41.25         39.25         3.18 o                         
   2  -5   1       1251.00       1289.38        30.22 o                         
   3  -5   1         40.49         46.69         3.08 o                         
   4  -5   1        141.02        143.61        11.73 o                         
   5  -5   1          1.87          4.58         6.03 o                         
   6  -5   1        128.80        133.22        14.18 o                         
   7  -5   1         11.06          2.12         8.04 o                         
   8  -5   1         92.34         96.15        14.18 o                         
  -9  -4   1          0.78          4.34         7.94 o                         
  -8  -4   1         55.37         61.98         7.41 o                         
  -7  -4   1          0.73          2.69         4.74 o                         
  -6  -4   1         88.00         91.73         5.82 o                         
  -5  -4   1         26.75         26.45         3.61 o                         
  -4  -4   1        226.20        223.33         8.96 o                         
  -3  -4   1         87.82         99.05         5.69 o                         
  -2  -4   1        515.61        523.58        14.06 o                         
  -1  -4   1        147.39        161.53         6.28 o                         
   0  -4   1        111.58        101.39         4.30 o                         
   1  -4   1        265.60        252.08         7.82 o                         
   2  -4   1       1411.97       1461.09        33.28 o                         
   3  -4   1          0.81          1.81         0.98 o                         
   4  -4   1        295.01        320.60        16.08 o                         
   5  -4   1         41.51         43.43         7.93 o                         
   6  -4   1        170.26        166.87        10.72 o                         
   7  -4   1         32.19         26.42         5.55 o                         
   8  -4   1          9.41          9.05         8.71 o                         
   9  -4   1          1.74        -12.84        12.84 o                         
  -9  -3   1         23.75         14.98        10.16 o                         
  -8  -3   1         30.61         26.76         5.75 o                         
  -7  -3   1        289.47        288.30        10.17 o                         
  -6  -3   1          0.11          0.31         3.82 o                         
  -5  -3   1        162.11        167.61         6.42 o                         
  -4  -3   1          5.24          5.16         2.16 o                         
  -3  -3   1        924.49        916.66        22.35 o                         
  -2  -3   1        106.88        104.86         4.81 o                         
  -1  -3   1       1378.82       1354.82        48.91 o                         
   0  -3   1        635.20        661.37        15.68 o                         
   1  -3   1       3082.65       3296.84        71.46 o                         
   2  -3   1        249.74        267.50         6.59 o                         
   3  -3   1       2396.93       2665.31        42.04 o                         
   4  -3   1        213.30        233.11         5.98 o                         
   5  -3   1        204.36        192.60         4.51 o                         
   6  -3   1          0.75         -0.09         1.52 o                         
   7  -3   1        229.83        226.65         5.90 o                         
   8  -3   1          2.40          7.57         3.57 o                         
   9  -3   1         39.45         43.54         6.24 o                         
  -9  -2   1          8.40          5.23         6.00 o                         
  -8  -2   1         77.16         74.71         6.23 o                         
  -7  -2   1        120.11        123.24         9.64 o                         
  -6  -2   1         40.91         48.12         6.69 o                         
  -5  -2   1        141.41        150.67         5.69 o                         
  -4  -2   1        152.89        152.95         7.80 o                         
  -3  -2   1        114.56         88.32         4.30 o                         
  -2  -2   1         10.06         11.37         1.81 o                         
  -1  -2   1          8.22         11.87         2.01 o                         
   0  -2   1        145.43        138.53         4.11 o                         
   1  -2   1       2432.14       2540.40        55.42 o                         
   2  -2   1        364.12        362.70         7.66 o                         
   3  -2   1       1752.70       1886.24        29.65 o                         
   4  -2   1        666.71        687.85        11.89 o                         
   5  -2   1        202.88        210.96         5.11 o                         
   6  -2   1        201.02        200.61         5.56 o                         
   7  -2   1          0.90         -0.91         2.41 o                         
   8  -2   1         15.94         16.92         3.22 o                         
   9  -2   1         35.07         40.28         4.93 o                         
 -10  -1   1         28.57         18.43         7.13 o                         
  -9  -1   1         13.93         14.07         5.16 o                         
  -8  -1   1        153.26        155.55         8.15 o                         
  -7  -1   1         20.31         18.52         3.47 o                         
  -6  -1   1        634.95        653.67        14.35 o                         
  -5  -1   1        102.85        112.17         5.09 o                         
  -4  -1   1         15.08          6.07         2.35 o                         
  -3  -1   1        807.05        845.54        16.14 o                         
  -2  -1   1       5236.08       5507.66       118.83 o                         
  -1  -1   1         40.81         34.24         1.73 o                         
   0  -1   1        534.16        553.88        18.09 o                         
   1  -1   1       1204.69       1233.80        19.26 o                         
   2  -1   1        902.44        905.63        14.62 o                         
   3  -1   1         27.63         25.91         1.53 o                         
   4  -1   1        271.09        234.33         5.26 o                         
   5  -1   1        100.98         99.79         4.64 o                         
   6  -1   1        865.96        860.08        15.56 o                         
   7  -1   1         16.21         14.92         2.91 o                         
   8  -1   1         66.41         70.10         4.68 o                         
   9  -1   1          9.48          4.70         5.08 o                         
 -10   0   1         41.48         38.84         7.56 o                         
  -9   0   1        120.98        118.21         8.99 o                         
  -8   0   1         12.67         16.95         3.60 o                         
  -7   0   1        231.81        218.48        14.00 o                         
  -6   0   1        196.09        194.90         6.40 o                         
  -5   0   1         85.62         85.20         3.29 o                         
  -4   0   1         17.56         18.53         1.50 o                         
  -3   0   1         21.82         24.86         1.42 o                         
  -2   0   1        417.64        437.89         7.19 o                         
   1   0   1       1062.88       1055.58        20.08 o                         
   2   0   1        121.47        120.87         3.49 o                         
   3   0   1        245.84        209.68         5.34 o                         
   4   0   1          6.19          4.10         1.47 o                         
   5   0   1        338.36        359.69         7.86 o                         
   6   0   1        228.02        217.14         6.44 o                         
   7   0   1         10.40         10.06         3.10 o                         
   8   0   1         48.74         48.97         6.27 o                         
   9   0   1         38.36         29.35         6.67 o                         
 -10   1   1         23.36         32.60         7.70 o                         
  -9   1   1        134.42        131.01         6.76 o                         
  -8   1   1          0.67          1.33         2.60 o                         
  -7   1   1       1200.87       1164.40        44.66 o                         
  -6   1   1        202.53        215.61         5.42 o                         
  -5   1   1       1026.09       1051.02        17.40 o                         
  -4   1   1          6.32         10.32         1.18 o                         
  -3   1   1        169.80        142.32         3.03 o                         
  -2   1   1        968.17        982.19        17.77 o                         
  -1   1   1          2.79          0.71         0.43 o                         
   1   1   1       8127.48       9532.66       879.44 o                         
   2   1   1       5989.48       6256.73       110.42 o                         
   3   1   1       2425.24       2552.46        40.16 o                         
   4   1   1        248.13        234.98         5.71 o                         
   5   1   1         21.15         26.48         2.71 o                         
   6   1   1        480.39        485.95        10.63 o                         
   7   1   1        185.91        202.10         7.48 o                         
   8   1   1         16.56         10.73         6.82 o                         
   9   1   1         25.68         30.83         6.85 o                         
 -10   2   1         70.38         72.10         7.03 o                         
  -9   2   1         19.51         13.61         4.51 o                         
  -8   2   1        360.13        351.85         8.09 o                         
  -7   2   1        114.81        118.98         4.28 o                         
  -6   2   1        122.63        111.09         3.55 o                         
  -5   2   1        229.77        227.92         4.79 o                         
  -4   2   1        862.92        862.69        16.38 o                         
  -3   2   1          8.40         14.71         2.05 o                         
  -2   2   1       2955.03       3115.32       120.36 o                         
  -1   2   1       3205.32       3583.94        77.22 o                         
   0   2   1       2773.47       2902.70        63.13 o                         
   1   2   1       2032.00       2229.98        49.27 o                         
   2   2   1       1517.67       1628.47        36.92 o                         
   3   2   1       2026.82       2212.96        40.79 o                         
   4   2   1       3270.94       3362.14        61.25 o                         
   5   2   1        101.49         98.72         5.63 o                         
   6   2   1          0.97         -2.77         3.09 o                         
   7   2   1          0.15         -4.80         4.80 o                         
   8   2   1         41.67         45.40         9.17 o                         
   9   2   1          4.32          4.98         9.89 o                         
 -10   3   1         58.52         39.98        12.28 o                         
  -9   3   1          2.83         -3.80         7.93 o                         
  -8   3   1        210.64        215.54        11.13 o                         
  -7   3   1          0.18          3.17         4.08 o                         
  -6   3   1        116.88        118.03         6.66 o                         
  -5   3   1          5.60          3.58         2.68 o                         
  -4   3   1         26.34         20.33         3.91 o                         
  -3   3   1        405.03        459.29        17.09 o                         
  -2   3   1       3999.55       4639.31        99.73 o                         
  -1   3   1        416.72        384.48         9.52 o                         
   0   3   1         64.49         60.64         3.42 o                         
   1   3   1         24.45         21.36         2.44 o                         
   2   3   1       1791.05       1848.90        34.47 o                         
   3   3   1        258.36        277.45         8.20 o                         
   4   3   1        492.59        504.44        12.11 o                         
   5   3   1         80.83         85.01         5.20 o                         
   6   3   1        373.77        365.70        11.22 o                         
   7   3   1          4.76          4.06         4.72 o                         
   8   3   1          5.11         -6.13         6.13 o                         
   9   3   1          7.88         13.92         8.62 o                         
  -9   4   1         42.07         40.87        10.94 o                         
  -8   4   1          1.12          0.52         4.75 o                         
  -7   4   1        145.79        146.51        11.06 o                         
  -6   4   1        135.97        138.58        10.83 o                         
  -4   4   1        939.03       1026.79        35.51 o                         
  -3   4   1         81.05         58.50         2.08 o                         
  -2   4   1          0.27         -0.61         1.18 o                         
  -1   4   1       2659.70       2813.44        61.71 o                         
   0   4   1        234.04        232.94         7.30 o                         
   1   4   1       1200.08       1173.92        27.72 o                         
   2   4   1         13.89         18.74         4.41 o                         
   3   4   1        631.34        649.28        14.63 o                         
   4   4   1         16.91         21.88         4.82 o                         
   5   4   1        142.24        141.85         7.30 o                         
   6   4   1          7.12          4.66         4.49 o                         
   7   4   1        108.55        118.05         9.11 o                         
   8   4   1          0.10          7.18         7.19 o                         
  -8   5   1         28.72         29.60         7.71 o                         
  -7   5   1         57.94         56.16         8.49 o                         
  -6   5   1         53.56         63.20         8.60 o                         
  -5   5   1          2.38          2.68         4.58 o                         
  -4   5   1         53.68         41.66         5.92 o                         
  -3   5   1        221.91        232.85         6.32 o                         
  -2   5   1         26.82         26.13         3.46 o                         
  -1   5   1         91.27         88.03         7.32 o                         
   0   5   1        410.69        417.99        11.84 o                         
   1   5   1        629.77        661.59        17.49 o                         
   2   5   1        148.92        148.24         7.27 o                         
   3   5   1         13.47         14.19         3.31 o                         
   4   5   1         64.10         56.32         4.91 o                         
   5   5   1        102.98        101.88         6.47 o                         
   6   5   1         50.04         40.71         7.51 o                         
   7   5   1          1.33         -6.05         6.05 o                         
   8   5   1         31.56         17.92        11.00 o                         
  -8   6   1        112.18         94.36        12.73 o                         
  -7   6   1         56.42         44.00         8.04 o                         
  -6   6   1        205.00        191.06        15.08 o                         
  -5   6   1         12.34         10.50         6.25 o                         
  -4   6   1        454.95        483.53        21.33 o                         
  -3   6   1          7.72          7.80         3.02 o                         
  -2   6   1        381.24        403.11        11.10 o                         
  -1   6   1         60.55         68.66         5.29 o                         
   0   6   1        343.45        313.87        14.91 o                         
   1   6   1          0.33          1.10         4.69 o                         
   2   6   1        252.14        259.98        10.17 o                         
   3   6   1          5.19          5.47         3.95 o                         
   4   6   1        376.68        386.56        12.18 o                         
   5   6   1         39.69         32.25         5.44 o                         
   6   6   1        103.17         93.86        11.73 o                         
   7   6   1          2.69          3.16        10.55 o                         
  -7   7   1         38.59         32.39        10.50 o                         
  -6   7   1        115.96        135.34        16.42 o                         
  -5   7   1        337.39        308.20        18.09 o                         
  -4   7   1        126.60        120.04         7.24 o                         
  -3   7   1          0.75          3.62         2.57 o                         
  -2   7   1          6.40          8.66         4.19 o                         
  -1   7   1         56.14         67.08         5.17 o                         
   0   7   1         35.33         27.64         4.34 o                         
   1   7   1        184.90        184.21         9.18 o                         
   2   7   1          3.64          0.15         4.75 o                         
   3   7   1         71.06         75.24         7.06 o                         
   4   7   1        111.26        121.90         7.97 o                         
   5   7   1        235.12        233.88        18.65 o                         
   6   7   1          4.84          5.62         9.22 o                         
  -6   8   1          0.13          4.24        11.17 o                         
  -5   8   1        289.84        252.49        19.10 o                         
  -4   8   1        108.12        100.45        14.86 o                         
  -3   8   1         83.06         80.30         6.10 o                         
  -2   8   1         42.33         35.54        11.11 o                         
  -1   8   1          0.92          2.58         6.59 o                         
   0   8   1          9.53          8.72         6.25 o                         
   1   8   1        102.54         93.32         7.54 o                         
   2   8   1         14.84         13.44         5.60 o                         
   3   8   1         99.62         98.81        14.35 o                         
   4   8   1         23.70         24.04         6.68 o                         
   5   8   1         39.97         10.34         9.58 o                         
  -5   9   1         29.10         37.97        12.28 o                         
  -4   9   1         32.98         40.51        11.78 o                         
  -3   9   1         16.04         12.52         4.22 o                         
  -2   9   1         83.14         76.13         8.15 o                         
  -1   9   1          5.44         -0.15         4.94 o                         
   0   9   1         77.99         89.69         7.94 o                         
   1   9   1         33.89         43.24        11.50 o                         
   2   9   1          7.91         38.53        11.50 o                         
   3   9   1          7.19         -2.92        14.52 o                         
   4   9   1         31.30         24.65        10.67 o                         
  -4  10   1        117.51        104.03         8.39 o                         
  -3  10   1         18.72         31.97         6.49 o                         
  -2  10   1         19.98         14.85         6.24 o                         
  -1  10   1         23.64         23.53         6.99 o                         
   0  10   1          8.69         19.42         7.50 o                         
   1  10   1         12.08          7.43        12.73 o                         
   2  10   1         92.01         81.11        10.45 o                         
   3  10   1         87.17         77.27        16.42 o                         
  -3  11   1         34.22         44.97         7.83 o                         
  -2  11   1          5.77         13.58         8.24 o                         
  -1  11   1         18.94         16.99        15.08 o                         
   0  11   1          0.69         -1.07        11.11 o                         
  -1 -11   2         36.62         37.83        10.62 o                         
   0 -11   2          0.83         22.70         8.96 o                         
   1 -11   2         14.33         12.07        11.84 o                         
   2 -11   2         42.14         51.02        11.17 o                         
  -4 -10   2         17.39         27.03        17.09 o                         
  -3 -10   2         78.51         83.75        15.30 o                         
  -2 -10   2         33.07         15.55        11.67 o                         
  -1 -10   2         43.05         45.19         8.41 o                         
   0 -10   2         69.95         74.11         8.61 o                         
   1 -10   2        149.88        164.04        10.30 o                         
   2 -10   2         19.42          4.46        13.23 o                         
   3 -10   2          0.45          0.86         7.13 o                         
   4 -10   2        124.86        112.22        16.14 o                         
  -5  -9   2          0.22         11.50        12.62 o                         
  -4  -9   2          8.56          5.71         7.78 o                         
  -3  -9   2         57.34         42.24         8.00 o                         
  -2  -9   2         67.11         75.33         8.33 o                         
  -1  -9   2        205.62        186.25        15.13 o                         
   0  -9   2        336.04        323.17        13.78 o                         
   1  -9   2         27.27         21.33         5.33 o                         
   2  -9   2         30.72         39.58         6.76 o                         
   3  -9   2         97.89        107.84         9.01 o                         
   4  -9   2        334.15        306.22         9.42 o                         
   5  -9   2          9.36         16.31        15.64 o                         
   6  -9   2         40.98         95.36        23.45 o                         
  -6  -8   2         12.22         23.31         9.38 o                         
  -5  -8   2        146.75        129.63         9.70 o                         
  -4  -8   2         41.52         39.96         6.77 o                         
  -3  -8   2         77.22         88.89         8.04 o                         
  -2  -8   2        300.20        304.00        12.70 o                         
  -1  -8   2          1.94         -0.32         4.54 o                         
   0  -8   2        258.93        277.90        11.13 o                         
   1  -8   2        660.93        685.63        18.83 o                         
   2  -8   2        131.34        135.44        13.12 o                         
   3  -8   2        371.38        402.73        38.58 o                         
   4  -8   2         30.46         35.82         3.38 o                         
   5  -8   2          0.33          2.23        10.83 o                         
   6  -8   2          0.41        -11.39        12.28 o                         
  -7  -7   2          6.32         10.05        10.16 o                         
  -6  -7   2         23.68         20.97         6.14 o                         
  -5  -7   2        131.31        140.97        10.83 o                         
  -4  -7   2         63.95         52.28         6.00 o                         
  -3  -7   2          0.60          2.28         4.38 o                         
  -2  -7   2         18.99         10.77         4.47 o                         
  -1  -7   2        103.99        105.41         7.20 o                         
   0  -7   2         75.17         83.98         6.92 o                         
   1  -7   2         20.99         24.31         5.70 o                         
   2  -7   2        243.06        216.79         9.44 o                         
   3  -7   2        674.07        684.78        16.37 o                         
   4  -7   2         28.97         31.99         3.17 o                         
   5  -7   2         11.92         16.86        10.27 o                         
   6  -7   2          7.15          9.05        11.17 o                         
   7  -7   2          7.41         -4.80        11.95 o                         
  -8  -6   2         26.72         38.37        11.01 o                         
  -7  -6   2          2.10         -5.88         5.88 o                         
  -6  -6   2         42.87         47.51         6.43 o                         
  -5  -6   2          9.72         -1.19        11.06 o                         
  -4  -6   2        108.52        112.61         7.99 o                         
  -3  -6   2         61.39         60.44         6.03 o                         
  -2  -6   2        501.95        459.04        39.81 o                         
  -1  -6   2         23.25         23.47         3.63 o                         
   0  -6   2        222.67        221.88         8.29 o                         
   1  -6   2         72.12         62.86         4.30 o                         
   2  -6   2        130.48        137.42         6.77 o                         
   3  -6   2          4.77          4.67         3.65 o                         
   4  -6   2        304.61        295.59         7.25 o                         
   5  -6   2        115.21        103.96        12.17 o                         
   6  -6   2          7.76         15.97        10.05 o                         
   7  -6   2         35.12         27.03        11.17 o                         
  -8  -5   2         66.32         59.22         8.17 o                         
  -7  -5   2        186.38        190.19        10.53 o                         
  -6  -5   2        172.25        171.10         8.57 o                         
  -5  -5   2          4.29          1.92         3.85 o                         
  -4  -5   2         30.53         25.49         4.26 o                         
  -3  -5   2         50.70         48.30        12.67 o                         
  -2  -5   2        464.52        501.10        14.25 o                         
  -1  -5   2         91.24         89.68         5.05 o                         
   0  -5   2        607.61        644.80        16.43 o                         
   1  -5   2        555.64        592.93        14.92 o                         
   2  -5   2        947.60        988.69        24.24 o                         
   3  -5   2          0.53          2.07         1.57 o                         
   4  -5   2         51.01         51.58         2.80 o                         
   5  -5   2         77.68        117.03        18.09 o                         
   6  -5   2         21.90         20.55         7.82 o                         
   7  -5   2         12.66          3.80         8.15 o                         
   8  -5   2          5.89          4.84         9.58 o                         
  -9  -4   2         43.53         23.38         7.83 o                         
  -8  -4   2         28.76         28.90         6.11 o                         
  -7  -4   2        275.75        268.04        10.23 o                         
  -6  -4   2          9.14          8.94         4.24 o                         
  -5  -4   2        422.13        432.63        11.35 o                         
  -4  -4   2          4.88          0.95         5.14 o                         
  -3  -4   2        251.17        232.22         8.45 o                         
  -2  -4   2         77.82         83.14         4.74 o                         
  -1  -4   2       1786.82       1868.02        42.32 o                         
   0  -4   2        729.53        848.67        20.26 o                         
   1  -4   2       2048.85       2126.28        66.66 o                         
   2  -4   2          3.25          5.64         1.42 o                         
   3  -4   2        151.58        144.93         4.25 o                         
   4  -4   2         48.53         40.26         2.25 o                         
   5  -4   2        357.67        344.60         8.88 o                         
   6  -4   2          0.23          0.36         2.11 o                         
   7  -4   2        133.44        125.59        10.65 o                         
   8  -4   2         18.25          7.88         7.62 o                         
   9  -4   2         59.59         69.68        19.88 o                         
  -9  -3   2         39.87         43.94         9.85 o                         
  -8  -3   2        149.23        143.64         8.51 o                         
  -7  -3   2         25.64         34.61         5.01 o                         
  -6  -3   2          1.03         -2.01         3.00 o                         
  -5  -3   2        126.73        130.35         5.99 o                         
  -4  -3   2        172.83        177.04         7.11 o                         
  -3  -3   2        638.01        632.00        16.31 o                         
  -2  -3   2          3.43          5.47         2.68 o                         
  -1  -3   2          6.26         10.31         1.85 o                         
   0  -3   2        377.05        398.38        10.23 o                         
   1  -3   2       1597.05       1693.08        38.13 o                         
   2  -3   2        323.57        288.32         8.21 o                         
   3  -3   2          0.41          0.19         1.49 o                         
   4  -3   2        243.42        236.15         5.43 o                         
   5  -3   2         52.51         49.26         2.89 o                         
   6  -3   2        212.07        215.01         5.84 o                         
   7  -3   2          5.75          4.40         2.64 o                         
   8  -3   2          3.55         10.55         3.47 o                         
   9  -3   2          8.15         18.91         6.12 o                         
 -10  -2   2         12.39         18.69        15.10 o                         
  -9  -2   2          9.35          9.36         5.50 o                         
  -8  -2   2        203.98        204.51        12.25 o                         
  -7  -2   2          9.72         10.61         3.34 o                         
  -6  -2   2        575.20        587.40        13.48 o                         
  -5  -2   2         12.45          8.57         2.53 o                         
  -4  -2   2       1720.99       1794.29        33.41 o                         
  -3  -2   2         57.11         70.19         3.90 o                         
  -2  -2   2         25.14         16.95         2.51 o                         
  -1  -2   2         68.75         63.86         3.20 o                         
   0  -2   2       4125.04       4501.81       137.69 o                         
   1  -2   2         76.78         71.98         2.84 o                         
   2  -2   2         61.55         40.23         1.97 o                         
   3  -2   2          2.94          5.07         1.23 o                         
   4  -2   2       1621.05       1683.41        27.30 o                         
   5  -2   2         91.41         93.28         3.95 o                         
   6  -2   2        415.65        401.07        10.75 o                         
   7  -2   2         57.17         48.72         3.72 o                         
   8  -2   2         41.77         47.97         4.47 o                         
   9  -2   2          4.42          5.07         5.33 o                         
 -10  -1   2          2.97         -2.18         6.17 o                         
  -9  -1   2         85.48         86.43         7.32 o                         
  -8  -1   2          3.55          6.49         3.55 o                         
  -7  -1   2          0.32          1.37         2.76 o                         
  -6  -1   2         80.69         83.93         4.65 o                         
  -5  -1   2        850.98        927.36        18.38 o                         
  -4  -1   2       1683.66       1779.62        37.07 o                         
  -3  -1   2        977.90        994.47        23.10 o                         
  -2  -1   2        244.08        236.13         6.63 o                         
  -1  -1   2       1418.26       1470.68        46.12 o                         
   0  -1   2          0.36          2.27         1.06 o                         
   1  -1   2        912.79        841.07        17.92 o                         
   2  -1   2        242.22        237.38        20.62 o                         
   3  -1   2       2375.41       2532.85        39.80 o                         
   4  -1   2         50.20         54.99         4.93 o                         
   5  -1   2        570.63        605.12        11.66 o                         
   6  -1   2        178.10        170.54         5.92 o                         
   7  -1   2        204.22        199.14         7.12 o                         
   8  -1   2          1.82          0.08         4.17 o                         
   9  -1   2          0.35         -4.82         5.72 o                         
 -10   0   2          0.37          1.26         5.47 o                         
  -9   0   2        225.72        214.09         9.13 o                         
  -8   0   2          1.20         -1.76         3.24 o                         
  -7   0   2        163.56        164.57         6.41 o                         
  -6   0   2          2.44          0.95         2.08 o                         
  -5   0   2        615.39        605.02        12.40 o                         
  -4   0   2        181.59        159.76         4.34 o                         
  -3   0   2         31.98         21.45         1.84 o                         
  -2   0   2        220.64        222.11         8.49 o                         
  -1   0   2       4173.04       4248.59        64.68 o                         
   0   0   2        325.48        294.48         6.00 o                         
   1   0   2       3613.57       3636.59        64.49 o                         
   2   0   2         75.47         67.54         2.57 o                         
   3   0   2        862.00        889.62        15.23 o                         
   4   0   2          0.21         -0.40         1.67 o                         
   5   0   2        792.96        794.88        14.71 o                         
   6   0   2        145.03        143.25         5.92 o                         
   7   0   2        389.44        357.71        12.94 o                         
   8   0   2         48.34         37.07         5.04 o                         
   9   0   2         15.56          2.89         6.72 o                         
 -10   1   2         74.01         77.32         8.10 o                         
  -9   1   2         28.47         31.47         4.20 o                         
  -8   1   2         49.12         52.74         3.44 o                         
  -7   1   2         13.67         15.16         2.30 o                         
  -6   1   2        425.19        389.78        13.79 o                         
  -5   1   2          1.95          1.98         1.17 o                         
  -4   1   2        186.23        179.56         4.45 o                         
  -3   1   2        165.56        181.22         4.06 o                         
  -2   1   2       4270.64       4255.84        91.48 o                         
  -1   1   2       4505.52       4584.78        80.59 o                         
   0   1   2       1491.94       1602.37        26.96 o                         
   1   1   2         92.14         84.29         5.46 o                         
   2   1   2       5385.33       5754.30       102.01 o                         
   3   1   2        175.21        168.75         5.25 o                         
   4   1   2        367.42        338.73         8.75 o                         
   5   1   2         11.80         10.38         2.57 o                         
   6   1   2        324.77        320.39        15.18 o                         
   7   1   2          0.63         -0.17         3.64 o                         
   8   1   2         69.26         81.72         6.85 o                         
   9   1   2          0.30         -1.91         7.27 o                         
 -10   2   2          5.96          5.25        11.50 o                         
  -9   2   2         15.27         15.21         3.62 o                         
  -8   2   2        140.59        130.36         5.93 o                         
  -7   2   2        200.81        193.98         9.82 o                         
  -6   2   2        441.19        419.07         9.35 o                         
  -5   2   2        145.25        147.63         4.29 o                         
  -4   2   2        545.62        542.54         9.16 o                         
  -3   2   2        134.97        128.98         3.94 o                         
  -2   2   2          1.25          0.57         0.98 o                         
  -1   2   2       7062.69       7587.08       163.37 o                         
   0   2   2        161.60        170.94         4.71 o                         
   1   2   2        143.87        150.81         4.53 o                         
   2   2   2        344.07        364.76         8.55 o                         
   3   2   2       1139.30       1138.02        19.72 o                         
   4   2   2       1310.32       1320.65        22.65 o                         
   5   2   2         47.14         47.38         4.02 o                         
   6   2   2         14.96         10.80         3.87 o                         
   7   2   2          2.35         -2.50         4.65 o                         
   8   2   2          0.73         -3.24         6.18 o                         
 -10   3   2          2.73         -9.49         9.49 o                         
  -9   3   2         62.95         55.29         6.50 o                         
  -8   3   2        104.71        105.41         8.01 o                         
  -7   3   2        948.28        960.64        24.52 o                         
  -6   3   2         57.87         56.46         4.58 o                         
  -5   3   2        333.54        338.91        14.18 o                         
  -4   3   2         46.55         39.88         1.76 o                         
  -3   3   2       2563.44       2627.09        46.75 o                         
  -2   3   2          8.40         16.40         2.23 o                         
  -1   3   2        328.25        276.08         7.58 o                         
   0   3   2          7.46          5.45         1.76 o                         
   1   3   2        521.63        483.00        15.80 o                         
   2   3   2        155.21        162.89         5.54 o                         
   3   3   2        113.89        112.93         5.15 o                         
   4   3   2         34.85         20.53         4.14 o                         
   5   3   2        811.97        792.92        18.06 o                         
   6   3   2         76.53         77.37         8.81 o                         
   7   3   2        120.44        131.59         8.25 o                         
   8   3   2        118.72        117.01        10.38 o                         
  -9   4   2        112.76         90.90        12.51 o                         
  -8   4   2        246.32        247.12        15.30 o                         
  -7   4   2        215.99        218.76        12.84 o                         
  -6   4   2        117.77        122.50         9.72 o                         
  -5   4   2        258.41        220.55        13.96 o                         
  -4   4   2        274.14        296.59        13.18 o                         
  -3   4   2        389.37        390.51        13.51 o                         
  -2   4   2        125.93        121.96         4.46 o                         
  -1   4   2       1209.41       1286.11        29.50 o                         
   0   4   2        615.88        650.43        16.43 o                         
   1   4   2         13.55         11.23         2.64 o                         
   2   4   2        375.32        391.54         9.88 o                         
   3   4   2         65.22         72.75         6.33 o                         
   4   4   2         30.94         31.70         3.76 o                         
   5   4   2          8.21          9.54         4.14 o                         
   6   4   2        151.63        137.98        10.83 o                         
   7   4   2         59.29         51.33        10.70 o                         
   8   4   2         17.02         24.86        11.29 o                         
  -8   5   2        157.97        171.63        14.18 o                         
  -7   5   2         24.50         19.88         6.25 o                         
  -6   5   2        465.37        523.05        22.22 o                         
  -5   5   2         65.90         71.46         8.49 o                         
  -4   5   2        841.71        947.26        17.86 o                         
  -3   5   2          0.97          2.73         2.46 o                         
  -2   5   2         47.77         34.71         3.00 o                         
  -1   5   2         60.40         64.98         4.54 o                         
   0   5   2        585.03        603.68        15.95 o                         
   1   5   2        550.34        537.34        15.00 o                         
   2   5   2       1566.98       1563.90        31.53 o                         
   3   5   2         13.79         11.85         3.40 o                         
   4   5   2        189.02        191.71         8.40 o                         
   5   5   2          0.10         -4.20         4.20 o                         
   6   5   2         76.33         89.44        15.53 o                         
   7   5   2          7.23         -1.87         7.41 o                         
  -8   6   2         72.39         69.68        10.39 o                         
  -7   6   2        145.38        145.84        14.63 o                         
  -6   6   2         37.88         45.34         7.82 o                         
  -5   6   2         70.47         73.36         8.93 o                         
  -4   6   2         38.94         39.05         2.42 o                         
  -3   6   2        104.85        109.49         5.01 o                         
  -2   6   2         58.64         59.23         4.15 o                         
  -1   6   2        238.29        245.17         8.80 o                         
   0   6   2         15.03         19.44         3.75 o                         
   1   6   2        270.89        245.81        10.89 o                         
   2   6   2         61.03         67.19         5.80 o                         
   3   6   2        273.64        308.61        27.16 o                         
   4   6   2         42.28         44.33         7.40 o                         
   5   6   2         24.52         27.86         7.20 o                         
   6   6   2          0.72         -2.73         6.27 o                         
   7   6   2         38.41         26.24        11.49 o                         
  -7   7   2         30.32         32.05         8.49 o                         
  -6   7   2         38.45         43.56         9.72 o                         
  -5   7   2        302.68        298.60        17.42 o                         
  -4   7   2         15.11         19.48         2.43 o                         
  -3   7   2         74.97         80.95         5.45 o                         
  -2   7   2         45.75         53.95         9.04 o                         
  -1   7   2        309.06        311.52        10.86 o                         
   0   7   2         19.81         25.29         4.42 o                         
   1   7   2        172.17        169.82         9.08 o                         
   2   7   2         13.14         10.51         4.55 o                         
   3   7   2        135.24        144.53         8.33 o                         
   4   7   2         12.96          7.28         5.56 o                         
   5   7   2         45.17         35.10         7.45 o                         
   6   7   2         13.28         13.22        10.13 o                         
  -6   8   2         39.34         57.17        11.28 o                         
  -5   8   2         23.11         28.14         8.82 o                         
  -4   8   2        249.25        259.87         8.61 o                         
  -3   8   2        166.78        173.15         8.13 o                         
  -2   8   2        387.08        390.01        12.75 o                         
  -1   8   2          0.34          0.52         4.10 o                         
   0   8   2         60.16         64.56         6.39 o                         
   1   8   2          0.21         -4.66         4.66 o                         
   2   8   2        120.95        128.15         9.27 o                         
   3   8   2         36.96         41.66         9.37 o                         
   4   8   2         46.40         29.48         8.34 o                         
   5   8   2          2.30         -0.87         9.81 o                         
  -4   9   2         22.09         23.05         4.22 o                         
  -3   9   2        145.38        149.43         8.96 o                         
  -2   9   2        250.01        232.71        11.25 o                         
  -1   9   2         16.28         25.49        11.22 o                         
   0   9   2          6.47          4.97         5.68 o                         
   1   9   2          2.41         -4.38         6.51 o                         
   2   9   2         44.32         35.96        11.50 o                         
   3   9   2         44.42         48.35        16.02 o                         
   4   9   2         28.08         15.28        10.93 o                         
  -4  10   2          2.44         -0.08         5.27 o                         
  -3  10   2         18.00         17.67         6.04 o                         
  -2  10   2          0.27         -1.09        11.17 o                         
  -1  10   2        104.16        131.88        10.06 o                         
   0  10   2         14.27         -9.76        12.40 o                         
   1  10   2          3.97         13.33         8.58 o                         
   2  10   2          7.82        -11.95        13.07 o                         
  -2  11   2         28.41         16.53         8.84 o                         
  -1  11   2          5.43         16.89         9.63 o                         
   0 -11   3          2.03         -1.68        12.95 o                         
   1 -11   3          0.39         -0.13        10.59 o                         
  -4 -10   3         51.07         46.35        16.64 o                         
  -3 -10   3         24.86         17.31        14.07 o                         
  -2 -10   3         46.03         53.83        10.21 o                         
  -1 -10   3          4.46         21.00         7.56 o                         
   0 -10   3          0.47          0.44        10.67 o                         
   1 -10   3          5.03          9.72         9.27 o                         
   2 -10   3         24.44         28.12         9.72 o                         
   3 -10   3          3.00          3.36         5.91 o                         
   4 -10   3         58.76         33.50        17.87 o                         
  -5  -9   3         52.13         34.51        12.84 o                         
  -4  -9   3          3.46         -7.42         7.42 o                         
  -3  -9   3         15.36         12.90         7.37 o                         
  -2  -9   3         33.82         40.08        11.61 o                         
  -1  -9   3        101.23        112.59        10.61 o                         
   0  -9   3         17.14         23.05         5.84 o                         
   1  -9   3         66.72         57.28         9.16 o                         
   2  -9   3          5.68         12.51         5.98 o                         
   3  -9   3         36.95         35.11         4.91 o                         
   4  -9   3          1.34         -2.57         3.93 o                         
   5  -9   3          0.15         43.00        18.76 o                         
  -6  -8   3         43.53         59.74        13.18 o                         
  -5  -8   3         68.36         65.74         7.87 o                         
  -4  -8   3         63.35         64.18         7.57 o                         
  -3  -8   3        201.89        212.23        11.79 o                         
  -2  -8   3         20.61         23.51         5.86 o                         
  -1  -8   3         16.84         22.26        15.86 o                         
   0  -8   3        141.21        128.50         8.53 o                         
   1  -8   3        386.37        415.07        19.10 o                         
   2  -8   3         20.15         14.94         4.93 o                         
   3  -8   3        174.22        167.77         7.34 o                         
   4  -8   3         95.61        100.41         5.84 o                         
   5  -8   3         59.51         75.15        16.53 o                         
   6  -8   3          5.50          4.58        15.75 o                         
  -7  -7   3          4.81         -8.12         8.12 o                         
  -6  -7   3        138.33        122.94        13.90 o                         
  -5  -7   3         26.72         25.92         6.00 o                         
  -4  -7   3        401.50        392.03        14.37 o                         
  -3  -7   3         88.58         71.62         6.15 o                         
  -2  -7   3        249.07        247.07        10.58 o                         
  -1  -7   3          4.91          5.94         3.94 o                         
   0  -7   3         64.70         63.57         5.33 o                         
   1  -7   3         86.58         86.32         8.93 o                         
   2  -7   3       1200.34       1218.36        30.60 o                         
   3  -7   3       1493.40       1508.32        29.28 o                         
   4  -7   3        474.81        475.96        11.36 o                         
   5  -7   3          0.37         -1.45        10.05 o                         
   6  -7   3         50.89         51.37        14.30 o                         
   7  -7   3          5.07          6.92        15.30 o                         
  -8  -6   3         28.18         25.90         9.83 o                         
  -7  -6   3         29.35         26.34         8.71 o                         
  -6  -6   3         54.22         57.05         5.94 o                         
  -5  -6   3          5.31          4.20         6.59 o                         
  -4  -6   3         71.75         70.39         6.07 o                         
  -3  -6   3         28.44         21.86         4.15 o                         
  -2  -6   3        179.17        167.18         7.89 o                         
  -1  -6   3        229.82        244.46         9.20 o                         
   0  -6   3         71.54         68.47         4.98 o                         
   1  -6   3          2.84          6.34         3.27 o                         
   2  -6   3         93.68        102.65        11.18 o                         
   3  -6   3        247.73        243.84         7.11 o                         
   4  -6   3        361.17        383.16        14.05 o                         
   5  -6   3        320.52        318.18         7.84 o                         
   6  -6   3         80.50         78.16        12.95 o                         
   7  -6   3         30.22         13.74        13.74 o                         
  -9  -5   3         26.28         10.95        10.27 o                         
  -8  -5   3          0.79          0.76         6.79 o                         
  -7  -5   3        349.58        371.43        14.81 o                         
  -6  -5   3          8.28         11.38         3.73 o                         
  -5  -5   3         24.94         21.53         4.29 o                         
  -4  -5   3        480.32        489.69        15.08 o                         
  -3  -5   3         96.85         88.19         6.81 o                         
  -2  -5   3        373.14        404.22        12.24 o                         
  -1  -5   3        331.70        342.92        10.58 o                         
   0  -5   3        190.34        204.69        10.50 o                         
   1  -5   3        567.77        565.81        18.43 o                         
   2  -5   3         31.18         37.31         3.19 o                         
   3  -5   3         61.79         59.08         3.65 o                         
   4  -5   3         33.62         32.22         2.69 o                         
   5  -5   3        462.93        471.67        10.62 o                         
   6  -5   3         89.11         84.04         5.05 o                         
   7  -5   3        152.76        123.12        10.10 o                         
   8  -5   3         16.10         26.13        17.09 o                         
  -9  -4   3          2.47         -1.07         7.91 o                         
  -8  -4   3         16.44         21.07         5.75 o                         
  -7  -4   3        142.36        136.98         7.86 o                         
  -6  -4   3        163.24        163.81         7.97 o                         
  -5  -4   3        351.12        357.12        12.11 o                         
  -4  -4   3         47.39         48.38         7.81 o                         
  -3  -4   3          2.07          1.63         2.56 o                         
  -2  -4   3         47.89         62.78         4.97 o                         
  -1  -4   3        257.75        341.16         9.95 o                         
   0  -4   3        554.85        531.09        19.43 o                         
   1  -4   3        377.43        395.19        11.27 o                         
   2  -4   3        216.25        214.07         5.86 o                         
   3  -4   3        117.10        113.86         5.98 o                         
   4  -4   3        335.13        352.07         9.55 o                         
   5  -4   3         12.29          8.66         2.89 o                         
   6  -4   3          5.45         10.59         3.85 o                         
   7  -4   3          6.92          8.29         3.94 o                         
   8  -4   3         32.06         28.44         4.91 o                         
  -9  -3   3          0.94         -1.37         5.48 o                         
  -8  -3   3        326.09        300.91        10.84 o                         
  -7  -3   3         27.04         17.57         4.18 o                         
  -6  -3   3        420.98        393.93        10.61 o                         
  -5  -3   3         43.36         42.13         3.46 o                         
  -4  -3   3        566.10        533.97        14.81 o                         
  -3  -3   3         78.34         70.53         4.46 o                         
  -2  -3   3         78.09         65.27         3.99 o                         
  -1  -3   3        344.88        387.05        14.85 o                         
   0  -3   3       2082.16       2058.01        46.15 o                         
   1  -3   3         44.49         50.84         3.52 o                         
   2  -3   3       1057.74       1108.67        21.66 o                         
   3  -3   3          4.41          1.10         1.53 o                         
   4  -3   3        572.53        567.25        10.93 o                         
   5  -3   3         11.49          9.83         2.53 o                         
   6  -3   3        149.27        155.05         6.47 o                         
   7  -3   3          1.68          4.14         3.26 o                         
   8  -3   3         77.78         85.37         5.55 o                         
 -10  -2   3          3.70          9.32         6.88 o                         
  -9  -2   3         30.96         30.65         5.49 o                         
  -8  -2   3         21.01         16.25         4.33 o                         
  -7  -2   3        166.99        158.11         7.04 o                         
  -6  -2   3        194.89        208.25         6.87 o                         
  -5  -2   3        412.64        393.43         9.44 o                         
  -4  -2   3         20.03         20.75         2.81 o                         
  -3  -2   3        546.60        539.66        13.98 o                         
  -2  -2   3         28.14         27.07         2.53 o                         
  -1  -2   3       3086.98       3245.42       100.61 o                         
   0  -2   3         46.50         37.58         2.94 o                         
   1  -2   3          6.66          1.96         1.07 o                         
   2  -2   3          2.03          2.88         1.31 o                         
   3  -2   3        551.98        489.98        10.61 o                         
   4  -2   3        178.80        169.93         5.04 o                         
   5  -2   3        255.28        261.86         6.87 o                         
   6  -2   3          5.45          3.59         2.68 o                         
   7  -2   3         88.03         91.23         5.40 o                         
   8  -2   3         44.36         50.20         5.27 o                         
 -10  -1   3         27.05         33.12         6.53 o                         
  -9  -1   3         90.57        100.56         6.88 o                         
  -8  -1   3         35.19         35.31         4.29 o                         
  -7  -1   3         34.06         34.79         3.73 o                         
  -6  -1   3         25.69         25.47         2.79 o                         
  -5  -1   3       1136.00       1118.85        21.64 o                         
  -4  -1   3        300.89        315.67         7.72 o                         
  -3  -1   3        429.39        381.74        10.15 o                         
  -2  -1   3        194.69        207.48         9.05 o                         
  -1  -1   3       3358.67       3225.61       165.83 o                         
   0  -1   3         66.22         64.45         2.66 o                         
   1  -1   3        334.59        299.41         5.97 o                         
   2  -1   3        331.64        365.77         8.19 o                         
   3  -1   3        110.25        108.15         3.90 o                         
   4  -1   3        117.78        101.09         4.16 o                         
   5  -1   3        200.10        198.09         6.84 o                         
   6  -1   3          2.75          6.15         3.07 o                         
   7  -1   3        116.93        125.78         7.44 o                         
   8  -1   3         33.35         37.64         5.28 o                         
 -10   0   3        109.27        115.08         9.36 o                         
  -9   0   3          0.43         -3.75         3.75 o                         
  -8   0   3        168.96        157.48         6.87 o                         
  -7   0   3          0.15         -1.12         2.29 o                         
  -6   0   3        208.86        182.88         5.73 o                         
  -5   0   3         19.07         19.47         2.01 o                         
  -4   0   3       2180.19       2438.33        53.53 o                         
  -3   0   3        145.65        133.89         6.70 o                         
  -2   0   3       3701.08       3704.38       113.79 o                         
  -1   0   3        749.22        714.18        11.62 o                         
   0   0   3        219.55        208.89         5.05 o                         
   1   0   3        822.29        826.65        13.89 o                         
   2   0   3         19.78         16.05         2.49 o                         
   3   0   3         94.49        105.35         8.64 o                         
   4   0   3        996.79        954.44        17.02 o                         
   5   0   3         98.30         85.50         4.61 o                         
   6   0   3        123.72        133.35         6.38 o                         
   7   0   3          4.32          4.91         3.82 o                         
   8   0   3        153.81        153.18         7.86 o                         
 -10   1   3         23.10         27.17        10.39 o                         
  -9   1   3         33.73         36.30         5.17 o                         
  -8   1   3        140.42        133.38         7.52 o                         
  -7   1   3         11.48         13.13         5.30 o                         
  -6   1   3        759.93        787.14        15.53 o                         
  -5   1   3        673.04        707.36        13.64 o                         
  -4   1   3        330.67        312.39         8.12 o                         
  -3   1   3         59.18         61.86         4.24 o                         
  -2   1   3       3705.30       3893.44        68.68 o                         
  -1   1   3       2061.92       2082.40        32.39 o                         
   0   1   3        416.17        390.52         8.30 o                         
   1   1   3        182.55        179.47        10.27 o                         
   2   1   3        632.93        648.92        13.49 o                         
   3   1   3        611.70        622.00        11.73 o                         
   4   1   3         12.35         13.40         2.47 o                         
   5   1   3          7.40          5.68         3.32 o                         
   6   1   3        219.37        224.00         8.67 o                         
   7   1   3         62.12         67.71         5.68 o                         
   8   1   3         13.05         12.31         5.93 o                         
 -10   2   3         76.06         74.49         6.83 o                         
  -9   2   3         39.72         41.35         4.07 o                         
  -8   2   3          7.11          7.88         2.65 o                         
  -7   2   3        352.88        361.20        10.22 o                         
  -6   2   3        113.06        109.14         3.46 o                         
  -5   2   3        764.08        762.99        12.67 o                         
  -4   2   3         12.92         16.39         1.42 o                         
  -3   2   3       2059.95       2120.42        38.06 o                         
  -2   2   3       1222.42       1246.61        32.44 o                         
  -1   2   3       1987.28       1890.30        34.43 o                         
   0   2   3          0.50          0.85         1.27 o                         
   1   2   3        505.64        456.34         8.78 o                         
   2   2   3        104.42        106.26         3.95 o                         
   3   2   3       1278.46       1310.16        22.79 o                         
   4   2   3         65.55         70.86         4.25 o                         
   5   2   3       1329.23       1345.58        27.49 o                         
   6   2   3         45.01         42.87         4.60 o                         
   7   2   3         64.28         67.79         6.88 o                         
   8   2   3          6.90          2.15         7.33 o                         
 -10   3   3         14.54         19.43        10.50 o                         
  -9   3   3         12.97         19.25         5.75 o                         
  -8   3   3        209.07        213.38         5.21 o                         
  -7   3   3         14.96         15.21         1.89 o                         
  -6   3   3        292.74        292.73         7.96 o                         
  -5   3   3        154.33        144.55         3.96 o                         
  -4   3   3        470.38        404.77        10.24 o                         
  -3   3   3       1333.32       1406.91        31.43 o                         
  -2   3   3        298.97        314.74         8.49 o                         
  -1   3   3        475.85        510.03        14.35 o                         
   0   3   3         24.78         18.65         2.11 o                         
   1   3   3          4.11         10.41         2.05 o                         
   2   3   3         79.53         68.36         4.30 o                         
   3   3   3         27.30         36.19         3.82 o                         
   4   3   3        283.78        298.43         9.41 o                         
   5   3   3        939.22        933.44        25.88 o                         
   6   3   3        351.42        326.74        12.10 o                         
   7   3   3          0.39         -1.28         9.07 o                         
   8   3   3          8.17          1.83         8.14 o                         
  -9   4   3         15.85         21.44         7.26 o                         
  -8   4   3         72.52         80.73         8.49 o                         
  -7   4   3         13.67          9.94         4.69 o                         
  -6   4   3         93.80        100.95         8.82 o                         
  -5   4   3          2.95          4.99         1.16 o                         
  -4   4   3       1185.84       1202.04        22.33 o                         
  -3   4   3         17.43         26.58         3.35 o                         
  -2   4   3         48.76         60.80         3.83 o                         
  -1   4   3         72.83         89.10         5.07 o                         
   0   4   3       1530.44       1628.70        37.63 o                         
   1   4   3          4.51          7.53         2.30 o                         
   2   4   3         93.06         84.93         5.05 o                         
   3   4   3        230.53        239.73        16.36 o                         
   4   4   3        184.68        181.06        11.52 o                         
   5   4   3          2.18         11.97         5.06 o                         
   6   4   3        110.01        105.90         9.81 o                         
   7   4   3         64.66         46.75        11.93 o                         
  -8   5   3         93.89        110.89        11.73 o                         
  -7   5   3        146.05        138.58        11.95 o                         
  -6   5   3          0.61         -4.36         4.36 o                         
  -5   5   3        423.53        430.26        18.20 o                         
  -4   5   3        274.67        262.95         6.52 o                         
  -3   5   3        210.92        195.41         6.51 o                         
  -2   5   3         68.10         62.66         4.69 o                         
  -1   5   3        222.88        189.17         7.38 o                         
   0   5   3         27.63         22.83         3.63 o                         
   1   5   3        318.82        304.42         8.85 o                         
   2   5   3          9.15          6.94         3.05 o                         
   3   5   3         31.05         34.73         4.78 o                         
   4   5   3         12.67         13.99         4.01 o                         
   5   5   3         72.65         85.09         6.77 o                         
   6   5   3          7.04          1.86         6.54 o                         
   7   5   3         49.65         23.58        21.22 o                         
  -8   6   3         47.32         50.14         9.60 o                         
  -7   6   3         28.25         22.89         7.48 o                         
  -6   6   3         32.55         29.82         7.15 o                         
  -5   6   3        926.68        944.87        22.61 o                         
  -4   6   3        188.28        204.06         6.67 o                         
  -3   6   3        301.45        301.59        19.82 o                         
  -2   6   3         13.63          9.75         3.41 o                         
  -1   6   3        167.29        167.77         9.54 o                         
   0   6   3         27.94         34.19         4.32 o                         
   1   6   3         73.42         72.06         9.94 o                         
   2   6   3         17.57         23.54         5.46 o                         
   3   6   3        325.77        337.49        11.25 o                         
   4   6   3         65.96         67.53         6.24 o                         
   5   6   3         18.40         15.28         6.63 o                         
   6   6   3          0.88         -3.49         9.32 o                         
  -7   7   3          0.15          2.01         7.82 o                         
  -6   7   3        372.20        358.46        18.87 o                         
  -5   7   3        117.34        112.63         4.23 o                         
  -4   7   3        176.76        170.77         6.79 o                         
  -3   7   3         11.91         16.12         3.35 o                         
  -2   7   3        164.47        170.44         9.04 o                         
  -1   7   3         13.43         18.34         4.69 o                         
   0   7   3        283.70        286.21        11.48 o                         
   1   7   3          0.14          2.17         4.26 o                         
   2   7   3         51.63         55.22         5.49 o                         
   3   7   3          1.28         -4.67         4.67 o                         
   4   7   3        132.68        135.65         8.99 o                         
   5   7   3          0.18         12.83         9.13 o                         
  -6   8   3         36.64         24.12         8.04 o                         
  -5   8   3          6.99          9.47         2.59 o                         
  -4   8   3        158.02        148.79         7.30 o                         
  -3   8   3         89.40         91.37         6.54 o                         
  -2   8   3         65.52         69.06         6.42 o                         
  -1   8   3         37.66         35.28         5.41 o                         
   0   8   3         44.80         44.44         6.35 o                         
   1   8   3         25.69         20.29         6.04 o                         
   2   8   3         58.33         55.07         9.87 o                         
   3   8   3         10.83          9.04         6.05 o                         
   4   8   3          4.67         -4.91         9.43 o                         
   5   8   3          0.28         29.26        21.78 o                         
  -5   9   3          4.90          7.70         3.38 o                         
  -4   9   3          0.12          0.17         4.34 o                         
  -3   9   3        160.68        139.01         9.24 o                         
  -2   9   3        183.60        156.91        10.69 o                         
  -1   9   3        284.34        290.46        13.94 o                         
   0   9   3          0.58          9.92         6.43 o                         
   1   9   3         42.94         51.69        16.91 o                         
   2   9   3          1.15         -0.18         7.51 o                         
   3   9   3         21.18         46.17        16.36 o                         
  -4  10   3         47.09         53.35         6.83 o                         
  -3  10   3         44.62         41.98         7.13 o                         
  -2  10   3         92.99        104.72         9.40 o                         
  -1  10   3         48.77         37.76         8.29 o                         
   0  10   3         96.08        101.14        10.50 o                         
   1  10   3         85.55         63.51        10.82 o                         
   2  10   3         15.61         29.60        12.69 o                         
  -3 -10   4         36.95         25.35        14.07 o                         
  -2 -10   4          6.14         10.91        12.90 o                         
  -1 -10   4         24.16         14.63        11.50 o                         
   0 -10   4         49.57         38.64        11.39 o                         
   1 -10   4         32.23         32.00         8.96 o                         
   2 -10   4          0.31          8.45         7.27 o                         
   3 -10   4         19.78         20.32         6.79 o                         
  -5  -9   4         52.73         62.98        15.08 o                         
  -4  -9   4          0.19         27.65        13.62 o                         
  -3  -9   4         42.85         45.94         8.37 o                         
  -2  -9   4         33.04         25.66         7.02 o                         
  -1  -9   4        140.15        154.19        16.97 o                         
   0  -9   4          5.47         -2.35         7.71 o                         
   1  -9   4          2.90         10.40         6.37 o                         
   2  -9   4          8.55          2.45         4.74 o                         
   3  -9   4         59.35         56.73         5.70 o                         
   4  -9   4          4.92         10.46         4.88 o                         
   5  -9   4         31.05         18.20        19.66 o                         
  -6  -8   4         90.49         96.37        14.52 o                         
  -5  -8   4          3.61          3.33         7.06 o                         
  -4  -8   4         55.55         34.74         6.82 o                         
  -3  -8   4         13.44          7.80         5.88 o                         
  -2  -8   4          4.14         10.34         5.49 o                         
  -1  -8   4         16.11         22.20         5.36 o                         
   0  -8   4         42.10         41.77         7.59 o                         
   1  -8   4         38.03         40.26         6.16 o                         
   2  -8   4        131.76        142.73         9.29 o                         
   3  -8   4         31.32         26.48         5.35 o                         
   4  -8   4         11.20          7.94         5.32 o                         
   5  -8   4         10.45          6.99         3.41 o                         
   6  -8   4         28.15         23.79        18.32 o                         
  -7  -7   4         43.08         27.92         9.20 o                         
  -6  -7   4        115.23        140.79        18.48 o                         
  -5  -7   4          4.99         -2.00         5.87 o                         
  -4  -7   4        116.77        125.18         9.08 o                         
  -3  -7   4        152.44        143.70         9.16 o                         
  -2  -7   4        157.20        171.44        19.15 o                         
  -1  -7   4          8.41         10.99         4.26 o                         
   0  -7   4         66.99         50.70         7.48 o                         
   1  -7   4          1.52         -0.41         3.97 o                         
   2  -7   4         45.76         47.09         6.57 o                         
   3  -7   4          6.96          6.31         3.26 o                         
   4  -7   4         25.09         33.01         3.90 o                         
   5  -7   4         22.26         24.81         4.05 o                         
   6  -7   4         21.24         25.91        14.07 o                         
  -8  -6   4          6.91         15.10         9.17 o                         
  -7  -6   4        122.22        139.69        17.29 o                         
  -6  -6   4          7.43          0.05         8.93 o                         
  -5  -6   4        176.35        171.18        10.07 o                         
  -4  -6   4        492.45        509.95        16.31 o                         
  -3  -6   4        919.33        954.65        25.19 o                         
  -2  -6   4        109.87        114.77         7.10 o                         
  -1  -6   4        355.61        371.97        17.42 o                         
   0  -6   4          0.19         -1.68         4.36 o                         
   1  -6   4         29.60         31.43         4.44 o                         
   2  -6   4        529.70        536.12        14.65 o                         
   3  -6   4        105.84        110.71        13.44 o                         
   4  -6   4        367.91        384.29        12.91 o                         
   5  -6   4        517.74        529.18        12.54 o                         
   6  -6   4         25.96         18.91         2.86 o                         
   7  -6   4         26.53         22.67        15.19 o                         
  -9  -5   4          1.60          9.79         9.00 o                         
  -8  -5   4         35.30         49.64         7.25 o                         
  -7  -5   4         27.20         23.97         5.19 o                         
  -6  -5   4         93.08         99.38         7.70 o                         
  -5  -5   4        304.24        315.85        12.12 o                         
  -4  -5   4        408.84        404.07        13.39 o                         
  -3  -5   4        107.99        113.48         6.91 o                         
  -2  -5   4        375.62        360.21        11.45 o                         
  -1  -5   4         40.72         43.89         5.58 o                         
   0  -5   4        409.81        421.39        12.80 o                         
   1  -5   4        509.41        520.64        11.91 o                         
   2  -5   4        355.77        330.15         9.29 o                         
   3  -5   4         15.09         12.68         2.61 o                         
   4  -5   4          9.65          8.39         2.97 o                         
   5  -5   4         54.85         62.69         6.19 o                         
   6  -5   4        612.12        596.06        12.52 o                         
   7  -5   4        141.82        122.42         6.14 o                         
  -9  -4   4          2.32          0.96         6.46 o                         
  -8  -4   4         64.01         78.44         7.20 o                         
  -7  -4   4          4.12          0.40         4.04 o                         
  -6  -4   4        243.89        239.59         8.52 o                         
  -5  -4   4        100.54        103.45         7.14 o                         
  -4  -4   4        429.68        425.80        32.49 o                         
  -3  -4   4         24.95         28.09         8.77 o                         
  -2  -4   4        191.31        163.26         7.98 o                         
  -1  -4   4          0.37          1.68         2.68 o                         
   0  -4   4       1725.85       1801.45        41.52 o                         
   1  -4   4         95.89        114.83         4.57 o                         
   2  -4   4        529.96        530.42        20.10 o                         
   3  -4   4         47.43         47.38         4.69 o                         
   4  -4   4         98.79         96.94         7.95 o                         
   5  -4   4         17.91         17.37         3.60 o                         
   6  -4   4        171.72        157.23        21.13 o                         
   7  -4   4         39.16         31.30         5.05 o                         
   8  -4   4        117.04        128.09        20.88 o                         
 -10  -3   4          0.27         21.80         9.83 o                         
  -9  -3   4         61.21         60.77         8.07 o                         
  -8  -3   4          5.65          5.69         4.77 o                         
  -7  -3   4         39.39         49.69         4.74 o                         
  -6  -3   4          0.95          3.09         3.77 o                         
  -5  -3   4        244.21        242.98        10.01 o                         
  -4  -3   4        270.29        279.44         9.48 o                         
  -3  -3   4       1804.30       1907.12        43.82 o                         
  -2  -3   4          5.64          7.37         3.13 o                         
  -1  -3   4        246.77        335.01        13.85 o                         
   0  -3   4        357.17        405.03        11.84 o                         
   1  -3   4        294.78        277.32         8.95 o                         
   2  -3   4        433.35        464.26        26.86 o                         
   3  -3   4        500.88        478.52        10.01 o                         
   4  -3   4         10.10          9.84         2.38 o                         
   5  -3   4        446.00        424.31         9.81 o                         
   6  -3   4          0.14          3.05         3.21 o                         
   7  -3   4         39.44         46.70         5.14 o                         
   8  -3   4          0.07         -2.50         5.10 o                         
 -10  -2   4          0.10          9.68         6.13 o                         
  -9  -2   4          9.37         23.14         6.06 o                         
  -8  -2   4          1.28          1.07         3.69 o                         
  -7  -2   4        340.64        333.80         9.57 o                         
  -6  -2   4         20.51         26.85         3.07 o                         
  -5  -2   4        482.80        454.20        13.35 o                         
  -4  -2   4         67.73         66.92         4.66 o                         
  -3  -2   4        557.07        522.49        19.66 o                         
  -2  -2   4          8.34         19.21         3.46 o                         
  -1  -2   4        812.01        675.97        16.54 o                         
   0  -2   4         20.62         17.41         2.10 o                         
   1  -2   4          9.35         13.90         1.70 o                         
   2  -2   4        122.23        126.76         5.37 o                         
   3  -2   4        524.17        566.51        25.44 o                         
   4  -2   4        222.56        243.84         6.66 o                         
   5  -2   4        123.78        116.08         6.08 o                         
   6  -2   4          0.15          2.22         3.09 o                         
   7  -2   4        112.38        110.16        12.36 o                         
   8  -2   4         11.96         10.85         5.68 o                         
 -10  -1   4         93.40         78.16        21.55 o                         
  -9  -1   4          0.19          3.76         4.80 o                         
  -8  -1   4        137.76        143.78         6.96 o                         
  -7  -1   4          3.44          5.64         3.12 o                         
  -6  -1   4        290.75        291.60         7.72 o                         
  -5  -1   4        115.94        120.76         5.09 o                         
  -4  -1   4        736.29        747.06        26.36 o                         
  -3  -1   4          9.26          7.15         2.68 o                         
  -2  -1   4       1734.30       1696.67        37.82 o                         
  -1  -1   4        139.67        139.71         4.06 o                         
   0  -1   4        457.31        439.97        10.27 o                         
   1  -1   4          3.30          5.77         1.46 o                         
   2  -1   4       1102.45       1179.11        54.14 o                         
   3  -1   4         49.80         56.09         7.81 o                         
   4  -1   4        566.93        548.92        11.27 o                         
   5  -1   4          9.79          8.47         3.01 o                         
   6  -1   4        275.78        293.72         9.26 o                         
   7  -1   4         23.61         19.20         5.42 o                         
   8  -1   4         98.32        107.70         7.38 o                         
 -10   0   4         58.52         54.38        12.34 o                         
  -9   0   4          2.71          2.51         4.45 o                         
  -8   0   4        207.49        218.81         9.20 o                         
  -7   0   4         30.44         33.27         3.73 o                         
  -6   0   4         31.20         27.22         4.24 o                         
  -5   0   4         77.91        106.54         4.42 o                         
  -4   0   4         18.30         13.74         3.13 o                         
  -3   0   4       1369.39       1319.03        42.66 o                         
  -2   0   4       2053.86       2145.30        47.29 o                         
  -1   0   4        142.26        123.54         3.68 o                         
   0   0   4          0.51         -0.35         1.10 o                         
   1   0   4        369.97        347.09         8.45 o                         
   2   0   4         92.25         78.73         5.06 o                         
   3   0   4         74.44         71.23         4.08 o                         
   4   0   4         37.27         32.88         3.18 o                         
   5   0   4          5.02         -1.32         2.98 o                         
   6   0   4         95.98         89.40         5.49 o                         
   7   0   4        134.27        143.26         7.86 o                         
   8   0   4         63.65         61.34         7.01 o                         
 -10   1   4          2.03          5.84         5.91 o                         
  -9   1   4        137.61        147.19         8.91 o                         
  -8   1   4         28.77         27.48         5.53 o                         
  -7   1   4        331.63        321.37        10.03 o                         
  -6   1   4          7.29          9.04         2.39 o                         
  -5   1   4         48.49         37.30         2.42 o                         
  -4   1   4        465.41        467.00        12.08 o                         
  -3   1   4       1482.29       1319.92        42.44 o                         
  -2   1   4        185.73        203.52         4.13 o                         
  -1   1   4       2490.72       2558.95        44.33 o                         
   0   1   4         15.50         19.80         1.91 o                         
   1   1   4        392.04        321.43         6.84 o                         
   2   1   4        431.78        448.35         9.14 o                         
   3   1   4        449.10        449.33         9.66 o                         
   4   1   4        106.29        104.13         6.75 o                         
   5   1   4         61.65         57.91         4.71 o                         
   6   1   4          0.10         -0.16         4.42 o                         
   7   1   4         93.21        108.50         6.85 o                         
   8   1   4          0.73         -6.69         6.69 o                         
 -10   2   4         32.52         28.87         8.57 o                         
  -9   2   4          1.59          2.03         3.27 o                         
  -8   2   4        137.69        137.95         5.73 o                         
  -7   2   4        230.33        247.76         8.21 o                         
  -6   2   4        281.17        258.25         7.94 o                         
  -5   2   4         60.92         59.79         3.83 o                         
  -4   2   4       1064.81       1035.51        33.84 o                         
  -3   2   4        234.50        226.42         5.31 o                         
  -2   2   4         26.48         20.44         1.73 o                         
  -1   2   4         45.75         48.96         2.74 o                         
   0   2   4        565.00        543.14        10.06 o                         
   1   2   4         53.36         54.38         3.03 o                         
   2   2   4        279.81        273.29         6.93 o                         
   3   2   4         20.33         15.72         2.55 o                         
   4   2   4          2.41         -0.08         2.62 o                         
   5   2   4         25.82         26.72         4.69 o                         
   6   2   4         47.23         42.00         5.29 o                         
   7   2   4          0.19          8.10         6.38 o                         
   8   2   4         35.71         42.29        11.02 o                         
 -10   3   4        114.51        107.83         5.84 o                         
  -9   3   4          0.09          0.63         2.58 o                         
  -8   3   4          0.39         -0.62         2.13 o                         
  -7   3   4          0.14          1.30         1.81 o                         
  -6   3   4        737.12        717.93        13.91 o                         
  -5   3   4        126.48        125.16         3.89 o                         
  -4   3   4       1091.76       1120.10        25.74 o                         
  -3   3   4         45.43         47.06         3.31 o                         
  -2   3   4       3388.94       3531.95        63.29 o                         
  -1   3   4        540.64        582.59        15.04 o                         
   0   3   4        640.76        590.45        18.41 o                         
   1   3   4         11.64          6.91         2.19 o                         
   2   3   4        594.06        554.89        13.06 o                         
   3   3   4        123.97        125.56         6.30 o                         
   4   3   4          5.07          8.59         3.62 o                         
   5   3   4         35.23         37.72         5.26 o                         
   6   3   4        235.08        215.30        11.93 o                         
   7   3   4          3.84          4.22         7.22 o                         
  -9   4   4        119.23         99.50        11.17 o                         
  -8   4   4          0.44          4.47         4.58 o                         
  -7   4   4          0.59          7.93         4.13 o                         
  -6   4   4        180.10        174.47         4.73 o                         
  -5   4   4        277.92        271.14         8.13 o                         
  -4   4   4        559.54        568.40        11.71 o                         
  -3   4   4       2124.57       2200.92        49.31 o                         
  -2   4   4       1161.90       1186.20        27.88 o                         
  -1   4   4        902.91        868.96        18.09 o                         
   0   4   4         54.87         54.37         3.58 o                         
   1   4   4        527.32        515.86        13.33 o                         
   2   4   4          7.79          4.39         3.44 o                         
   3   4   4         94.34         99.83         6.16 o                         
   4   4   4          2.88          1.81         8.08 o                         
   5   4   4        209.71        230.81        10.98 o                         
   6   4   4          0.26         10.52         6.42 o                         
   7   4   4        179.57        163.97        14.49 o                         
  -8   5   4         11.01         13.74         6.25 o                         
  -7   5   4        116.33        105.30        10.05 o                         
  -6   5   4          0.48         -0.20         1.39 o                         
  -5   5   4        128.67        131.29         5.79 o                         
  -4   5   4          0.69          1.23         2.33 o                         
  -3   5   4        565.40        586.70        15.24 o                         
  -2   5   4        112.06        117.92         7.71 o                         
  -1   5   4        170.59        146.08         6.99 o                         
   0   5   4        129.62        147.07         6.26 o                         
   1   5   4        410.90        405.74        11.67 o                         
   2   5   4         19.25         14.60         3.71 o                         
   3   5   4        149.51        161.96         8.34 o                         
   4   5   4         51.29         54.57         5.85 o                         
   5   5   4         19.12         20.37         5.83 o                         
   6   5   4          9.07          7.09         9.89 o                         
  -8   6   4         71.72         72.80         9.27 o                         
  -7   6   4          6.92          9.49         6.48 o                         
  -6   6   4         61.17         68.34         8.26 o                         
  -5   6   4         13.21         16.25         2.42 o                         
  -4   6   4        101.32        100.04         5.76 o                         
  -3   6   4          4.22          7.48         2.92 o                         
  -2   6   4        180.00        195.16         8.13 o                         
  -1   6   4         57.86         56.15         5.16 o                         
   0   6   4        384.45        395.94        13.49 o                         
   1   6   4        133.71        143.73         7.47 o                         
   2   6   4         80.87         69.36         5.61 o                         
   3   6   4         36.46         42.96         5.84 o                         
   4   6   4        223.86        253.84        11.87 o                         
   5   6   4         16.12         12.37        11.59 o                         
   6   6   4         32.07         38.40        11.88 o                         
  -7   7   4          0.25          1.23         8.71 o                         
  -6   7   4         81.46         82.63         9.72 o                         
  -5   7   4         31.06         35.00         3.15 o                         
  -4   7   4         60.66         58.81         4.69 o                         
  -3   7   4        114.94        119.10         7.30 o                         
  -2   7   4        131.88        140.20         8.13 o                         
  -1   7   4        144.56        146.19        12.06 o                         
   0   7   4          9.66         12.96         4.93 o                         
   1   7   4         29.13         31.03         5.29 o                         
   2   7   4          4.29         -2.88         5.31 o                         
   3   7   4         34.83         31.30         5.71 o                         
   4   7   4         45.41         51.23        11.63 o                         
   5   7   4         33.44         26.82        11.56 o                         
  -6   8   4         28.55         20.44         8.26 o                         
  -5   8   4        118.44        116.67         6.12 o                         
  -4   8   4         23.36         21.79         4.41 o                         
  -3   8   4        137.74        149.08         8.80 o                         
  -2   8   4          7.04         -2.41         6.20 o                         
  -1   8   4        221.69        226.51        35.18 o                         
   0   8   4          5.59         12.20         5.72 o                         
   1   8   4         75.72         90.26         7.47 o                         
   2   8   4          6.13         -7.41         7.44 o                         
   3   8   4         52.71         48.91        10.43 o                         
   4   8   4          0.77          8.63        15.75 o                         
  -5   9   4          3.22          5.36         4.29 o                         
  -4   9   4          8.17          7.12         5.09 o                         
  -3   9   4          2.35         10.46         5.61 o                         
  -2   9   4         92.18         92.10         8.33 o                         
  -1   9   4         52.86         43.80         7.50 o                         
   0   9   4         18.58         21.49         8.88 o                         
   1   9   4         15.09          0.73         7.01 o                         
   2   9   4         27.10         22.74        10.54 o                         
   3   9   4          5.26         -2.72        12.42 o                         
  -4  10   4          6.94         12.68         6.83 o                         
  -3  10   4         16.73         11.18        15.30 o                         
  -2  10   4         29.68         27.11         8.52 o                         
  -1  10   4         16.16         14.38         8.88 o                         
   0  10   4        107.34        104.38        11.75 o                         
   1  10   4         26.30         41.31        12.77 o                         
  -3 -10   5         14.29         12.95        13.85 o                         
  -2 -10   5         16.60          7.37        12.84 o                         
  -1 -10   5         39.86         32.95        12.62 o                         
   0 -10   5         42.67         36.35        10.14 o                         
   1 -10   5          0.71         -8.77         8.77 o                         
   2 -10   5          0.13         -6.80         6.80 o                         
  -5  -9   5          0.58          0.89        13.85 o                         
  -4  -9   5         28.20         12.84        12.17 o                         
  -3  -9   5         22.05         35.79        17.81 o                         
  -2  -9   5        107.37        112.34        14.07 o                         
  -1  -9   5         80.02         79.17        11.50 o                         
   0  -9   5         99.17         87.24        11.45 o                         
   1  -9   5          3.11          0.98         6.63 o                         
   2  -9   5         94.30         87.47         8.62 o                         
   3  -9   5         18.25         18.96         8.01 o                         
   4  -9   5          6.86          8.12         7.51 o                         
  -6  -8   5         14.05         15.41        11.84 o                         
  -5  -8   5          1.80         -3.63         6.86 o                         
  -4  -8   5          2.47         13.07         9.16 o                         
  -3  -8   5         21.98         28.18         6.37 o                         
  -2  -8   5        134.61        108.32        11.28 o                         
  -1  -8   5        310.82        308.09        18.87 o                         
   0  -8   5         99.81         97.93        13.96 o                         
   1  -8   5         34.67         31.10         5.12 o                         
   2  -8   5         78.93         76.96         5.83 o                         
   3  -8   5         16.08         22.04         4.78 o                         
   4  -8   5         34.55         45.77         5.38 o                         
   5  -8   5         34.41         44.56        18.54 o                         
  -7  -7   5         23.38          5.25        11.39 o                         
  -6  -7   5         12.48         -2.30        22.22 o                         
  -5  -7   5        117.68        133.63        15.36 o                         
  -4  -7   5          7.43         -0.34         4.86 o                         
  -3  -7   5         99.08         95.06         9.21 o                         
  -2  -7   5         90.87         77.94         9.72 o                         
  -1  -7   5        188.68        209.49        14.52 o                         
   0  -7   5         67.75         62.44         6.56 o                         
   1  -7   5        167.00        172.44         7.99 o                         
   2  -7   5        141.03        135.33         7.22 o                         
   3  -7   5        147.38        151.60         7.77 o                         
   4  -7   5         18.09         19.03         6.04 o                         
   5  -7   5         50.31         50.18         4.86 o                         
   6  -7   5         22.77          9.16        13.29 o                         
  -8  -6   5          0.17         -9.60         9.60 o                         
  -7  -6   5          3.64          4.74         5.18 o                         
  -6  -6   5         55.50         59.76        23.45 o                         
  -5  -6   5          0.33         12.33         7.59 o                         
  -4  -6   5         26.52         29.18        12.68 o                         
  -3  -6   5         79.04         85.87         9.27 o                         
  -2  -6   5        100.84        101.62        10.50 o                         
  -1  -6   5          3.27          8.15         4.91 o                         
   0  -6   5        230.07        222.79         9.94 o                         
   1  -6   5        110.89        105.93         5.97 o                         
   2  -6   5         87.65         80.16         5.01 o                         
   3  -6   5        125.78        126.41         6.53 o                         
   4  -6   5        133.63        143.85         7.02 o                         
   5  -6   5         68.31         74.78         4.98 o                         
   6  -6   5         75.53         93.73         6.51 o                         
  -9  -5   5          3.98         -8.49         8.96 o                         
  -8  -5   5         30.01         40.78         8.05 o                         
  -7  -5   5         22.92         31.16         4.89 o                         
  -6  -5   5         35.82         40.80        10.33 o                         
  -5  -5   5         34.28         30.67         5.05 o                         
  -4  -5   5        288.33        283.13        11.05 o                         
  -3  -5   5        157.46        156.79        11.50 o                         
  -2  -5   5        445.40        448.80        19.32 o                         
  -1  -5   5         52.60         47.89         6.64 o                         
   0  -5   5        635.70        607.06        13.84 o                         
   1  -5   5          0.23         -0.70         2.39 o                         
   2  -5   5        119.21        109.16         6.23 o                         
   3  -5   5        205.92        200.01         7.19 o                         
   4  -5   5          1.90          1.66         4.14 o                         
   5  -5   5          4.78          9.16         4.53 o                         
   6  -5   5        203.37        228.46        11.48 o                         
   7  -5   5         29.62         21.58         9.79 o                         
  -9  -4   5         90.91         89.88        11.01 o                         
  -8  -4   5          6.18          2.11        10.11 o                         
  -7  -4   5         17.33         19.68         4.37 o                         
  -6  -4   5          0.80         -4.10         4.10 o                         
  -5  -4   5        491.17        525.40        16.07 o                         
  -4  -4   5        854.13        883.10        23.10 o                         
  -3  -4   5        400.79        411.61        17.98 o                         
  -2  -4   5         61.77         61.08         6.59 o                         
  -1  -4   5        628.34        657.12        17.49 o                         
   0  -4   5        302.38        289.72         7.89 o                         
   1  -4   5        119.57        103.00        10.94 o                         
   2  -4   5         15.51         14.78         3.72 o                         
   3  -4   5        491.77        486.01        14.93 o                         
   4  -4   5          3.33          2.50         3.33 o                         
   5  -4   5          1.63          3.62         3.65 o                         
   6  -4   5         91.45         90.80        19.38 o                         
   7  -4   5         62.87         64.11         6.96 o                         
 -10  -3   5          1.62         11.18         9.67 o                         
  -9  -3   5        112.53        106.91         9.75 o                         
  -8  -3   5          5.00          6.82         4.12 o                         
  -7  -3   5         64.34         67.25         4.94 o                         
  -6  -3   5         49.60         46.43         5.40 o                         
  -5  -3   5        811.39        768.05        29.37 o                         
  -4  -3   5        333.03        335.68        15.64 o                         
  -3  -3   5        187.30        178.55        10.27 o                         
  -2  -3   5        318.86        316.58        13.96 o                         
  -1  -3   5       1007.34       1019.54        20.14 o                         
   0  -3   5         78.10         59.13         4.42 o                         
   1  -3   5        235.71        202.58         6.65 o                         
   2  -3   5        233.18        245.05         7.82 o                         
   3  -3   5        202.26        209.14        11.22 o                         
   4  -3   5         22.00         24.56         3.26 o                         
   5  -3   5        173.80        173.51         7.24 o                         
   6  -3   5          0.37          3.89         3.97 o                         
   7  -3   5          7.57         10.18         4.98 o                         
 -10  -2   5         67.41         72.30         8.66 o                         
  -9  -2   5          0.15          1.47         5.34 o                         
  -8  -2   5         20.30         20.46         4.78 o                         
  -7  -2   5          3.13         -0.57         3.43 o                         
  -6  -2   5        139.62        135.41        10.83 o                         
  -5  -2   5         50.79         51.48         6.59 o                         
  -4  -2   5        522.08        512.89        20.21 o                         
  -3  -2   5         28.10         32.83         4.58 o                         
  -2  -2   5       3881.19       4180.29        74.92 o                         
  -1  -2   5        510.81        597.33        15.80 o                         
   0  -2   5        501.07        463.10        14.66 o                         
   1  -2   5        512.52        563.64        10.76 o                         
   2  -2   5        157.19        143.18         7.10 o                         
   3  -2   5          3.79          1.29         2.37 o                         
   4  -2   5        778.75        787.89        17.37 o                         
   5  -2   5         31.81         24.98         3.70 o                         
   6  -2   5        119.04        103.37         9.46 o                         
   7  -2   5          5.01          3.05         5.48 o                         
 -10  -1   5         48.81         49.76         7.49 o                         
  -9  -1   5          4.49          8.80         5.08 o                         
  -8  -1   5          1.20         -0.56         3.65 o                         
  -7  -1   5          3.84         -1.74         2.97 o                         
  -6  -1   5        110.71        107.42         5.43 o                         
  -5  -1   5        542.73        577.70        14.64 o                         
  -4  -1   5        114.32        121.50         8.15 o                         
  -3  -1   5        167.16        167.03         4.75 o                         
  -2  -1   5        368.43        357.78         9.84 o                         
  -1  -1   5         90.09         78.63         3.10 o                         
   0  -1   5        562.19        541.79        11.63 o                         
   1  -1   5        277.23        257.68         6.13 o                         
   2  -1   5         29.93         28.76         2.61 o                         
   3  -1   5          0.88          1.23         2.54 o                         
   4  -1   5         50.85         48.22         5.93 o                         
   5  -1   5        130.30        111.47         8.44 o                         
   6  -1   5         75.85         72.26         7.34 o                         
   7  -1   5         33.44         29.44         6.09 o                         
 -10   0   5          0.46         12.37         6.64 o                         
  -9   0   5         58.77         66.66         6.09 o                         
  -8   0   5          5.67         11.04         5.86 o                         
  -7   0   5        192.60        198.10        11.22 o                         
  -6   0   5          2.28          2.66         2.15 o                         
  -5   0   5        274.55        257.62        12.40 o                         
  -4   0   5         56.80         53.46         3.94 o                         
  -3   0   5       2152.13       2312.24        50.95 o                         
  -2   0   5          9.77         10.00         1.76 o                         
  -1   0   5        909.09        818.65        13.96 o                         
   0   0   5          9.11          5.49         2.71 o                         
   1   0   5       1135.88       1154.45        19.69 o                         
   2   0   5        121.45        137.58         4.88 o                         
   3   0   5        403.23        438.30        22.24 o                         
   4   0   5         33.65         30.32         3.87 o                         
   5   0   5        114.78        120.04         8.91 o                         
   6   0   5         10.10         14.27         4.67 o                         
   7   0   5         61.75         56.39         7.57 o                         
 -10   1   5         32.84         32.13         6.18 o                         
  -9   1   5         48.94         49.05         6.09 o                         
  -8   1   5         78.23         75.59         5.60 o                         
  -7   1   5         56.96         62.82         3.89 o                         
  -6   1   5        373.46        414.32        12.00 o                         
  -5   1   5          0.68          3.51         2.32 o                         
  -4   1   5          7.67          1.34         2.90 o                         
  -3   1   5         60.05         48.02         5.14 o                         
  -2   1   5        277.06        293.69         5.88 o                         
  -1   1   5        581.95        554.27        10.24 o                         
   0   1   5       1415.91       1434.71        27.69 o                         
   1   1   5        596.86        643.81        12.10 o                         
   2   1   5        559.24        570.83        11.46 o                         
   3   1   5          9.68          7.29         2.74 o                         
   4   1   5        141.47        135.09         6.55 o                         
   5   1   5         37.90         36.46         6.57 o                         
   6   1   5        126.45        144.84        16.25 o                         
   7   1   5          7.87          2.89         8.05 o                         
 -10   2   5         11.49         20.13         5.64 o                         
  -9   2   5         10.07         17.42         4.62 o                         
  -8   2   5        235.65        233.82         9.00 o                         
  -7   2   5         61.09         60.89         4.54 o                         
  -6   2   5        117.87        122.96         5.96 o                         
  -5   2   5        159.40        161.14         8.93 o                         
  -4   2   5        944.86        922.50        34.51 o                         
  -3   2   5          0.40          0.54         1.60 o                         
  -2   2   5         14.96         22.02         2.29 o                         
  -1   2   5          9.88         10.44         1.86 o                         
   0   2   5       1956.19       1961.03        31.78 o                         
   1   2   5        780.47        790.99        14.53 o                         
   2   2   5        372.85        381.29         9.02 o                         
   3   2   5         60.00         57.42         5.00 o                         
   4   2   5        170.13        174.09         7.27 o                         
   5   2   5         13.52         12.76         4.26 o                         
   6   2   5         85.47         90.07         6.98 o                         
   7   2   5          0.07          2.64         7.77 o                         
 -10   3   5         38.01         43.48         4.82 o                         
  -9   3   5         35.50         45.58         4.46 o                         
  -8   3   5         15.49         25.34         5.64 o                         
  -7   3   5          4.21          4.87         2.90 o                         
  -6   3   5         27.89         25.68         3.08 o                         
  -5   3   5        481.97        470.80        17.76 o                         
  -4   3   5        331.53        323.72         7.22 o                         
  -3   3   5         83.39         73.11         3.65 o                         
  -2   3   5        170.45        169.15         5.78 o                         
  -1   3   5        182.32        159.62         5.41 o                         
   0   3   5         34.36         45.78         4.42 o                         
   1   3   5        468.17        485.08        11.81 o                         
   2   3   5          0.59          4.41         3.11 o                         
   3   3   5        362.74        362.44        13.96 o                         
   4   3   5          4.85          1.05         3.96 o                         
   5   3   5         26.59         26.72         5.49 o                         
   6   3   5         18.50         22.11        11.95 o                         
   7   3   5         51.87         72.45        12.68 o                         
  -8   4   5        167.24        154.07         6.03 o                         
  -7   4   5          3.83          1.59         2.64 o                         
  -6   4   5        229.06        238.08         6.19 o                         
  -5   4   5        280.51        293.33         8.80 o                         
  -4   4   5        164.71        164.48         9.49 o                         
  -3   4   5         49.60         47.02         3.24 o                         
  -2   4   5         34.67         34.91         3.02 o                         
  -1   4   5        355.68        355.16        11.21 o                         
   0   4   5        150.48        141.09         5.99 o                         
   1   4   5        197.04        203.59         7.59 o                         
   2   4   5          2.47         -1.04         3.64 o                         
   3   4   5         44.48         35.34         5.65 o                         
   4   4   5         28.91         27.26         5.05 o                         
   5   4   5          3.68          1.71         6.14 o                         
   6   4   5          0.11         -7.75         7.75 o                         
  -9   5   5        151.25        125.52        11.84 o                         
  -8   5   5        247.88        246.68        12.73 o                         
  -7   5   5         36.65         38.11         2.47 o                         
  -6   5   5        218.84        235.36         8.15 o                         
  -5   5   5         91.13         77.30         4.33 o                         
  -4   5   5          5.84          5.84         2.92 o                         
  -3   5   5        104.02         99.79         6.00 o                         
  -2   5   5       2227.31       2265.98        42.35 o                         
  -1   5   5        190.04        182.59         9.02 o                         
   0   5   5        579.42        529.94        13.06 o                         
   1   5   5          0.13         -3.05         3.05 o                         
   2   5   5        211.09        225.60         9.18 o                         
   3   5   5         18.31         12.75         4.71 o                         
   4   5   5         12.38         15.16         5.59 o                         
   5   5   5         11.11          7.65         6.58 o                         
   6   5   5         30.98         33.35        23.56 o                         
  -8   6   5          7.59          4.36         6.81 o                         
  -7   6   5         24.23         39.87         7.37 o                         
  -6   6   5        140.88        136.95         6.56 o                         
  -5   6   5        110.97        108.16         5.72 o                         
  -4   6   5        113.63        126.36         6.79 o                         
  -3   6   5        195.00        184.84         8.37 o                         
  -2   6   5        102.86        103.71         7.34 o                         
  -1   6   5        175.88        172.79         7.49 o                         
   0   6   5        295.05        305.04        10.10 o                         
   1   6   5        123.10        109.52         6.92 o                         
   2   6   5        114.10        113.47        21.63 o                         
   3   6   5         67.82         74.80         7.05 o                         
   4   6   5         10.89         -0.81         8.72 o                         
   5   6   5         17.24         12.62        10.78 o                         
  -7   7   5        180.52        174.64        16.75 o                         
  -6   7   5          0.90          1.94         3.47 o                         
  -5   7   5         18.90         25.24         3.50 o                         
  -4   7   5          5.37          8.01         4.09 o                         
  -3   7   5        335.51        339.93        12.00 o                         
  -2   7   5          4.04         11.30         4.41 o                         
  -1   7   5        217.14        220.61         9.07 o                         
   0   7   5         17.54         16.75         4.62 o                         
   1   7   5        234.72        223.86        10.61 o                         
   2   7   5         22.59         20.16         8.54 o                         
   3   7   5         47.28         71.71        13.68 o                         
   4   7   5          0.14          0.44        14.24 o                         
  -6   8   5          3.72          1.37         4.31 o                         
  -5   8   5          0.68         -2.23         4.32 o                         
  -4   8   5         46.79         52.94         5.69 o                         
  -3   8   5         22.55         20.83         5.41 o                         
  -2   8   5        131.63        137.27         9.63 o                         
  -1   8   5         63.31         51.22         6.19 o                         
   0   8   5         36.76         42.82         6.45 o                         
   1   8   5         10.60         -0.06         7.38 o                         
   2   8   5         54.28         57.25         8.13 o                         
   3   8   5          0.60         18.27        16.08 o                         
  -6   9   5         10.99         17.31         9.16 o                         
  -5   9   5          0.61         -1.06         5.37 o                         
  -4   9   5         43.24         43.44         8.66 o                         
  -3   9   5         27.18         21.78         9.05 o                         
  -2   9   5         94.15         97.55         8.88 o                         
  -1   9   5          0.29         -7.95         7.95 o                         
   0   9   5         29.00         23.65         7.47 o                         
   1   9   5         19.65         17.59         8.61 o                         
   2   9   5         36.80         38.02        16.19 o                         
  -4  10   5          7.80          3.76        11.56 o                         
  -3  10   5         22.42         21.69         8.45 o                         
  -2  10   5          0.91         10.79         8.88 o                         
  -1  10   5         16.45         17.83        11.61 o                         
   0  10   5         16.23          7.48        15.64 o                         
  -2 -10   6         48.75         62.08        15.19 o                         
  -1 -10   6         32.37         20.80        10.90 o                         
   0 -10   6         43.99         53.18        10.93 o                         
   1 -10   6          5.32         10.15        11.29 o                         
  -5  -9   6         16.29        -13.29        13.96 o                         
  -4  -9   6         44.83         28.14        12.17 o                         
  -3  -9   6         28.90         29.82        12.06 o                         
  -2  -9   6         30.91         13.96        10.72 o                         
  -1  -9   6         14.60         16.22        10.16 o                         
   0  -9   6         11.87         25.90         8.66 o                         
   1  -9   6         42.88         58.27         7.21 o                         
   2  -9   6         58.51         71.68         7.57 o                         
   3  -9   6          1.64         16.24         7.20 o                         
  -6  -8   6          0.14        -11.73        11.73 o                         
  -5  -8   6          6.19          3.02        11.61 o                         
  -4  -8   6          1.91         -9.16         9.16 o                         
  -3  -8   6         76.86         74.93        12.62 o                         
  -2  -8   6         37.49         44.45         9.83 o                         
  -1  -8   6         67.21         77.42         8.72 o                         
   0  -8   6         14.70         11.15         5.61 o                         
   1  -8   6        117.13        101.27         7.41 o                         
   2  -8   6         20.36         19.66         5.57 o                         
   3  -8   6         18.20         37.99         6.11 o                         
   4  -8   6          0.14          2.30         6.39 o                         
  -7  -7   6         22.10        -11.61        11.61 o                         
  -6  -7   6         27.80         21.27        10.22 o                         
  -5  -7   6         62.69         45.68         9.72 o                         
  -4  -7   6         26.77         53.27        10.16 o                         
  -3  -7   6          4.86          9.72         7.48 o                         
  -2  -7   6         54.76         50.81         8.60 o                         
  -1  -7   6         51.90         45.43         6.43 o                         
   0  -7   6        247.59        231.22         9.37 o                         
   1  -7   6        119.38        127.54         8.18 o                         
   2  -7   6        178.54        176.84         8.84 o                         
   3  -7   6         11.27         12.25         5.32 o                         
   4  -7   6          2.88          3.85         5.01 o                         
   5  -7   6         12.91         10.94         6.19 o                         
  -8  -6   6         33.76         25.77         8.40 o                         
  -7  -6   6          3.76         -4.27        10.44 o                         
  -6  -6   6         63.30         68.90         9.10 o                         
  -5  -6   6         19.29         23.68         8.60 o                         
  -4  -6   6        165.18        183.58        14.63 o                         
  -3  -6   6        197.66        184.36        13.18 o                         
  -2  -6   6        231.31        194.41        14.30 o                         
  -1  -6   6         32.74         28.45         6.03 o                         
   0  -6   6        201.83        192.49         7.76 o                         
   1  -6   6         87.32         81.76         5.18 o                         
   2  -6   6        310.52        328.94        10.76 o                         
   3  -6   6         68.96         76.30         5.50 o                         
   4  -6   6        100.19        105.49         6.34 o                         
   5  -6   6         20.65         15.80         4.90 o                         
   6  -6   6         58.56         63.01         9.23 o                         
  -9  -5   6         78.81         94.47        17.98 o                         
  -8  -5   6         11.39          7.76         5.77 o                         
  -7  -5   6          4.16         -2.99         6.11 o                         
  -6  -5   6          3.85         17.20         7.93 o                         
  -5  -5   6         27.61         44.45         9.05 o                         
  -4  -5   6          1.11          3.13         5.14 o                         
  -3  -5   6        351.44        349.97        17.42 o                         
  -2  -5   6         32.66         27.58         4.53 o                         
  -1  -5   6        366.75        344.02         9.80 o                         
   0  -5   6         48.72         41.31         3.80 o                         
   1  -5   6        796.71        799.55        17.67 o                         
   2  -5   6        243.01        252.76         8.94 o                         
   3  -5   6         99.13        109.37         8.67 o                         
   4  -5   6         24.51         29.15         7.26 o                         
   5  -5   6         60.53         58.01         6.38 o                         
   6  -5   6         24.93         23.64         6.15 o                         
  -9  -4   6         66.52         28.14        13.74 o                         
  -8  -4   6         50.16         43.80         7.00 o                         
  -7  -4   6        106.69        109.59         8.31 o                         
  -6  -4   6         71.22         75.15         9.94 o                         
  -5  -4   6        225.10        197.54        18.09 o                         
  -4  -4   6          2.33         -0.89         4.36 o                         
  -3  -4   6         66.84         61.64         7.26 o                         
  -2  -4   6         26.25         21.26         3.94 o                         
  -1  -4   6        646.40        617.84        13.93 o                         
   0  -4   6        408.90        392.80        10.17 o                         
   1  -4   6        339.12        395.38        67.56 o                         
   2  -4   6          0.38         -3.64         3.64 o                         
   3  -4   6         36.03         40.62         5.20 o                         
   4  -4   6         24.86         23.05         6.04 o                         
   5  -4   6          1.34         -0.43         4.22 o                         
   6  -4   6         22.56         10.68         6.17 o                         
   7  -4   6         46.46         34.61         9.91 o                         
  -9  -3   6          0.22         -8.46         8.82 o                         
  -8  -3   6         83.05         82.21         7.09 o                         
  -7  -3   6          1.75         -1.95         8.38 o                         
  -6  -3   6         34.25         33.28         8.93 o                         
  -5  -3   6         57.66         48.58         7.04 o                         
  -4  -3   6        224.27        220.10        12.28 o                         
  -3  -3   6         35.56         25.35         5.03 o                         
  -2  -3   6        840.25        806.53        16.89 o                         
  -1  -3   6         22.38         22.26         3.51 o                         
   0  -3   6        100.40         87.42         5.98 o                         
   1  -3   6         70.42         60.80         4.32 o                         
   2  -3   6        161.63        179.16        11.62 o                         
   3  -3   6         68.09         61.72         4.72 o                         
   4  -3   6        227.62        232.79         7.91 o                         
   5  -3   6         36.00         39.96         4.54 o                         
   6  -3   6          0.60         -0.56         5.19 o                         
   7  -3   6          6.16         -0.73         6.40 o                         
 -10  -2   6          7.17         11.18         7.22 o                         
  -9  -2   6         16.62         17.17         5.80 o                         
  -8  -2   6         54.77         61.76        10.16 o                         
  -7  -2   6         42.78         44.98         4.58 o                         
  -6  -2   6         80.32         79.01         5.22 o                         
  -5  -2   6        292.53        279.50        14.85 o                         
  -4  -2   6         57.94         46.46         5.92 o                         
  -3  -2   6          0.47          1.64         1.89 o                         
  -2  -2   6        495.32        469.47        13.09 o                         
  -1  -2   6        531.43        504.66        13.94 o                         
   0  -2   6        141.34        128.16         6.59 o                         
   1  -2   6          0.84         -0.81         1.94 o                         
   2  -2   6          4.94          1.24         2.51 o                         
   3  -2   6        319.82        325.12         8.59 o                         
   4  -2   6          8.70         15.14         3.50 o                         
   5  -2   6          1.39          0.80         4.03 o                         
   6  -2   6          4.21          5.77         5.15 o                         
   7  -2   6         59.08         57.88         7.30 o                         
 -10  -1   6          9.81         15.98         6.55 o                         
  -9  -1   6        123.85        130.87        15.08 o                         
  -8  -1   6          3.03         11.86         6.70 o                         
  -7  -1   6        231.14        228.17         8.45 o                         
  -6  -1   6         53.20         58.40         7.82 o                         
  -5  -1   6        303.29        330.54        15.52 o                         
  -4  -1   6        238.88        217.31         5.89 o                         
  -3  -1   6        880.29        882.84        21.23 o                         
  -2  -1   6        942.23        973.94        23.40 o                         
  -1  -1   6       1329.97       1352.80        22.49 o                         
   0  -1   6        154.73        157.44         5.52 o                         
   1  -1   6        437.85        429.50         9.20 o                         
   2  -1   6          0.77          1.61         2.24 o                         
   3  -1   6         89.19         93.46         8.19 o                         
   4  -1   6         74.73         67.49         6.83 o                         
   5  -1   6        175.25        161.46         8.14 o                         
   6  -1   6         28.20         28.84         5.89 o                         
   7  -1   6         97.19         89.56         8.00 o                         
 -10   0   6         60.07         70.14         7.46 o                         
  -9   0   6         11.20         25.66         9.94 o                         
  -8   0   6         19.28         19.58         3.84 o                         
  -7   0   6         25.65         22.11         6.03 o                         
  -6   0   6         97.10        104.92         9.38 o                         
  -5   0   6          4.97          3.08         2.83 o                         
  -4   0   6        248.04        241.99        12.17 o                         
  -3   0   6        705.30        766.10        18.51 o                         
  -2   0   6        750.37        760.50        13.19 o                         
  -1   0   6         11.25         13.06         1.88 o                         
   0   0   6        464.63        440.62        10.47 o                         
   1   0   6          2.54          6.40         2.08 o                         
   2   0   6        709.37        705.11        15.83 o                         
   3   0   6          5.60          2.20         2.74 o                         
   4   0   6         27.53         34.77         4.46 o                         
   5   0   6          5.55          0.11         4.53 o                         
   6   0   6         59.88         53.99         8.19 o                         
   7   0   6          5.43         -2.44         6.78 o                         
 -10   1   6         68.17         81.60         6.16 o                         
  -9   1   6          2.07          3.35         4.98 o                         
  -8   1   6         82.56         90.95         6.67 o                         
  -7   1   6         43.53         40.66         5.58 o                         
  -6   1   6        354.94        368.77        11.69 o                         
  -5   1   6          0.45         -1.99         2.64 o                         
  -4   1   6        136.93        137.24         8.71 o                         
  -3   1   6          0.86          3.43         1.62 o                         
  -2   1   6        408.32        394.04         7.79 o                         
  -1   1   6        176.67        195.47         5.67 o                         
   0   1   6        367.50        361.53        12.78 o                         
   1   1   6          4.34          1.60         2.19 o                         
   2   1   6        481.47        455.46        11.76 o                         
   3   1   6          0.28          1.13         3.18 o                         
   4   1   6        207.00        205.75         8.22 o                         
   5   1   6          4.68          7.30         4.36 o                         
   6   1   6          4.05          4.81         8.38 o                         
   7   1   6         12.88         28.42         8.18 o                         
 -10   2   6          1.89          5.01         6.12 o                         
  -9   2   6         23.11         25.40         5.04 o                         
  -8   2   6         37.05         28.64         4.50 o                         
  -7   2   6        318.58        341.48        11.13 o                         
  -6   2   6         30.38         30.00         3.83 o                         
  -5   2   6        575.65        568.28        21.44 o                         
  -4   2   6         81.07         86.76         7.26 o                         
  -3   2   6        276.34        231.72         6.20 o                         
  -2   2   6        141.70        173.91         9.77 o                         
  -1   2   6        272.71        244.02         6.08 o                         
   0   2   6         21.63         25.50         3.02 o                         
   1   2   6       1569.75       1536.01        49.27 o                         
   2   2   6         58.00         61.37         4.22 o                         
   3   2   6        175.00        185.03        15.05 o                         
   4   2   6         14.32         13.25         4.48 o                         
   5   2   6        111.18        122.99         7.42 o                         
   6   2   6         17.13         12.04         6.17 o                         
 -10   3   6         29.24         30.48         5.44 o                         
  -9   3   6         19.63         25.55         5.47 o                         
  -8   3   6          0.63          2.60         3.54 o                         
  -7   3   6         64.58         64.55        11.16 o                         
  -6   3   6        147.85        148.25        11.17 o                         
  -5   3   6        415.59        393.29        16.31 o                         
  -4   3   6         43.25         50.14         4.63 o                         
  -3   3   6        222.54        234.96         6.69 o                         
  -2   3   6         98.98         87.80         7.93 o                         
  -1   3   6        158.28        156.44         7.36 o                         
   0   3   6         72.62         61.93         4.59 o                         
   1   3   6        421.79        428.56        11.42 o                         
   2   3   6         88.46         64.78         6.10 o                         
   3   3   6        376.03        373.40        11.79 o                         
   4   3   6        252.71        265.30        11.16 o                         
   5   3   6         24.03         20.80         6.70 o                         
   6   3   6          0.11         -1.02         7.65 o                         
  -9   4   6         54.24         52.52        11.22 o                         
  -8   4   6        258.03        256.88         8.84 o                         
  -7   4   6         75.74         72.69         4.99 o                         
  -6   4   6          1.00          7.48         4.24 o                         
  -5   4   6         20.86         23.98         2.41 o                         
  -4   4   6        668.94        650.04        13.83 o                         
  -3   4   6         18.27         18.08         3.31 o                         
  -2   4   6        247.44        232.23         7.35 o                         
  -1   4   6         10.40          8.66         3.12 o                         
   0   4   6        667.55        637.60        15.01 o                         
   1   4   6         46.27         46.11         4.37 o                         
   2   4   6         69.29         67.38         9.33 o                         
   3   4   6        142.51        140.51         8.29 o                         
   4   4   6        541.52        554.71        16.44 o                         
   5   4   6          1.12         -4.31        10.33 o                         
   6   4   6         35.73         62.46        12.85 o                         
  -8   5   6         54.47         62.07         4.37 o                         
  -7   5   6        118.16        116.86         5.25 o                         
  -6   5   6        138.48        145.90         6.91 o                         
  -5   5   6          9.19         12.17         2.69 o                         
  -4   5   6        178.96        178.21         6.66 o                         
  -3   5   6        110.53        102.89         6.04 o                         
  -2   5   6         32.20         38.13         4.15 o                         
  -1   5   6        304.45        284.47        11.02 o                         
   0   5   6         62.98         76.66        10.41 o                         
   1   5   6         14.04         17.27         3.95 o                         
   2   5   6         62.08         62.70         5.38 o                         
   3   5   6        161.69        174.83         9.67 o                         
   4   5   6          0.19          0.56         6.03 o                         
   5   5   6         10.81         19.89        10.16 o                         
  -8   6   6          7.76          1.90         6.25 o                         
  -7   6   6        183.93        187.95         8.51 o                         
  -6   6   6         89.77         94.20         6.67 o                         
  -5   6   6        230.80        223.61         9.39 o                         
  -4   6   6        148.67        137.37         7.90 o                         
  -3   6   6        154.72        147.32         7.59 o                         
  -2   6   6         68.51         57.37         4.87 o                         
  -1   6   6        398.08        387.18        11.64 o                         
   0   6   6         41.09         43.70         4.94 o                         
   1   6   6        168.63        189.74        14.95 o                         
   2   6   6          5.42          5.98         4.94 o                         
   3   6   6         35.95         33.58        12.15 o                         
   4   6   6         24.72         11.18         9.79 o                         
  -7   7   6         82.56         75.90         5.57 o                         
  -6   7   6         90.66         83.45         8.54 o                         
  -5   7   6         14.39         10.53         6.76 o                         
  -4   7   6         93.11        102.29         6.94 o                         
  -3   7   6         87.49         76.13         5.69 o                         
  -2   7   6        120.67        124.74         9.90 o                         
  -1   7   6         36.65         38.09         7.85 o                         
   0   7   6         10.07         13.43         5.26 o                         
   1   7   6         54.91         59.73         6.99 o                         
   2   7   6        145.35        143.10        12.91 o                         
   3   7   6          2.75          2.33        13.74 o                         
   4   7   6         22.12         25.91        21.00 o                         
  -7   8   6         10.13          9.05         5.47 o                         
  -6   8   6         53.82         57.52         7.59 o                         
  -5   8   6         54.16         48.22        10.21 o                         
  -4   8   6        101.19        104.03         8.08 o                         
  -3   8   6         15.53         10.83         8.93 o                         
  -2   8   6         73.71         68.82         7.54 o                         
  -1   8   6          6.11         10.55         5.83 o                         
   0   8   6        115.63        109.45         8.41 o                         
   1   8   6         25.80         23.78        10.61 o                         
   2   8   6         34.25         34.80        11.24 o                         
  -5   9   6         11.12          3.90        12.28 o                         
  -4   9   6          2.29         10.92        17.87 o                         
  -3   9   6         85.61         82.29         9.08 o                         
  -2   9   6          1.19         -6.38        10.08 o                         
  -1   9   6         57.34         62.97        12.60 o                         
   0   9   6         50.96         38.24        12.67 o                         
   1   9   6         86.61         84.75        17.98 o                         
  -4  -9   7         20.88         13.40        13.74 o                         
  -3  -9   7         26.87         30.49        12.51 o                         
  -2  -9   7         20.48          6.33         9.38 o                         
  -1  -9   7         27.84         21.84         9.50 o                         
   0  -9   7         15.32         18.16         7.12 o                         
   1  -9   7         97.98        111.28         9.15 o                         
   2  -9   7          4.86          4.81        12.69 o                         
  -6  -8   7          8.97        -17.76        17.76 o                         
  -5  -8   7          6.76         -9.16        10.94 o                         
  -4  -8   7         13.14          8.26        11.06 o                         
  -3  -8   7         17.20          5.92        10.61 o                         
  -2  -8   7         90.64         91.64         9.72 o                         
  -1  -8   7          0.43         -0.72         5.51 o                         
   0  -8   7         67.44         72.75         7.04 o                         
   1  -8   7         34.32         30.03         6.17 o                         
   2  -8   7         40.98         46.16         7.48 o                         
   3  -8   7         26.19         14.16         6.94 o                         
  -7  -7   7          6.01         12.06        13.40 o                         
  -6  -7   7         52.63         41.54        11.73 o                         
  -5  -7   7         39.52         37.52         9.72 o                         
  -4  -7   7         32.52         46.46         9.83 o                         
  -3  -7   7          0.13          0.78         7.59 o                         
  -2  -7   7          1.86          0.75         5.53 o                         
  -1  -7   7          2.37         -2.35         4.82 o                         
   0  -7   7        237.62        227.79        10.40 o                         
   1  -7   7         36.19         32.11         5.41 o                         
   2  -7   7         33.17         38.77         5.95 o                         
   3  -7   7         14.30          8.29         8.43 o                         
   4  -7   7         51.22         45.64         6.65 o                         
  -8  -6   7          4.64         13.38         8.50 o                         
  -7  -6   7         42.97         24.23        11.73 o                         
  -6  -6   7          1.80         12.28         8.71 o                         
  -5  -6   7        123.11        114.57        12.28 o                         
  -4  -6   7         77.78         66.88         9.27 o                         
  -3  -6   7        122.60        143.27        12.73 o                         
  -2  -6   7        146.75        122.01         9.16 o                         
  -1  -6   7         14.07         19.14         4.02 o                         
   0  -6   7         29.89         30.82         4.43 o                         
   1  -6   7         78.76         79.53         5.92 o                         
   2  -6   7         20.27         27.54         4.81 o                         
   3  -6   7         72.18         81.87         6.43 o                         
   4  -6   7          1.68         -1.83         6.17 o                         
   5  -6   7         15.75         13.47         8.99 o                         
  -8  -5   7         14.02         24.02         7.42 o                         
  -7  -5   7          3.37         -4.91         9.38 o                         
  -6  -5   7          1.34          0.78         7.82 o                         
  -5  -5   7        192.19        194.19        14.52 o                         
  -4  -5   7         90.12         82.97         9.16 o                         
  -3  -5   7         41.53         40.13         5.10 o                         
  -2  -5   7         63.70         55.54         4.64 o                         
  -1  -5   7        471.45        461.46        12.22 o                         
   0  -5   7         11.55         18.08         3.88 o                         
   1  -5   7          0.51         -3.29         3.29 o                         
   2  -5   7         69.72         70.59         7.19 o                         
   3  -5   7         38.58         38.22         6.65 o                         
   4  -5   7         33.47         41.70         7.81 o                         
   5  -5   7         16.23          2.15         6.48 o                         
  -9  -4   7         51.54         44.17         8.31 o                         
  -8  -4   7        264.35        248.04        12.63 o                         
  -7  -4   7         13.84         25.46         9.27 o                         
  -6  -4   7         99.76         77.94         9.60 o                         
  -5  -4   7          0.15          5.70         6.03 o                         
  -4  -4   7        178.02        142.27        15.52 o                         
  -3  -4   7          6.04          9.51         3.51 o                         
  -2  -4   7        455.32        453.93        11.50 o                         
  -1  -4   7         72.44         80.76         6.05 o                         
   0  -4   7        243.12        234.70        12.34 o                         
   1  -4   7        269.86        267.79        11.30 o                         
   2  -4   7        584.73        576.71        15.10 o                         
   3  -4   7         28.25         23.67         5.07 o                         
   4  -4   7        205.32        203.84        10.66 o                         
   5  -4   7          1.14          1.90         5.67 o                         
   6  -4   7          7.18         14.19         7.22 o                         
  -9  -3   7          1.00         11.74         6.10 o                         
  -8  -3   7         31.71         33.46         5.58 o                         
  -7  -3   7        245.21        251.80        10.47 o                         
  -6  -3   7        482.84        472.70        22.11 o                         
  -5  -3   7         29.52         27.92         6.59 o                         
  -4  -3   7        172.57        167.15        13.90 o                         
  -3  -3   7         15.55         14.68         2.93 o                         
  -2  -3   7        107.47         90.67         8.13 o                         
  -1  -3   7        237.40        215.90        20.33 o                         
   0  -3   7        360.44        325.86        50.98 o                         
   1  -3   7       1310.34       1285.66        26.52 o                         
   2  -3   7        202.16        189.25         8.17 o                         
   3  -3   7        167.28        171.90         7.39 o                         
   4  -3   7         41.38         36.23         4.37 o                         
   5  -3   7         61.70         63.32         6.94 o                         
   6  -3   7         10.95         13.63         6.34 o                         
 -10  -2   7          4.03         -3.60        10.55 o                         
  -9  -2   7         50.81         60.51         6.70 o                         
  -8  -2   7          8.83         24.35         8.82 o                         
  -7  -2   7         80.79         88.32         6.07 o                         
  -6  -2   7         35.16         27.70         6.37 o                         
  -5  -2   7         25.69         26.40         6.64 o                         
  -4  -2   7          4.10          4.12         2.21 o                         
  -3  -2   7        286.86        254.27        15.06 o                         
  -2  -2   7         54.12         63.95         5.70 o                         
  -1  -2   7        154.99        160.98         7.49 o                         
   0  -2   7        141.01        141.69         6.18 o                         
   1  -2   7        455.86        417.05        22.03 o                         
   2  -2   7          3.22          4.43         2.69 o                         
   3  -2   7        378.70        402.28        17.66 o                         
   4  -2   7         13.41         11.39         4.35 o                         
   5  -2   7        135.28        143.73         7.75 o                         
   6  -2   7         18.51         20.26         6.91 o                         
 -10  -1   7         23.39         33.42         7.09 o                         
  -9  -1   7         21.15         22.89         9.49 o                         
  -8  -1   7         23.80         20.44         7.93 o                         
  -7  -1   7          1.82          3.35         6.25 o                         
  -6  -1   7         49.51         53.79         6.64 o                         
  -5  -1   7          6.83         14.31         3.62 o                         
  -4  -1   7        255.62        250.48         6.93 o                         
  -3  -1   7          0.86          0.44         2.36 o                         
  -2  -1   7         42.80         37.96         3.93 o                         
  -1  -1   7         66.66         66.54         3.86 o                         
   0  -1   7        252.57        257.18         7.91 o                         
   1  -1   7         44.78         38.57         3.16 o                         
   2  -1   7        465.83        471.45        10.89 o                         
   3  -1   7          1.24          1.63         3.49 o                         
   4  -1   7          1.20         -2.54         3.73 o                         
   5  -1   7          2.68          4.89         4.69 o                         
   6  -1   7         95.43         94.58         8.70 o                         
 -10   0   7         64.50         66.70        18.76 o                         
  -9   0   7         82.99         95.08         8.51 o                         
  -8   0   7        198.50        220.32        11.73 o                         
  -7   0   7         39.34         37.04         5.25 o                         
  -6   0   7         40.00         37.80         5.27 o                         
  -5   0   7          5.94          6.66         3.18 o                         
  -4   0   7        280.50        270.35        11.95 o                         
  -3   0   7         12.85          8.99         4.63 o                         
  -2   0   7        136.29        131.90         4.37 o                         
  -1   0   7          4.83          6.17         2.21 o                         
   0   0   7        448.65        422.76        10.79 o                         
   1   0   7        119.72        118.77         5.48 o                         
   2   0   7        511.80        509.58        11.58 o                         
   3   0   7          0.14         -3.27         3.47 o                         
   4   0   7          0.38         -4.48         4.48 o                         
   5   0   7          0.12          1.42         5.30 o                         
   6   0   7         20.35         12.51         7.38 o                         
 -10   1   7         36.25         34.00         9.81 o                         
  -9   1   7        141.14        156.36        11.32 o                         
  -8   1   7         57.39         60.18         6.28 o                         
  -7   1   7        246.92        234.04        10.54 o                         
  -6   1   7         44.79         36.53         4.54 o                         
  -5   1   7        184.54        195.42        12.06 o                         
  -4   1   7          9.98         11.06         4.58 o                         
  -3   1   7        509.17        482.50         9.12 o                         
  -2   1   7         29.99         39.24         2.75 o                         
  -1   1   7        341.42        344.14         9.11 o                         
   0   1   7          0.82         -0.85         3.20 o                         
   1   1   7        428.63        415.68         9.73 o                         
   2   1   7          7.97         11.33         3.22 o                         
   3   1   7        143.23        177.95        11.73 o                         
   4   1   7          5.75         10.57         4.82 o                         
   5   1   7        121.27        124.84         7.75 o                         
   6   1   7          7.45         11.86         7.20 o                         
 -10   2   7         10.14         14.77        12.56 o                         
  -9   2   7         42.28         49.14         9.16 o                         
  -8   2   7         89.09         86.80         6.59 o                         
  -7   2   7         56.77         62.39         5.44 o                         
  -6   2   7          1.15          5.63         3.34 o                         
  -5   2   7        317.13        324.51        15.30 o                         
  -4   2   7        113.07        116.20         6.79 o                         
  -3   2   7        146.45        158.62         5.55 o                         
  -2   2   7          0.53         -2.30         2.69 o                         
  -1   2   7         16.96         14.81         2.88 o                         
   0   2   7         51.29         47.35         4.06 o                         
   1   2   7        110.49        112.17         5.59 o                         
   2   2   7         36.87         39.44         3.96 o                         
   3   2   7         31.03         29.92         4.39 o                         
   4   2   7         47.83         48.98         5.82 o                         
   5   2   7         15.07         17.41         7.40 o                         
   6   2   7         29.70         30.80         9.29 o                         
 -10   3   7         28.78         18.94         6.20 o                         
  -9   3   7          5.16         -1.05         8.54 o                         
  -8   3   7        114.77        111.11         7.42 o                         
  -7   3   7          5.75          6.54         4.03 o                         
  -6   3   7        420.42        438.63        18.87 o                         
  -5   3   7         68.56         61.41         7.04 o                         
  -4   3   7        260.16        271.90         7.92 o                         
  -3   3   7         30.77         33.78         3.18 o                         
  -2   3   7        353.20        345.70        12.80 o                         
  -1   3   7         83.26         90.71         5.34 o                         
   0   3   7         12.36          9.93         3.28 o                         
   1   3   7         57.15         57.57         4.91 o                         
   2   3   7        291.41        306.43         9.43 o                         
   3   3   7         19.38         26.89         4.59 o                         
   4   3   7        135.16        144.34        15.83 o                         
   5   3   7         14.61         19.03         7.78 o                         
  -9   4   7         45.10         42.88         5.53 o                         
  -8   4   7         56.97         63.53         5.48 o                         
  -7   4   7         81.14         82.96         9.27 o                         
  -6   4   7        137.25        136.13        10.83 o                         
  -5   4   7         51.06         55.16         3.06 o                         
  -4   4   7        132.54        136.13         5.91 o                         
  -3   4   7        412.70        400.04        10.56 o                         
  -2   4   7         62.42         57.75         6.19 o                         
  -1   4   7        107.61        121.39         7.90 o                         
   0   4   7         12.38         14.42         4.05 o                         
   1   4   7         27.57         30.86         4.38 o                         
   2   4   7          0.15         -4.25         4.25 o                         
   3   4   7         68.89         59.10        10.51 o                         
   4   4   7         31.25         24.86         7.36 o                         
   5   4   7         63.96         67.70        19.37 o                         
  -9   5   7         23.00         27.02         4.30 o                         
  -8   5   7         12.82         14.36         4.42 o                         
  -7   5   7        518.23        490.00        14.37 o                         
  -6   5   7         94.08         92.25         5.21 o                         
  -5   5   7          5.46          4.50         3.12 o                         
  -4   5   7          3.11          2.92         3.33 o                         
  -3   5   7        365.70        352.74        10.21 o                         
  -2   5   7        139.37        140.06         7.30 o                         
  -1   5   7        517.34        514.07        51.20 o                         
   0   5   7          3.24          2.19         3.78 o                         
   1   5   7        120.43        115.05         7.54 o                         
   2   5   7          1.30         -1.41         4.96 o                         
   3   5   7        118.51         98.62         9.96 o                         
   4   5   7          6.74         15.73         9.66 o                         
  -8   6   7         34.55         39.88         4.50 o                         
  -7   6   7         46.47         54.91         4.23 o                         
  -6   6   7        140.08        135.12         6.68 o                         
  -5   6   7        205.02        201.05         8.15 o                         
  -4   6   7        270.06        265.62         9.34 o                         
  -3   6   7         98.68         88.32         5.69 o                         
  -2   6   7          0.39          2.05         4.18 o                         
  -1   6   7          4.19         -0.10         4.97 o                         
   0   6   7        164.07        153.60         8.81 o                         
   1   6   7         48.83         51.91         6.32 o                         
   2   6   7        209.92        238.90        22.33 o                         
   3   6   7         54.44         51.81        19.82 o                         
   4   6   7         67.66        120.93        57.73 o                         
  -8   7   7         18.55         18.99         8.71 o                         
  -7   7   7         17.74         17.42         6.59 o                         
  -6   7   7         86.20         92.50         6.45 o                         
  -5   7   7         36.67         43.10         5.21 o                         
  -4   7   7         36.75         45.91         7.71 o                         
  -3   7   7          1.68          2.45         4.62 o                         
  -2   7   7         14.72         21.74         5.16 o                         
  -1   7   7        110.32        112.05         8.20 o                         
   0   7   7          0.45          8.99         5.77 o                         
   1   7   7         47.45         47.72         7.60 o                         
   2   7   7        205.82        232.23        18.22 o                         
   3   7   7         40.14         38.88        15.80 o                         
  -6   8   7          0.38         -5.34         5.34 o                         
  -5   8   7         32.57         39.68         6.25 o                         
  -4   8   7         11.20          4.82         5.52 o                         
  -3   8   7         65.33         81.28        12.45 o                         
  -2   8   7         17.50          9.37         7.43 o                         
  -1   8   7         17.06         21.48         7.49 o                         
   0   8   7         22.53         13.34         7.63 o                         
   1   8   7          0.84         30.08        10.80 o                         
  -5   9   7          1.74         16.75        11.39 o                         
  -4   9   7          9.33          6.09        16.08 o                         
  -3   9   7         57.36         56.04        25.07 o                         
  -2   9   7          0.59          0.69         9.31 o                         
  -1   9   7          0.79        -10.33        10.33 o                         
  -3  -9   8          0.89         15.08        15.30 o                         
  -2  -9   8         17.73         34.96        14.30 o                         
  -1  -9   8          0.20         12.16         9.50 o                         
   0  -9   8         54.64         62.85        10.58 o                         
  -5  -8   8         22.35          2.12        13.51 o                         
  -4  -8   8          3.14         10.05        12.40 o                         
  -3  -8   8         35.07         25.90         9.17 o                         
  -2  -8   8         78.65         80.57        11.65 o                         
  -1  -8   8          4.27          4.68         6.36 o                         
   0  -8   8         35.18         32.53         7.12 o                         
   1  -8   8         10.83          9.49         7.29 o                         
   2  -8   8         30.72         40.62        13.14 o                         
  -6  -7   8          5.46         31.83        12.73 o                         
  -5  -7   8         44.56         50.81        11.50 o                         
  -4  -7   8          6.83          4.69         8.60 o                         
  -3  -7   8         30.82         37.90         7.42 o                         
  -2  -7   8          0.75         -1.15         5.06 o                         
  -1  -7   8         78.16         75.42        10.73 o                         
   0  -7   8         46.67         42.84         6.38 o                         
   1  -7   8         38.63         36.53         6.37 o                         
   2  -7   8          8.33         11.08         5.98 o                         
   3  -7   8         65.92         71.79         7.78 o                         
  -7  -6   8         53.55         60.97        14.30 o                         
  -6  -6   8         13.47         27.70        11.28 o                         
  -5  -6   8         36.88         35.29         9.94 o                         
  -4  -6   8         81.45         77.54         8.01 o                         
  -3  -6   8         83.63         75.19         7.30 o                         
  -2  -6   8          6.81         12.77         7.17 o                         
  -1  -6   8          3.16         12.30         4.61 o                         
   0  -6   8         12.57         15.79         5.20 o                         
   1  -6   8         21.14         19.68         4.88 o                         
   2  -6   8         91.41         83.81         9.01 o                         
   3  -6   8         77.13         76.85         7.19 o                         
   4  -6   8        122.50        132.58         8.98 o                         
  -8  -5   8         12.89         18.42        14.52 o                         
  -7  -5   8          1.53          1.56         9.83 o                         
  -6  -5   8         23.99         24.57         9.27 o                         
  -5  -5   8         41.53         30.38         8.49 o                         
  -4  -5   8        111.21        113.06         8.96 o                         
  -3  -5   8          3.19         -0.80         3.58 o                         
  -2  -5   8        109.97        112.97         6.80 o                         
  -1  -5   8         20.08         13.13         4.01 o                         
   0  -5   8         25.44         36.41         4.68 o                         
   1  -5   8         83.57         79.55         5.99 o                         
   2  -5   8         44.40         45.16         7.55 o                         
   3  -5   8         58.58         52.88         8.59 o                         
   4  -5   8        271.75        314.66        18.94 o                         
   5  -5   8          2.33          2.64        16.15 o                         
  -9  -4   8         21.46         19.62         8.15 o                         
  -8  -4   8        181.62        162.37        45.22 o                         
  -7  -4   8         68.79         86.43        12.51 o                         
  -6  -4   8          0.68         -4.91         6.59 o                         
  -5  -4   8         18.58         28.77         8.38 o                         
  -4  -4   8         17.10         14.50         3.65 o                         
  -3  -4   8          4.29         12.38         4.47 o                         
  -2  -4   8         26.03         23.48         4.02 o                         
  -1  -4   8        222.12        209.45         8.24 o                         
   0  -4   8          9.47         14.26         4.83 o                         
   1  -4   8          1.85          0.47         5.18 o                         
   2  -4   8         23.29         25.63         5.41 o                         
   3  -4   8         27.79         29.92         5.50 o                         
   4  -4   8         20.19         19.54        11.34 o                         
   5  -4   8         11.55         20.90         7.93 o                         
  -9  -3   8         23.66         18.71         6.27 o                         
  -8  -3   8          0.43          5.11         4.91 o                         
  -7  -3   8        179.74        163.04        16.08 o                         
  -6  -3   8        626.03        613.18        27.03 o                         
  -5  -3   8        470.66        488.60        19.25 o                         
  -4  -3   8        182.07        182.39         7.30 o                         
  -3  -3   8         11.99         19.44         3.52 o                         
  -2  -3   8         22.95         24.87         4.46 o                         
  -1  -3   8        206.00        199.25        16.98 o                         
   0  -3   8         79.21         74.62         6.51 o                         
   1  -3   8         47.84         53.11         5.48 o                         
   2  -3   8         41.83         52.53         7.46 o                         
   3  -3   8        181.31        198.33         9.27 o                         
   4  -3   8          0.13          3.10         4.35 o                         
   5  -3   8         21.81         25.45         7.24 o                         
  -9  -2   8          0.26         27.81        11.61 o                         
  -8  -2   8          7.74         15.52         9.27 o                         
  -7  -2   8         60.87         60.93        11.44 o                         
  -6  -2   8        920.06        949.17        23.82 o                         
  -5  -2   8        318.28        315.77        10.46 o                         
  -4  -2   8        611.59        639.77        14.48 o                         
  -3  -2   8         23.84         27.55         4.21 o                         
  -2  -2   8         11.16          4.03         3.61 o                         
  -1  -2   8        109.93        121.08         7.45 o                         
   0  -2   8        201.56        204.67         7.91 o                         
   1  -2   8        257.73        254.55         8.06 o                         
   2  -2   8        412.31        417.72        11.21 o                         
   3  -2   8         27.81         21.31         4.08 o                         
   4  -2   8        101.92        103.54         7.26 o                         
   5  -2   8         13.84         15.65         6.63 o                         
 -10  -1   8         52.78         47.17        10.18 o                         
  -9  -1   8          1.20         11.64         7.54 o                         
  -8  -1   8         47.88         40.80         7.03 o                         
  -7  -1   8        152.01        154.62        14.85 o                         
  -6  -1   8        201.94        208.25        10.34 o                         
  -5  -1   8         30.24         34.15         5.64 o                         
  -4  -1   8        332.53        343.24        10.75 o                         
  -3  -1   8        248.41        276.72         9.78 o                         
  -2  -1   8        358.52        366.49        11.95 o                         
  -1  -1   8         12.87         15.51         2.86 o                         
   0  -1   8        117.11        102.70         6.07 o                         
   1  -1   8        116.01        112.73         5.99 o                         
   2  -1   8        150.05        155.88         7.32 o                         
   3  -1   8         37.19         45.20         7.18 o                         
   4  -1   8        132.71        120.12         7.30 o                         
   5  -1   8         86.33         88.48         7.79 o                         
 -10   0   8          0.37         -0.35         8.82 o                         
  -9   0   8         97.82         97.12         9.36 o                         
  -8   0   8         23.54         21.72         7.71 o                         
  -7   0   8         79.95         87.73         6.83 o                         
  -6   0   8         91.65         91.58        10.16 o                         
  -5   0   8        242.82        247.89        10.17 o                         
  -4   0   8        179.08        183.31         7.26 o                         
  -3   0   8        103.09        111.17         6.20 o                         
  -2   0   8         22.77         24.48         2.67 o                         
  -1   0   8        311.35        294.89         7.72 o                         
   0   0   8         21.30         17.18         2.83 o                         
   1   0   8        230.71        245.89         7.85 o                         
   2   0   8          7.35          4.40         3.66 o                         
   3   0   8        283.57        296.38        17.26 o                         
   4   0   8         41.63         39.84         6.81 o                         
   5   0   8        102.78        117.16         8.45 o                         
 -10   1   8          1.50         -1.62        15.36 o                         
  -9   1   8         24.30         22.72         6.95 o                         
  -8   1   8         69.09         54.26         6.91 o                         
  -7   1   8         97.83         97.16         7.23 o                         
  -6   1   8         23.83         15.89         6.31 o                         
  -5   1   8        185.84        206.92        13.29 o                         
  -4   1   8          2.64          0.22         4.69 o                         
  -3   1   8         22.60         25.36         2.48 o                         
  -2   1   8         10.54         10.22         2.44 o                         
  -1   1   8         22.10         22.18         3.43 o                         
   0   1   8        155.54        159.35         7.36 o                         
   1   1   8         99.16         98.49         5.48 o                         
   2   1   8         33.46         34.03         4.31 o                         
   3   1   8         56.98         50.83         5.44 o                         
   4   1   8         80.63         85.45         6.92 o                         
   5   1   8         16.10         21.02         7.46 o                         
 -10   2   8         51.70         51.33         8.52 o                         
  -9   2   8         36.94         27.75         6.75 o                         
  -8   2   8        149.02        157.70        10.22 o                         
  -7   2   8          1.00          7.20         5.58 o                         
  -6   2   8        213.76        230.71        14.07 o                         
  -5   2   8         46.55         32.83         6.92 o                         
  -4   2   8         88.51         97.94         7.02 o                         
  -3   2   8         31.96         30.75         3.28 o                         
  -2   2   8        171.55        160.93         5.73 o                         
  -1   2   8          4.13          2.58         3.42 o                         
   0   2   8        589.50        580.40        15.37 o                         
   1   2   8          7.24          5.95         4.35 o                         
   2   2   8         90.72         93.35         5.71 o                         
   3   2   8          1.21          1.87         5.81 o                         
   4   2   8        137.76        156.04        21.50 o                         
   5   2   8          2.21         17.03         9.37 o                         
  -9   3   8         59.51         55.57         6.99 o                         
  -8   3   8         10.88         11.65         5.34 o                         
  -7   3   8         16.43         22.57         5.52 o                         
  -6   3   8         68.43         58.62         8.49 o                         
  -5   3   8        168.11        168.28        12.62 o                         
  -4   3   8         27.92         28.55         3.25 o                         
  -3   3   8        144.03        146.98         6.56 o                         
  -2   3   8         13.49         14.41         3.29 o                         
  -1   3   8        208.62        193.79         8.55 o                         
   0   3   8         11.67         15.97         5.09 o                         
   1   3   8          6.00         12.04         4.14 o                         
   2   3   8         11.14         13.27         4.24 o                         
   3   3   8         90.22         83.99         6.95 o                         
   4   3   8          8.33         15.67         7.11 o                         
   5   3   8         54.08         87.35        13.85 o                         
  -9   4   8         22.46         23.49         5.80 o                         
  -8   4   8          7.61          9.04        10.78 o                         
  -7   4   8         43.54         47.86         5.68 o                         
  -6   4   8          7.49          6.92         7.37 o                         
  -5   4   8        159.58        176.87        16.08 o                         
  -4   4   8         12.21          9.92         3.26 o                         
  -3   4   8        172.38        188.15         7.98 o                         
  -2   4   8          4.64         12.07         4.03 o                         
  -1   4   8        255.85        270.94         9.57 o                         
   0   4   8         29.50         28.72         4.52 o                         
   1   4   8          8.40          7.82         5.53 o                         
   2   4   8          4.75          1.49         5.28 o                         
   3   4   8         17.93         18.23         6.27 o                         
   4   4   8          2.10          7.18        12.51 o                         
  -9   5   8          0.08         -7.26         7.71 o                         
  -8   5   8          3.64          0.39         5.01 o                         
  -7   5   8         17.30          5.25         6.92 o                         
  -6   5   8        168.85        171.29        13.74 o                         
  -5   5   8          3.96          7.96         3.78 o                         
  -4   5   8         42.71         47.97         4.73 o                         
  -3   5   8          2.39          3.89         4.76 o                         
  -2   5   8        179.72        177.79        16.24 o                         
  -1   5   8          0.43         -2.53         5.52 o                         
   0   5   8         14.79         27.53         6.11 o                         
   1   5   8          5.00         10.32         5.15 o                         
   2   5   8         28.64         32.51         6.49 o                         
   3   5   8         78.45         66.42        11.66 o                         
  -8   6   8         81.30         76.97         6.67 o                         
  -7   6   8         38.38         44.34         8.49 o                         
  -6   6   8         87.21         90.42         5.27 o                         
  -5   6   8         59.81         59.84         6.39 o                         
  -4   6   8        204.42        193.52         9.98 o                         
  -3   6   8         14.66         19.95         4.72 o                         
  -2   6   8         12.39         16.91         5.07 o                         
  -1   6   8          0.66          9.85         5.75 o                         
   0   6   8        112.25        101.14         7.68 o                         
   1   6   8         53.12         61.28        10.91 o                         
   2   6   8          0.20         -5.92         9.18 o                         
   3   6   8          8.63        -14.63        14.63 o                         
  -7   7   8         36.14         41.51         6.75 o                         
  -6   7   8          4.44          2.82         5.14 o                         
  -5   7   8        192.07        190.80        10.42 o                         
  -4   7   8        284.10        257.30        12.46 o                         
  -3   7   8        485.34        455.43        14.76 o                         
  -2   7   8          1.33         14.81         7.60 o                         
  -1   7   8          1.14         -5.49         8.71 o                         
   0   7   8         10.48         11.97         7.19 o                         
   1   7   8         62.91         85.47        23.00 o                         
   2   7   8          3.68         21.67        23.12 o                         
  -6   8   8         11.72          9.08         8.12 o                         
  -5   8   8        119.34        107.01         8.28 o                         
  -4   8   8        133.82        119.98         8.70 o                         
  -3   8   8         60.26         64.99         8.04 o                         
  -2   8   8         32.63         42.90         8.67 o                         
  -1   8   8         37.41         31.72         9.71 o                         
   0   8   8          5.85         24.23        14.52 o                         
  -4  -8   9         31.63         55.17        15.52 o                         
  -3  -8   9         50.49         36.30        13.29 o                         
  -2  -8   9          1.23         11.18         9.30 o                         
  -1  -8   9          3.05          1.69         7.61 o                         
   0  -8   9          2.94          1.26         9.04 o                         
   1  -8   9         68.36         77.48        10.73 o                         
  -6  -7   9         23.33         46.01        21.00 o                         
  -5  -7   9          5.99          6.14         8.59 o                         
  -4  -7   9         14.69          9.77         7.38 o                         
  -3  -7   9          0.40         -5.16         9.71 o                         
  -2  -7   9          9.39         19.12         6.24 o                         
  -1  -7   9         53.18         52.71         7.30 o                         
   0  -7   9         53.02         52.77         7.50 o                         
   1  -7   9         23.58         33.12         7.65 o                         
   2  -7   9          7.38          7.42        10.81 o                         
  -7  -6   9          7.10         18.65        14.07 o                         
  -6  -6   9          9.75          5.58        10.16 o                         
  -5  -6   9         15.74          0.52        11.67 o                         
  -4  -6   9        128.65        130.59        11.36 o                         
  -3  -6   9          5.79          1.02         5.16 o                         
  -2  -6   9         81.46         70.24         6.68 o                         
  -1  -6   9          1.16          8.06         5.23 o                         
   0  -6   9         32.15         38.22         6.25 o                         
   1  -6   9         17.68         13.14         7.26 o                         
   2  -6   9         52.48         39.91         7.96 o                         
   3  -6   9          0.15          8.51        13.09 o                         
  -8  -5   9          0.11         13.74        14.97 o                         
  -7  -5   9          7.38         -7.15        11.28 o                         
  -6  -5   9         14.35         12.49         6.30 o                         
  -5  -5   9        120.24        126.19         7.94 o                         
  -4  -5   9         13.18         19.26         4.72 o                         
  -3  -5   9        134.82        118.06         7.30 o                         
  -2  -5   9        193.93        150.69        11.22 o                         
  -1  -5   9         71.85         62.38         5.86 o                         
   0  -5   9          6.39         13.44         4.89 o                         
   1  -5   9         13.21         25.87         7.36 o                         
   2  -5   9          1.38         -4.79         7.41 o                         
   3  -5   9         48.38         46.50         9.41 o                         
   4  -5   9         32.02         23.31         9.73 o                         
  -8  -4   9         20.65         26.53         6.89 o                         
  -7  -4   9         73.63         77.97        15.02 o                         
  -6  -4   9          2.45          1.01         4.31 o                         
  -5  -4   9         19.75         25.55         6.32 o                         
  -4  -4   9         12.45         12.82         5.60 o                         
  -3  -4   9        436.14        445.47        12.61 o                         
  -2  -4   9         32.51         34.20         4.43 o                         
  -1  -4   9         71.92         80.14         7.69 o                         
   0  -4   9         90.99         88.00        10.22 o                         
   1  -4   9         96.54        105.16         9.25 o                         
   2  -4   9          3.72         12.95         9.10 o                         
   3  -4   9         40.85         62.10         9.27 o                         
   4  -4   9         16.85          6.35         8.89 o                         
  -9  -3   9          9.55         11.73        13.85 o                         
  -8  -3   9         20.01         19.46         3.77 o                         
  -7  -3   9         28.65         24.15         4.68 o                         
  -6  -3   9        236.52        242.22         9.21 o                         
  -5  -3   9         11.73         12.07         4.95 o                         
  -4  -3   9          5.95          6.69         4.58 o                         
  -3  -3   9          7.79          5.59         5.21 o                         
  -2  -3   9         27.75         32.69         5.21 o                         
  -1  -3   9         41.55         34.48         5.64 o                         
   0  -3   9        141.53        135.79         9.89 o                         
   1  -3   9          0.12         -1.12         4.58 o                         
   2  -3   9        201.57        199.17        10.83 o                         
   3  -3   9          4.30          1.91         5.11 o                         
   4  -3   9          6.99         15.36         6.74 o                         
  -9  -2   9          0.23         13.58        16.70 o                         
  -8  -2   9         10.56         24.42        12.34 o                         
  -7  -2   9         18.41         21.89         7.91 o                         
  -6  -2   9         15.65         16.50         3.61 o                         
  -5  -2   9         96.06         93.94         5.56 o                         
  -4  -2   9        551.78        559.87        13.57 o                         
  -3  -2   9         60.40         66.01         5.92 o                         
  -2  -2   9          7.06          7.42         4.34 o                         
  -1  -2   9         30.40         32.02         5.23 o                         
   0  -2   9         54.07         63.73         5.54 o                         
   1  -2   9          2.67          5.70         3.72 o                         
   2  -2   9         79.92         81.26         6.85 o                         
   3  -2   9          6.21          5.65         5.32 o                         
   4  -2   9         16.70         24.96         6.51 o                         
   5  -2   9         16.20          9.82         7.46 o                         
  -9  -1   9         20.73         41.82         9.70 o                         
  -8  -1   9          8.32         -9.09        18.48 o                         
  -7  -1   9         61.15         66.93         7.84 o                         
  -6  -1   9         11.45          7.32         5.02 o                         
  -5  -1   9        169.51        167.40         6.59 o                         
  -4  -1   9        112.75        118.95        12.06 o                         
  -3  -1   9        841.21        845.05        26.91 o                         
  -2  -1   9        105.41        109.24         7.74 o                         
  -1  -1   9          4.77          3.56         2.90 o                         
   0  -1   9        772.94        769.93        15.55 o                         
   1  -1   9         45.08         41.70         4.55 o                         
   2  -1   9          5.07          1.56         4.26 o                         
   3  -1   9         83.90         81.59         6.27 o                         
   4  -1   9          0.41          4.05         7.88 o                         
   5  -1   9         53.87         46.69        11.70 o                         
  -9   0   9         33.54         34.13         9.94 o                         
  -8   0   9        148.74        149.66        10.38 o                         
  -7   0   9        189.20        204.66        11.96 o                         
  -6   0   9         85.62         82.81        12.40 o                         
  -5   0   9         60.18         64.65         9.27 o                         
  -4   0   9         95.09         97.25        14.69 o                         
  -3   0   9         96.78         92.36         6.72 o                         
  -2   0   9        193.85        191.27        10.16 o                         
  -1   0   9        106.60        114.34         5.93 o                         
   0   0   9        128.40        133.80         6.65 o                         
   1   0   9         17.79         12.60         3.99 o                         
   2   0   9         24.73         24.91         5.90 o                         
   3   0   9          3.23         10.69         5.08 o                         
   4   0   9         68.03         69.09         9.70 o                         
  -9   1   9          0.19          6.22         7.57 o                         
  -8   1   9        190.45        189.79        12.11 o                         
  -7   1   9         74.09         70.28         7.13 o                         
  -6   1   9        209.78        220.55        25.13 o                         
  -5   1   9          0.62         -0.11         6.70 o                         
  -4   1   9        303.73        331.47        15.24 o                         
  -3   1   9         76.06         81.44         4.54 o                         
  -2   1   9        370.57        370.47        10.32 o                         
  -1   1   9          0.13          2.47         5.58 o                         
   0   1   9        279.64        285.47         8.78 o                         
   1   1   9          0.28         -2.10         3.61 o                         
   2   1   9         51.86         52.58         7.23 o                         
   3   1   9         11.45         18.32         5.86 o                         
   4   1   9         84.55         76.63        10.49 o                         
  -9   2   9          8.97          8.48         7.87 o                         
  -8   2   9          3.31          8.02         6.25 o                         
  -7   2   9         39.17         32.60         6.31 o                         
  -6   2   9        151.88        138.58        12.28 o                         
  -5   2   9        345.27        321.27        17.87 o                         
  -4   2   9         48.04         46.42         5.70 o                         
  -3   2   9         31.35         39.61         4.27 o                         
  -2   2   9          0.75          8.72         2.97 o                         
  -1   2   9        131.32        140.81         6.65 o                         
   0   2   9         15.51         18.13         3.62 o                         
   1   2   9         11.38         12.57         4.16 o                         
   2   2   9         13.36         19.19         4.85 o                         
   3   2   9        167.75        172.85         9.66 o                         
   4   2   9          2.51          1.51         8.87 o                         
  -9   3   9         23.39         35.10         7.82 o                         
  -8   3   9          0.12         -3.41         6.00 o                         
  -7   3   9        162.70        163.15        10.66 o                         
  -6   3   9         25.09         28.81         8.15 o                         
  -5   3   9        109.20        125.18        12.73 o                         
  -4   3   9          0.26         -4.67         9.72 o                         
  -3   3   9         99.14         92.19         5.87 o                         
  -2   3   9          5.83          5.64         3.74 o                         
  -1   3   9        159.89        172.82        14.20 o                         
   0   3   9          0.53         -4.28         8.10 o                         
   1   3   9         42.01         50.82         6.25 o                         
   2   3   9         20.40         19.83         5.92 o                         
   3   3   9         57.37         72.04        13.06 o                         
   4   3   9          0.07         31.05        16.08 o                         
  -9   4   9          6.97          5.47         7.19 o                         
  -8   4   9         17.04         11.73         6.40 o                         
  -7   4   9         27.69         23.79         8.93 o                         
  -6   4   9         87.43         95.59        10.83 o                         
  -5   4   9         10.03         12.25         6.48 o                         
  -4   4   9         80.31         79.33         5.27 o                         
  -3   4   9          5.56          5.54         4.94 o                         
  -2   4   9        252.87        263.68        10.03 o                         
  -1   4   9         55.61         64.90         7.93 o                         
   0   4   9         98.23         96.11         8.21 o                         
   1   4   9          0.50          8.68         5.65 o                         
   2   4   9         85.42         90.47         7.98 o                         
   3   4   9          0.18         10.08        10.43 o                         
  -8   5   9          9.69         -3.18         6.24 o                         
  -7   5   9          4.71          2.35         8.71 o                         
  -6   5   9         19.59         16.08         8.71 o                         
  -5   5   9         26.53         24.75         4.39 o                         
  -4   5   9         30.18         37.53         4.90 o                         
  -3   5   9         27.79         30.51         6.39 o                         
  -2   5   9        195.08        199.39        10.18 o                         
  -1   5   9         64.37         65.22         6.40 o                         
   0   5   9         38.96         32.99         5.98 o                         
   1   5   9         22.63         27.59         6.62 o                         
   2   5   9         32.52         46.27        27.41 o                         
  -7   6   9          2.51         23.90         9.72 o                         
  -6   6   9          0.76          2.42         3.70 o                         
  -5   6   9         34.86         37.01        10.16 o                         
  -4   6   9          2.20          7.93         5.23 o                         
  -3   6   9         93.70        103.40         7.49 o                         
  -2   6   9          0.40         -5.82         5.82 o                         
  -1   6   9         37.43         31.14         6.77 o                         
   0   6   9          0.27         -9.44         9.44 o                         
   1   6   9         97.21        101.89        26.75 o                         
  -6   7   9         23.40         12.29        10.37 o                         
  -5   7   9          2.47         -6.19         6.51 o                         
  -4   7   9          4.45          8.97         6.69 o                         
  -3   7   9         52.23         59.85        16.66 o                         
  -2   7   9          9.01          7.52         7.43 o                         
  -1   7   9          0.70        -13.40        13.40 o                         
   0   7   9          3.49         -2.57        14.97 o                         
  -4   8   9        116.89         99.63        11.80 o                         
  -3   8   9         23.15          2.46        10.39 o                         
  -2   8   9         72.45         51.71        17.09 o                         
  -4  -7  10         40.02         40.09        12.51 o                         
  -3  -7  10          1.76          0.72         9.66 o                         
  -2  -7  10         41.96         40.14         9.40 o                         
  -1  -7  10          8.58         -4.23         7.37 o                         
   0  -7  10          0.32          3.42         9.36 o                         
  -6  -6  10         58.39         54.96        24.45 o                         
  -5  -6  10        115.29        131.12        33.84 o                         
  -4  -6  10         16.84         27.37         7.82 o                         
  -3  -6  10          0.67          3.68         6.02 o                         
  -2  -6  10          3.65         13.34         6.28 o                         
  -1  -6  10         17.29         34.06         7.82 o                         
   0  -6  10         21.68         32.02         7.16 o                         
   1  -6  10         56.70         45.39         7.94 o                         
   2  -6  10          0.75          1.35         9.33 o                         
  -7  -5  10         14.68         14.81        11.84 o                         
  -6  -5  10         22.68         27.56         7.56 o                         
  -5  -5  10         69.25         59.33         6.49 o                         
  -4  -5  10          0.20          1.80         5.20 o                         
  -3  -5  10         45.32         47.62         6.12 o                         
  -2  -5  10         56.40         61.13         9.01 o                         
  -1  -5  10         40.36         32.09         6.08 o                         
   0  -5  10          4.68          4.44         5.91 o                         
   1  -5  10          2.90         -2.35         8.67 o                         
   2  -5  10          0.37         -2.72        12.95 o                         
  -8  -4  10          4.64         12.97         8.92 o                         
  -7  -4  10          2.82         10.12         6.32 o                         
  -6  -4  10         41.04         51.99         6.11 o                         
  -5  -4  10          0.34         -4.63         4.63 o                         
  -4  -4  10         55.64         63.61         5.86 o                         
  -3  -4  10         52.97         40.49         5.11 o                         
  -2  -4  10        108.72        119.21         7.44 o                         
  -1  -4  10          8.85          5.45         6.11 o                         
   0  -4  10        165.03        157.66        11.01 o                         
   1  -4  10          1.87          6.64         7.85 o                         
   2  -4  10          8.45         -6.65         8.93 o                         
   3  -4  10         43.41         41.39        10.26 o                         
  -8  -3  10          7.53         32.61        13.18 o                         
  -7  -3  10         49.72         45.44         5.95 o                         
  -6  -3  10         63.34         65.59         7.96 o                         
  -5  -3  10         11.68         22.46         7.61 o                         
  -4  -3  10         65.62         66.21         5.73 o                         
  -3  -3  10         90.08        100.35         7.62 o                         
  -2  -3  10         81.65         90.12         7.86 o                         
  -1  -3  10         69.68         77.83         7.74 o                         
   0  -3  10        136.40        134.71        10.41 o                         
   1  -3  10         64.37         78.43         7.80 o                         
   2  -3  10         51.83         50.17         7.98 o                         
   3  -3  10          0.93         -0.35         7.65 o                         
  -9  -2  10          2.41        -12.84        12.84 o                         
  -8  -2  10          7.83         -8.24        12.23 o                         
  -7  -2  10         32.34         49.32         9.77 o                         
  -6  -2  10         24.23         19.70         6.66 o                         
  -5  -2  10        300.76        301.44         9.95 o                         
  -4  -2  10        346.75        338.33        10.59 o                         
  -3  -2  10        228.29        223.16        11.22 o                         
  -2  -2  10         57.85         69.90         7.26 o                         
  -1  -2  10        116.73        124.96        13.40 o                         
   0  -2  10        104.33        111.80         7.30 o                         
   1  -2  10        296.99        285.70        14.84 o                         
   2  -2  10         10.20          8.23         7.16 o                         
   3  -2  10         49.76         47.72         7.06 o                         
   4  -2  10         17.67         28.25        15.75 o                         
  -9  -1  10         10.76          7.41         9.68 o                         
  -8  -1  10         23.22         26.59         9.27 o                         
  -7  -1  10         32.26         32.68         7.30 o                         
  -6  -1  10         29.72         25.39         6.46 o                         
  -5  -1  10         10.83          8.85         3.43 o                         
  -4  -1  10         75.87         83.83         7.09 o                         
  -3  -1  10        215.17        219.20        10.57 o                         
  -2  -1  10        413.05        405.89        15.41 o                         
  -1  -1  10        144.39        152.94         7.31 o                         
   0  -1  10          0.90         -0.22         3.88 o                         
   1  -1  10          4.05          6.75         4.60 o                         
   2  -1  10          6.61         14.09         5.78 o                         
   3  -1  10         14.87         10.41         6.55 o                         
   4  -1  10         62.74         75.21        13.46 o                         
  -9   0  10         19.08         17.71         8.92 o                         
  -8   0  10         21.25         20.94         9.88 o                         
  -7   0  10        158.91        161.55        12.89 o                         
  -6   0  10          6.86         12.59         6.17 o                         
  -5   0  10          0.70         -4.20         8.04 o                         
  -4   0  10         68.21         77.91         6.11 o                         
  -3   0  10          1.23         -3.31         4.41 o                         
  -2   0  10        266.80        283.47         8.45 o                         
  -1   0  10         81.39         87.39         5.31 o                         
   0   0  10        107.35         96.68         5.52 o                         
   1   0  10         51.46         45.17         5.66 o                         
   2   0  10         16.19          7.39         7.33 o                         
   3   0  10         13.02          6.19         6.87 o                         
  -9   1  10          4.11          0.80         8.80 o                         
  -8   1  10          6.18         14.06        16.47 o                         
  -7   1  10         75.12         64.10         7.38 o                         
  -6   1  10        152.26        129.43        12.84 o                         
  -5   1  10         36.21         22.78         8.71 o                         
  -4   1  10          1.71          4.31         4.32 o                         
  -3   1  10         45.41         46.29         5.50 o                         
  -2   1  10          3.35          4.79         3.26 o                         
  -1   1  10         27.91         25.43         4.11 o                         
   0   1  10         23.00         26.95         6.64 o                         
   1   1  10        164.60        192.73        13.49 o                         
   2   1  10          1.34          2.79         5.83 o                         
   3   1  10          1.55          1.97         8.14 o                         
  -9   2  10         32.81         44.37        15.69 o                         
  -8   2  10          3.44          1.38        11.22 o                         
  -7   2  10         78.36         84.86         8.52 o                         
  -6   2  10         33.60         15.75         9.05 o                         
  -5   2  10        137.86        123.51        12.28 o                         
  -4   2  10         79.15         70.96         8.49 o                         
  -3   2  10         87.40         85.28         6.04 o                         
  -2   2  10          2.50          3.93         3.47 o                         
  -1   2  10        103.20        108.49         6.14 o                         
   0   2  10          5.39          9.65         4.53 o                         
   1   2  10         31.26         33.51         6.12 o                         
   2   2  10          1.11          8.29         6.25 o                         
   3   2  10         21.58         22.72        10.74 o                         
  -9   3  10          0.50         -7.72         8.12 o                         
  -8   3  10         26.40         25.43        12.62 o                         
  -7   3  10          4.10         18.99         9.94 o                         
  -6   3  10         15.48         27.03         8.71 o                         
  -5   3  10         32.43         27.03         8.26 o                         
  -4   3  10        446.04        419.18        12.13 o                         
  -3   3  10         68.85         65.59         5.82 o                         
  -2   3  10        144.91        160.31         8.96 o                         
  -1   3  10         13.23          9.15         5.18 o                         
   0   3  10         25.74         32.57         5.77 o                         
   1   3  10          0.48          3.47         6.14 o                         
   2   3  10         75.42         77.66        10.76 o                         
   3   3  10          0.45        -15.08        15.08 o                         
  -8   4  10         19.42         11.02         9.77 o                         
  -7   4  10         27.36         30.49        10.72 o                         
  -6   4  10         41.08         54.05        10.61 o                         
  -5   4  10         43.55         38.92         7.00 o                         
  -4   4  10         39.34         43.38         5.25 o                         
  -3   4  10         33.83         38.75         6.79 o                         
  -2   4  10         77.64         84.11         7.02 o                         
  -1   4  10          0.90          4.19         5.06 o                         
   0   4  10         11.58          6.22         5.88 o                         
   1   4  10         15.65         15.71        14.07 o                         
   2   4  10         19.66         -1.23        13.74 o                         
  -7   5  10         15.23          7.37        10.61 o                         
  -6   5  10          2.40          6.25         9.94 o                         
  -5   5  10         67.67         65.54         5.90 o                         
  -4   5  10          4.50          4.70         5.21 o                         
  -3   5  10        138.95        136.14         8.55 o                         
  -2   5  10          0.10          5.99         7.42 o                         
  -1   5  10         43.72         41.67         7.15 o                         
   0   5  10         11.06         -5.36        12.62 o                         
   1   5  10         81.16         73.92        16.42 o                         
  -7   6  10         13.84         31.05        12.40 o                         
  -6   6  10          0.44         -0.62        17.42 o                         
  -5   6  10          0.11         10.78         6.04 o                         
  -4   6  10         27.32         23.69         6.53 o                         
  -3   6  10         57.58         57.85         7.45 o                         
  -2   6  10         38.41         39.08         7.62 o                         
  -1   6  10         40.15         18.20        14.85 o                         
   0   6  10         55.50         47.13        16.31 o                         
  -5   7  10          0.12          1.62         7.73 o                         
  -4   7  10         16.86         16.90        10.15 o                         
  -3   7  10          3.28          1.56        10.05 o                         
  -2   7  10         72.62         66.21        17.09 o                         
  -4  -6  11         23.00         16.62        10.11 o                         
  -3  -6  11         49.16         54.53         9.75 o                         
  -2  -6  11         19.89         28.14        12.28 o                         
  -1  -6  11          9.19         13.07        12.28 o                         
   0  -6  11          0.80         -6.37        12.84 o                         
  -6  -5  11         66.13         84.93         9.59 o                         
  -5  -5  11          1.03          2.51         7.27 o                         
  -4  -5  11         50.18         61.80         8.84 o                         
  -3  -5  11         35.85         40.41         8.24 o                         
  -2  -5  11         72.46         82.01         8.40 o                         
  -1  -5  11          0.14         22.79         8.03 o                         
   0  -5  11          4.33         -2.08         7.16 o                         
   1  -5  11          0.66         15.64        19.99 o                         
  -7  -4  11         25.79         31.49         9.38 o                         
  -6  -4  11         10.55         17.89         7.19 o                         
  -5  -4  11          0.14          2.23        18.54 o                         
  -4  -4  11         24.17         33.91         6.14 o                         
  -3  -4  11         16.81         24.31         6.09 o                         
  -2  -4  11         54.12         64.52         6.71 o                         
  -1  -4  11         33.98         52.25        11.72 o                         
   0  -4  11         17.83          2.22         9.21 o                         
   1  -4  11         12.89         17.58         9.20 o                         
  -7  -3  11         56.32         41.10        13.29 o                         
  -6  -3  11          2.28          6.63         5.37 o                         
  -5  -3  11         13.03         17.93         5.14 o                         
  -4  -3  11          9.80         15.11         5.31 o                         
  -3  -3  11         24.14         30.21         6.38 o                         
  -2  -3  11         22.30         21.51         6.67 o                         
  -1  -3  11         46.61         33.08        13.40 o                         
   0  -3  11          0.08         14.22         8.16 o                         
   1  -3  11         74.34         62.38        13.33 o                         
   2  -3  11         12.69         29.11        11.85 o                         
  -8  -2  11         48.37         49.81        14.85 o                         
  -7  -2  11         49.76         40.74         9.20 o                         
  -6  -2  11          7.46          0.80         7.43 o                         
  -5  -2  11          6.72          3.92         8.06 o                         
  -4  -2  11         14.19         12.31         5.96 o                         
  -3  -2  11         26.75         23.85         6.20 o                         
  -2  -2  11         23.99         27.78         9.77 o                         
  -1  -2  11          0.62         10.72         9.05 o                         
   0  -2  11         50.02         66.90         9.61 o                         
   1  -2  11         13.49          7.73         6.85 o                         
   2  -2  11          3.96         11.21        10.48 o                         
  -8  -1  11         59.05         59.41        10.43 o                         
  -7  -1  11          4.79          8.21        22.06 o                         
  -6  -1  11         62.40         67.36         8.45 o                         
  -5  -1  11          7.75          0.62         4.09 o                         
  -4  -1  11         78.99         84.40         7.27 o                         
  -3  -1  11         81.50         80.62         7.68 o                         
  -2  -1  11        149.28        145.67        11.48 o                         
  -1  -1  11         18.56         23.43         5.84 o                         
   0  -1  11         95.26         95.05         6.43 o                         
   1  -1  11          2.10         -0.10         5.68 o                         
   2  -1  11         19.01         30.42        11.11 o                         
  -8   0  11         42.12         33.66        12.51 o                         
  -7   0  11         21.67         27.35         8.27 o                         
  -6   0  11          6.12         15.13         6.87 o                         
  -5   0  11         42.51         46.54         5.71 o                         
  -4   0  11          0.21         -6.02         9.83 o                         
  -3   0  11         19.64         35.69        10.11 o                         
  -2   0  11         40.33         38.06         4.64 o                         
  -1   0  11        869.25        855.70        17.83 o                         
   0   0  11        279.73        284.58        13.47 o                         
   1   0  11         21.98         25.38         8.96 o                         
   2   0  11         15.21         12.50        12.12 o                         
  -8   1  11          5.64         10.17         8.70 o                         
  -7   1  11          3.42         17.45         7.78 o                         
  -6   1  11         10.07          4.36        10.05 o                         
  -5   1  11         15.44         14.97        11.06 o                         
  -4   1  11          4.25         11.18         5.45 o                         
  -3   1  11         19.47         23.09         4.05 o                         
  -2   1  11         65.26         68.87         5.44 o                         
  -1   1  11        306.98        317.54        11.88 o                         
   0   1  11         47.21         49.99         6.06 o                         
   1   1  11        120.72        116.62         9.73 o                         
   2   1  11         44.28         50.81        15.41 o                         
  -8   2  11         14.07          4.53         8.99 o                         
  -7   2  11         19.40         19.46         7.96 o                         
  -6   2  11         66.63         95.47        13.51 o                         
  -5   2  11         16.53         17.87         9.72 o                         
  -4   2  11         60.07         52.41        18.87 o                         
  -3   2  11         16.84         10.44         4.70 o                         
  -2   2  11         64.36         75.58         5.56 o                         
  -1   2  11          0.27          6.33         9.49 o                         
   0   2  11         19.43         28.42         5.89 o                         
   1   2  11         11.20         18.12         9.97 o                         
   2   2  11        119.71        100.95        18.87 o                         
  -8   3  11         10.60         12.62        18.04 o                         
  -7   3  11          8.84         21.11        12.28 o                         
  -6   3  11          0.12         -9.72         9.72 o                         
  -5   3  11          3.93         -0.34         9.49 o                         
  -4   3  11         14.85         16.14         6.94 o                         
  -3   3  11         45.48         45.34         6.02 o                         
  -2   3  11         59.91         47.60         7.32 o                         
  -1   3  11          0.17         10.15         6.04 o                         
   0   3  11          6.66         -5.97         8.72 o                         
   1   3  11         20.74         27.92        12.73 o                         
  -7   4  11         21.06         35.40        13.07 o                         
  -6   4  11          2.86         14.74        12.17 o                         
  -5   4  11         21.80         31.51         8.61 o                         
  -4   4  11          0.14         -3.89         5.34 o                         
  -3   4  11        124.43        116.42         8.08 o                         
  -2   4  11         30.91         28.80         8.35 o                         
  -1   4  11         65.77         62.31        10.16 o                         
   0   4  11          0.98         35.29        13.18 o                         
  -6   5  11         12.78          8.15        12.06 o                         
  -5   5  11         24.05         19.63         9.34 o                         
  -4   5  11         51.77         42.95         7.18 o                         
  -3   5  11         16.67         14.04         7.25 o                         
  -2   5  11          2.96          0.74         9.31 o                         
  -1   5  11          2.18         15.97        14.07 o                         
  -5   6  11          1.36         -8.37         8.37 o                         
  -4   6  11         30.11         31.03         8.25 o                         
  -3   6  11          0.29          9.16        15.41 o                         
  -4  -5  12         26.25         47.13        13.40 o                         
  -3  -5  12         66.69         50.93        14.07 o                         
  -2  -5  12         61.39         53.49        14.18 o                         
  -5  -4  12         22.74         40.88         8.92 o                         
  -4  -4  12         26.25         31.80         8.63 o                         
  -3  -4  12         30.87         43.41         9.14 o                         
  -2  -4  12         12.33         24.12         8.78 o                         
  -6  -3  12          0.11          1.84         7.22 o                         
  -5  -3  12         10.35         18.22         7.52 o                         
  -4  -3  12         33.45         46.06        10.61 o                         
  -3  -3  12          5.00         11.50        10.72 o                         
  -2  -3  12         36.36         23.79        13.85 o                         
  -1  -3  12          3.21          1.12        15.08 o                         
  -7  -2  12         10.30         30.71        14.18 o                         
  -6  -2  12         35.31         37.26         6.92 o                         
  -5  -2  12          4.62         17.34        10.72 o                         
  -4  -2  12          4.39         18.60        18.87 o                         
  -3  -2  12          0.39         -7.29         8.32 o                         
  -2  -2  12         22.42         21.22         9.10 o                         
  -1  -2  12          0.20        -12.06        12.84 o                         
   0  -2  12         71.43         64.20        15.64 o                         
  -7  -1  12         18.02         29.04        13.51 o                         
  -6  -1  12         26.70         41.66        12.06 o                         
  -5  -1  12         22.42         36.19         8.10 o                         
  -4  -1  12         11.10          2.21         8.26 o                         
  -3  -1  12         24.22         26.01         7.99 o                         
  -2  -1  12          1.28         14.84         7.71 o                         
  -1  -1  12          4.47         12.55         8.41 o                         
   0  -1  12          0.06          4.67         9.47 o                         
   1  -1  12         19.97          8.15        14.52 o                         
  -7   0  12         40.19         11.73        12.84 o                         
  -6   0  12          0.41         -8.02         8.09 o                         
  -5   0  12          2.97          1.71         6.03 o                         
  -4   0  12          8.73          9.27         6.52 o                         
  -3   0  12         22.57         26.41         8.88 o                         
  -2   0  12         13.54         14.36         9.70 o                         
  -1   0  12          9.85         11.61         6.72 o                         
   0   0  12          8.09         -5.65         8.95 o                         
   1   0  12          6.66          7.26        16.75 o                         
  -7   1  12         49.66         48.18        10.53 o                         
  -6   1  12         59.50         36.30        12.95 o                         
  -4   1  12         33.23         35.15         7.48 o                         
  -3   1  12         15.17         14.45         9.91 o                         
  -2   1  12          5.10          9.03         5.51 o                         
  -1   1  12          1.63          7.16         6.85 o                         
   0   1  12         76.32         66.77        11.40 o                         
   1   1  12         44.69         17.53        15.97 o                         
  -7   2  12         22.79         12.40        14.30 o                         
  -6   2  12          8.46         18.65        12.51 o                         
  -5   2  12         28.85         31.94        12.17 o                         
  -4   2  12         17.83         24.01        11.39 o                         
  -3   2  12          8.79          8.29         7.08 o                         
  -2   2  12         47.80         50.91         7.46 o                         
  -1   2  12         41.22         52.35         9.21 o                         
   0   2  12          6.52         36.85        14.18 o                         
  -6   3  12          0.83         16.42        13.40 o                         
  -5   3  12         16.78         28.03        13.07 o                         
  -4   3  12          1.00          3.34         5.78 o                         
  -3   3  12        164.00        136.57        17.87 o                         
  -2   3  12         40.28         29.32         9.70 o                         
  -1   3  12         16.27         42.77        13.74 o                         
  -6   4  12         24.54         32.61        15.64 o                         
  -5   4  12          7.48         -9.03        10.54 o                         
  -4   4  12          0.43         -1.49         7.71 o                         
  -3   4  12          4.41         -3.79        16.75 o                         
  -2   4  12         44.34         55.94        17.65 o                         
  -4  -3  13         27.36         16.86        13.18 o                         
  -5  -2  13         38.54         56.78        16.86 o                         
  -4  -2  13          1.93          2.46        11.50 o                         
  -3  -2  13          6.96         20.21        13.85 o                         
  -5  -1  13        127.15        151.43        14.30 o                         
  -4  -1  13         28.09         48.36        12.28 o                         
  -3  -1  13          0.77         -0.67        12.51 o                         
  -6   0  13         27.68         28.25        14.18 o                         
  -5   0  13         14.72         29.60        10.39 o                         
  -4   0  13         50.59         39.65        11.84 o                         
  -3   0  13          3.91         -2.46        11.28 o                         
  -3   1  13         20.43          7.93        12.84 o                         
  -2   1  13          3.73         20.21        14.18 o                         
  -3   2  13          7.00         13.86         9.53 o                         
                                                                                
