# Supplementary material for: Crystal structures and Hirshfeld surface analysis of trans-bis­(thio­cyanato-κN)bis­{2,4,6-trimethyl-N-[(pyridin-2-yl)methyl­idene]aniline-κ2 N,N′}manganese(II) and trans-bis­(thio­cyanato-κN)bis­{2,4,6-trimethyl-N-[(pyridin-2-yl)methyl­idene]aniline-κ 2 N,N′}nickel(II))
Source: Acta Crystallogr E Crystallogr Commun. 2020 Jan 31;76(Pt 2):288–93. doi: 10.1107/S2056989020000870 (PMC7001816; doi:10.1107/S2056989020000870)
Supplement: Supplementary file 4 [file e-76-00288-2sup3.hkl]

data_2                                                                          
_shelx_title ' Ni246TMA_0m_a.res in P2(1)/n'                                    
_shelx_refln_list_code          4                                               
_shelx_F_calc_maximum      168.01                                               
_exptl_crystal_F_000       652.00                                               
_reflns_d_resolution_high  0.8086                                               
                                                                                
loop_                                                                           
 _space_group_symop_operation_xyz                                               
 'x, y, z'                                                                      
 '-x+1/2, y+1/2, -z+1/2'                                                        
 '-x, -y, -z'                                                                   
 'x-1/2, -y-1/2, z-1/2'                                                         
                                                                                
_cell_length_a     9.6156                                                       
_cell_length_b    12.6786                                                       
_cell_length_c    12.9870                                                       
_cell_angle_alpha  90.000                                                       
_cell_angle_beta  101.250                                                       
_cell_angle_gamma  90.000                                                       
                                                                                
_shelx_F_squared_multiplier     1.000                                           
                                                                                
loop_                                                                           
 _refln_index_h                                                                 
 _refln_index_k                                                                 
 _refln_index_l                                                                 
 _refln_F_squared_calc                                                          
 _refln_F_squared_meas                                                          
 _refln_F_squared_sigma                                                         
 _refln_observed_status                                                         
   2   0   0        207.04        212.99         3.58 o                         
   4   0   0       2274.56       2317.71        36.06 o                         
   6   0   0        737.10        753.09        15.02 o                         
   8   0   0         42.99         31.95         3.79 o                         
  10   0   0        536.56        573.73        20.00 o                         
   2   1   0       6736.60       6732.50        65.46 o                         
   3   1   0       3619.05       3592.44        34.74 o                         
   4   1   0          0.35          1.51         0.68 o                         
   5   1   0        457.26        458.95         5.80 o                         
   6   1   0        295.06        263.69         4.07 o                         
   7   1   0        453.94        489.00         8.35 o                         
   8   1   0          0.62         -1.56         1.56 o                         
   9   1   0        229.95        220.52         6.51 o                         
  10   1   0         39.89         20.85         3.08 o                         
  11   1   0        140.42        105.31        12.10 o                         
   0   2   0       5214.91       4884.61       106.89 o                         
   1   2   0         75.49         63.07         1.49 o                         
   2   2   0      10080.09       9974.18       102.11 o                         
   3   2   0        967.02       1022.68        10.45 o                         
   4   2   0       1943.56       2091.49        20.65 o                         
   5   2   0        119.34        103.41         2.71 o                         
   6   2   0        392.34        386.32         5.54 o                         
   7   2   0        204.06        193.38         3.67 o                         
   8   2   0        240.67        256.01         6.15 o                         
   9   2   0         91.77         85.92         6.19 o                         
  10   2   0        104.78        100.72         8.08 o                         
  11   2   0         11.75          6.98         4.73 o                         
   1   3   0       9833.42       9698.20       105.85 o                         
   2   3   0        126.20        114.40         2.81 o                         
   3   3   0        442.64        404.54         5.51 o                         
   4   3   0       3729.69       4166.36        40.31 o                         
   5   3   0       3269.18       3100.59        32.02 o                         
   6   3   0          0.01          4.04         1.12 o                         
   7   3   0        266.37        265.07         4.70 o                         
   8   3   0         25.53         14.64         1.64 o                         
   9   3   0        117.10        105.02         7.35 o                         
  10   3   0        215.22        208.60         7.95 o                         
  11   3   0         99.70         90.54        14.44 o                         
   0   4   0       1269.51       1148.82        37.71 o                         
   1   4   0         71.07         44.28         2.21 o                         
   2   4   0        354.09        312.17         5.32 o                         
   3   4   0       1059.41       1106.70        13.84 o                         
   4   4   0        765.58        690.25         8.81 o                         
   5   4   0         43.62         45.63         2.03 o                         
   6   4   0       1240.32       1308.43        15.94 o                         
   7   4   0         30.99         24.76         1.94 o                         
   8   4   0         96.19         92.90         3.67 o                         
   9   4   0          1.09         -1.77         1.77 o                         
  10   4   0         96.30        105.74        11.82 o                         
  11   4   0         18.86          4.63         6.97 o                         
   1   5   0        517.05        529.91         7.03 o                         
   2   5   0         21.28          9.29         1.23 o                         
   3   5   0       1699.29       1571.99        19.24 o                         
   4   5   0          1.44         -1.19         1.19 o                         
   5   5   0         34.85         30.26         2.45 o                         
   6   5   0          1.13          1.25         1.22 o                         
   7   5   0        607.75        632.41         8.51 o                         
   8   5   0          0.54          2.49         1.90 o                         
   9   5   0        131.23        125.54         5.29 o                         
  10   5   0          1.66         -2.46         2.46 o                         
  11   5   0         15.63          5.84         7.49 o                         
   0   6   0       1008.87        894.03        19.48 o                         
   1   6   0        302.10        236.84         4.36 o                         
   2   6   0        280.47        291.61         5.38 o                         
   3   6   0        649.30        717.11        10.04 o                         
   4   6   0         69.91         55.06         2.87 o                         
   5   6   0          5.09         -0.41         1.57 o                         
   6   6   0       1083.66       1045.29        14.43 o                         
   7   6   0        213.34        208.41         5.19 o                         
   8   6   0         49.43         35.23         3.04 o                         
   9   6   0        365.96        346.21         5.98 o                         
  10   6   0         73.94         54.59        12.26 o                         
   1   7   0        764.91        677.90         9.08 o                         
   2   7   0       1288.12       1315.15        15.76 o                         
   3   7   0         24.61         14.02         1.71 o                         
   4   7   0        541.88        533.67         7.94 o                         
   5   7   0        557.83        592.18         9.42 o                         
   6   7   0          7.51          1.11         2.40 o                         
   7   7   0         28.62         27.54         2.98 o                         
   8   7   0         55.15         24.80         3.19 o                         
   9   7   0         15.92         12.51         2.94 o                         
  10   7   0          9.62          4.43         4.69 o                         
   0   8   0         29.94         14.59         2.40 o                         
   1   8   0         42.65         24.35         1.87 o                         
   2   8   0       1980.94       1906.30        23.70 o                         
   3   8   0         52.43         38.11         3.02 o                         
   4   8   0        213.93        200.11         4.77 o                         
   5   8   0         61.00         51.59         3.93 o                         
   6   8   0          4.73          6.88         2.91 o                         
   7   8   0        159.80        147.72         8.73 o                         
   8   8   0        446.75        477.82         9.01 o                         
   9   8   0         37.71         15.98         4.44 o                         
  10   8   0          2.48         -6.50         7.16 o                         
   1   9   0       1041.50       1006.66        13.06 o                         
   2   9   0         13.82          4.48         1.65 o                         
   3   9   0        213.49        184.35         5.54 o                         
   4   9   0        151.49        138.98         5.88 o                         
   5   9   0        155.76        185.84         9.53 o                         
   6   9   0         13.55          3.10         5.49 o                         
   7   9   0        312.70        343.89        12.67 o                         
   8   9   0          1.08          1.29         4.33 o                         
   9   9   0         83.70        136.82        12.44 o                         
   0  10   0       1403.94       1336.96        27.34 o                         
   1  10   0         85.60         84.17         4.50 o                         
   2  10   0        321.51        275.62         6.15 o                         
   3  10   0         37.09         24.88         2.82 o                         
   4  10   0        213.93        208.40         5.60 o                         
   5  10   0          0.37          1.00         2.61 o                         
   6  10   0        139.91        157.87         7.98 o                         
   7  10   0         94.10         87.77         9.54 o                         
   8  10   0        202.00        210.49        15.68 o                         
   1  11   0        192.66        173.18         5.85 o                         
   2  11   0         77.02         97.98         7.06 o                         
   3  11   0        997.72        986.51        15.55 o                         
   4  11   0         28.35         68.61         6.19 o                         
   5  11   0        111.17        123.47        11.04 o                         
   6  11   0         44.40         23.32         4.01 o                         
   7  11   0        318.70        324.85        11.90 o                         
   8  11   0          8.37          7.41         7.28 o                         
   0  12   0        244.65        236.09        12.56 o                         
   1  12   0         10.09          8.33         3.16 o                         
   2  12   0        438.07        396.49        13.68 o                         
   3  12   0         37.37         36.79         6.44 o                         
   4  12   0        375.39        384.06        11.10 o                         
   6  12   0        206.96        279.53        16.14 o                         
   7  12   0          8.44         -3.71         7.35 o                         
   1  13   0        317.12        330.05        17.89 o                         
   2  13   0          6.06         11.55         5.39 o                         
   3  13   0         96.92        128.70        12.00 o                         
   4  13   0          3.81         57.67        13.84 o                         
   5  13   0        479.24        522.97        14.03 o                         
   0  14   0        183.59        106.40        17.30 o                         
   1  14   0        371.88        383.77        21.48 o                         
   2  14   0        239.59        263.17        17.59 o                         
   3  14   0        110.24        146.53        13.67 o                         
   4  14   0        157.50        202.30        10.08 o                         
   5  14   0          0.02         13.35         5.59 o                         
   1  15   0        173.67        259.99        39.36 o                         
   3  15   0        110.48        170.22        24.37 o                         
 -11   0   1         61.55         27.97        14.42 o                         
  -9   0   1        446.82        477.69        11.80 o                         
  -7   0   1         96.20         92.60         7.66 o                         
  -5   0   1       6778.21       7246.05       102.39 o                         
  -3   0   1       2128.59       2233.38        28.05 o                         
   1   0   1       2001.96       2254.91        74.68 o                         
   3   0   1        307.17        340.83        10.41 o                         
   5   0   1        857.39        843.85        14.93 o                         
   7   0   1         80.37         68.21         6.95 o                         
   9   0   1       1747.16       1776.75        44.04 o                         
  11   0   1         92.79         64.30        16.72 o                         
 -11   1   1          4.59         -8.87         8.87 o                         
 -10   1   1         67.94         34.73         5.24 o                         
  -9   1   1        132.53        105.86         5.82 o                         
  -8   1   1        384.15        410.09         7.95 o                         
  -7   1   1          1.36         -1.39         1.39 o                         
  -6   1   1        379.44        378.53         4.75 o                         
  -5   1   1          1.32         10.90         1.04 o                         
  -4   1   1       2430.78       2601.46        24.25 o                         
  -3   1   1        840.37        837.23         8.50 o                         
  -2   1   1       4681.85       4626.69        43.38 o                         
   1   1   1        203.55        187.59         3.82 o                         
   2   1   1       3960.67       4025.64        39.43 o                         
   3   1   1        429.04        505.30         5.40 o                         
   4   1   1       4372.93       4358.96        47.16 o                         
   5   1   1        250.46        222.13         3.39 o                         
   6   1   1        764.51        757.33        10.86 o                         
   7   1   1         45.69         32.05         4.03 o                         
   8   1   1        744.56        776.88        11.91 o                         
   9   1   1         73.50         72.38         9.38 o                         
  10   1   1        366.87        367.65        11.26 o                         
  11   1   1          3.25          0.98         4.25 o                         
 -11   2   1         58.87         60.47        10.58 o                         
 -10   2   1         22.13         18.78         3.29 o                         
  -9   2   1        185.24        162.90         9.04 o                         
  -8   2   1         13.19          4.96         1.20 o                         
  -7   2   1       1212.33       1263.58        14.46 o                         
  -6   2   1        300.06        288.41         3.92 o                         
  -5   2   1        302.79        365.16         4.49 o                         
  -4   2   1        687.93        736.78         8.03 o                         
  -3   2   1       8368.21       8337.97        86.30 o                         
  -2   2   1       9176.36       8997.28        97.83 o                         
  -1   2   1       3197.48       3197.92        37.88 o                         
   0   2   1       4878.47       4677.49       111.56 o                         
   1   2   1         19.52         38.98         3.65 o                         
   2   2   1        182.72        108.77         2.86 o                         
   3   2   1       3982.58       3941.62        42.71 o                         
   4   2   1       1229.55       1265.03        12.87 o                         
   5   2   1       1198.78       1248.29        14.74 o                         
   6   2   1          3.18          0.57         1.29 o                         
   7   2   1        486.48        524.03         8.76 o                         
   8   2   1          0.63          0.04         2.66 o                         
   9   2   1        711.81        755.51        13.00 o                         
  10   2   1         79.22         55.52         9.28 o                         
  11   2   1         66.99         30.98         6.68 o                         
 -11   3   1         96.60         85.52        12.06 o                         
 -10   3   1        644.94        706.56        17.44 o                         
  -9   3   1         12.76         13.20         3.65 o                         
  -8   3   1         60.49         69.94         3.61 o                         
  -7   3   1         36.42         39.09         2.07 o                         
  -6   3   1        778.56        798.64         9.07 o                         
  -5   3   1        134.99        138.32         3.57 o                         
  -4   3   1       8867.28       8969.12        83.67 o                         
  -3   3   1        984.89        962.66        10.58 o                         
  -2   3   1         34.52         42.09         2.95 o                         
  -1   3   1      28228.75      27266.88       366.37 o                         
   0   3   1          6.47         -0.46         0.95 o                         
   1   3   1       3697.23       3678.09        46.46 o                         
   2   3   1         31.53         17.13         1.41 o                         
   3   3   1         66.19         94.84         4.08 o                         
   4   3   1        673.54        741.49         8.70 o                         
   5   3   1         25.76         18.43         1.34 o                         
   6   3   1       2398.52       2455.34        24.50 o                         
   7   3   1          1.11          0.81         1.63 o                         
   8   3   1         18.38          8.42         1.55 o                         
   9   3   1          0.05         -4.36         4.62 o                         
  10   3   1        265.18        306.00        10.60 o                         
  11   3   1          6.76          1.22         5.22 o                         
 -11   4   1         42.21         35.42         6.81 o                         
  -9   4   1        491.24        499.91         8.44 o                         
  -8   4   1        395.73        382.64         6.90 o                         
  -7   4   1        614.89        624.92         7.33 o                         
  -6   4   1        227.27        231.78         3.91 o                         
  -5   4   1        815.79        743.50         8.08 o                         
  -4   4   1         47.85         64.68         2.81 o                         
  -3   4   1       4662.66       4753.95        54.66 o                         
  -2   4   1       4416.15       4586.55        57.46 o                         
  -1   4   1       1050.03        989.38        13.09 o                         
   0   4   1       2761.13       2739.54        31.77 o                         
   1   4   1         71.08         67.81         2.67 o                         
   2   4   1       1686.11       1723.14        20.60 o                         
   3   4   1       2197.30       2257.35        26.71 o                         
   4   4   1        515.53        481.40         7.89 o                         
   5   4   1       1077.58       1140.18        14.79 o                         
   6   4   1          6.12          1.26         1.14 o                         
   7   4   1        790.33        823.56         9.03 o                         
   8   4   1        164.22        148.20         4.69 o                         
   9   4   1         49.84         37.36         2.75 o                         
  10   4   1         95.68         61.73        14.33 o                         
  11   4   1        105.14         63.56        12.01 o                         
 -11   5   1          0.75         -5.99         6.85 o                         
 -10   5   1         45.99         30.19         4.29 o                         
  -9   5   1        131.14        107.50         4.11 o                         
  -8   5   1        982.80       1006.28        11.84 o                         
  -7   5   1         24.47         14.88         1.54 o                         
  -6   5   1       1662.57       1735.76        18.05 o                         
  -5   5   1        110.62         92.21         3.45 o                         
  -4   5   1          4.11         -1.06         1.06 o                         
  -3   5   1          7.84         -1.22         1.24 o                         
  -2   5   1       5585.46       5421.72        62.63 o                         
  -1   5   1        633.68        652.20         8.83 o                         
   0   5   1         23.23         17.29         1.53 o                         
   1   5   1          0.00         -1.80         1.80 o                         
   2   5   1        391.63        318.45         5.81 o                         
   3   5   1         22.28          3.35         1.37 o                         
   4   5   1        966.66        898.13        12.11 o                         
   5   5   1          2.28          0.73         1.47 o                         
   6   5   1          8.71          3.92         1.50 o                         
   7   5   1        125.79        113.55         4.01 o                         
   8   5   1        551.96        584.21         8.04 o                         
   9   5   1        118.10         97.24         5.17 o                         
  10   5   1         76.77         46.40         3.28 o                         
 -10   6   1         22.36          3.69         4.21 o                         
  -9   6   1        129.55        126.55         6.16 o                         
  -8   6   1        165.10        165.66         5.94 o                         
  -7   6   1        296.87        272.01         5.86 o                         
  -6   6   1        397.94        406.10         5.92 o                         
  -5   6   1        832.21        790.17        12.41 o                         
  -4   6   1         65.44         52.02         2.77 o                         
  -3   6   1       1084.28       1045.87        12.70 o                         
  -2   6   1        453.62        467.20         7.61 o                         
  -1   6   1         44.47         28.32         2.38 o                         
   0   6   1         57.35         39.78         2.61 o                         
   1   6   1        776.01        636.71        10.22 o                         
   2   6   1        465.27        408.26        14.68 o                         
   3   6   1       1158.38       1237.22        15.84 o                         
   4   6   1         72.64         45.45         2.75 o                         
   5   6   1        293.85        272.85         6.35 o                         
   6   6   1        206.54        184.69         5.51 o                         
   7   6   1         69.69         80.92         4.36 o                         
   8   6   1          7.21          6.57         1.78 o                         
   9   6   1          1.96         -2.39         2.73 o                         
  10   6   1         28.09         16.21         5.79 o                         
 -10   7   1         67.49         44.52         6.87 o                         
  -9   7   1         49.34         23.46         3.53 o                         
  -8   7   1        496.83        490.12         9.67 o                         
  -7   7   1         26.08         13.55         2.07 o                         
  -6   7   1        136.26        121.31         4.46 o                         
  -5   7   1         11.74          3.57         1.46 o                         
  -4   7   1        969.09        934.77        13.29 o                         
  -3   7   1        397.19        370.27         6.52 o                         
  -2   7   1       1098.51       1082.02        14.26 o                         
  -1   7   1        807.93        769.90        10.68 o                         
   0   7   1       1206.92       1155.60        14.94 o                         
   1   7   1         40.42         28.06         2.20 o                         
   2   7   1       1668.70       1608.59        21.81 o                         
   3   7   1         15.38          1.32         1.44 o                         
   4   7   1        150.85        120.01         4.02 o                         
   5   7   1          4.42          0.26         1.64 o                         
   6   7   1        171.29        201.56         5.92 o                         
   7   7   1          6.71          1.99         2.17 o                         
   8   7   1         80.05         65.08         4.07 o                         
   9   7   1          0.10         -1.58         2.51 o                         
  10   7   1         24.10         16.63         4.88 o                         
 -10   8   1         15.98          9.31         5.89 o                         
  -9   8   1         24.48         19.41         5.14 o                         
  -8   8   1         28.75         13.49         3.48 o                         
  -7   8   1        604.30        625.64         9.45 o                         
  -6   8   1          4.74          1.96         2.49 o                         
  -5   8   1         23.74         16.23         1.96 o                         
  -4   8   1         66.03         57.63         3.11 o                         
  -3   8   1       1183.71       1160.57        15.51 o                         
  -2   8   1          6.60          2.74         1.63 o                         
  -1   8   1       1335.21       1190.35        15.63 o                         
   0   8   1          8.58          1.08         1.44 o                         
   1   8   1        303.96        250.29         5.41 o                         
   2   8   1         42.37         41.79         3.01 o                         
   3   8   1       1273.09       1105.98        14.98 o                         
   4   8   1         66.70         55.37         3.48 o                         
   5   8   1         26.88         21.86         2.54 o                         
   6   8   1         78.92         86.39         6.16 o                         
   7   8   1         52.20         63.66         7.49 o                         
   8   8   1          2.49          1.23         2.65 o                         
   9   8   1         77.35         54.83         6.10 o                         
  -9   9   1          0.97          9.71         6.67 o                         
  -8   9   1        133.68        141.94        11.19 o                         
  -7   9   1          1.18         -1.94         2.94 o                         
  -6   9   1        282.34        285.15         7.13 o                         
  -5   9   1          2.16         -2.19         2.23 o                         
  -4   9   1        605.80        581.06         8.75 o                         
  -3   9   1        687.55        655.72        10.19 o                         
  -2   9   1        574.76        506.36         8.48 o                         
  -1   9   1        159.69        134.31         4.48 o                         
   0   9   1        519.79        503.47         8.40 o                         
   1   9   1         82.14         74.31         3.62 o                         
   2   9   1        820.48        770.50        12.37 o                         
   3   9   1        373.22        342.21         6.78 o                         
   4   9   1        271.40        259.92         5.96 o                         
   5   9   1        498.63        469.08         8.43 o                         
   6   9   1         22.94         41.54         4.92 o                         
   7   9   1         24.94         73.53        10.38 o                         
   8   9   1        240.80        246.50         8.79 o                         
   9   9   1          0.65          2.35         5.70 o                         
  -9  10   1        191.26        247.24        16.95 o                         
  -8  10   1          4.52          5.93         5.70 o                         
  -7  10   1         78.20         55.99         6.12 o                         
  -6  10   1         86.80         71.93         6.09 o                         
  -5  10   1        687.58        711.80        11.08 o                         
  -4  10   1          3.64          4.97         2.30 o                         
  -3  10   1        700.36        667.11        10.60 o                         
  -2  10   1          7.25         -1.56         1.59 o                         
  -1  10   1        179.19        173.03         4.93 o                         
   0  10   1         28.21         19.67         2.89 o                         
   1  10   1       2301.62       2288.43        28.52 o                         
   2  10   1          0.37         -1.65         1.65 o                         
   3  10   1         19.11          4.67         2.49 o                         
   4  10   1          0.74         -0.24         1.82 o                         
   5  10   1        153.55        164.91         7.72 o                         
   6  10   1          0.77         -3.31         4.37 o                         
   7  10   1        495.02        502.72        11.85 o                         
   8  10   1          0.22         -2.27         5.19 o                         
  -8  11   1        113.44         74.19         7.79 o                         
  -7  11   1          9.83          9.18         4.19 o                         
  -6  11   1        187.39        172.05         8.47 o                         
  -5  11   1         81.45         89.24         6.08 o                         
  -4  11   1        223.19        236.16         6.60 o                         
  -3  11   1         52.30         36.44         4.86 o                         
  -2  11   1       1743.91       1715.91        22.48 o                         
  -1  11   1        106.00         89.53         4.59 o                         
   0  11   1          2.45         -0.35         1.82 o                         
   1  11   1         47.74         24.98         3.13 o                         
   2  11   1        273.70        241.57         8.53 o                         
   3  11   1         12.15         23.07         5.19 o                         
   4  11   1        282.00        296.54         8.98 o                         
   5  11   1         62.49        107.55         8.94 o                         
   6  11   1        229.77        221.88         9.56 o                         
   8  11   1        141.89        137.59        15.84 o                         
  -7  12   1         71.48         43.79         8.94 o                         
  -6  12   1          9.93         19.83         7.64 o                         
  -5  12   1        390.63        384.04        11.34 o                         
  -4  12   1         15.78         68.20         8.24 o                         
  -3  12   1        402.80        419.01        11.74 o                         
  -2  12   1          9.09          5.32         2.89 o                         
  -1  12   1        678.55        656.64        13.39 o                         
   0  12   1        161.82        149.30         6.94 o                         
   1  12   1          3.88          5.39         3.35 o                         
   2  12   1         52.96         37.50         6.03 o                         
   3  12   1        286.64        305.29        24.59 o                         
   5  12   1        265.85        274.00        12.97 o                         
   6  12   1          0.23          3.49         5.22 o                         
   7  12   1        137.34        140.16        16.58 o                         
  -6  13   1        104.93        112.13        11.77 o                         
  -5  13   1          0.01          9.04         4.97 o                         
  -4  13   1        332.85        356.50        12.86 o                         
  -3  13   1         38.29         29.23         4.99 o                         
  -2  13   1        216.64        187.91        12.56 o                         
  -1  13   1        166.91        162.63        11.62 o                         
   0  13   1        326.31        336.24        16.84 o                         
   1  13   1         24.43         24.96         6.42 o                         
   2  13   1        143.78        149.20        12.73 o                         
   4  13   1         79.47        107.81        18.02 o                         
   5  13   1         14.08         14.77         6.98 o                         
   6  13   1        346.91        396.29        15.91 o                         
  -5  14   1         59.48         97.15        13.79 o                         
  -4  14   1         74.63        118.02        13.06 o                         
  -3  14   1         86.40        140.44        21.32 o                         
  -2  14   1          3.40          8.41         6.54 o                         
  -1  14   1        241.73        279.02        17.08 o                         
   1  14   1        160.01        195.60        11.90 o                         
   2  14   1         37.24         98.02        12.94 o                         
   3  14   1        157.57        207.35        19.56 o                         
   4  14   1         30.02        106.73        13.26 o                         
   5  14   1        102.79        141.79        16.42 o                         
  -3  15   1         11.67          9.66         6.67 o                         
  -2  15   1         52.26         93.54        19.90 o                         
  -1  15   1         54.02        102.07        16.44 o                         
   0  15   1        267.28        365.49        19.67 o                         
   1  15   1         25.77        103.52        21.34 o                         
   2  15   1        126.60        192.54        26.53 o                         
 -10   0   2        186.50         98.33        10.67 o                         
  -8   0   2        672.97        662.45        11.70 o                         
  -6   0   2        302.96        279.01         6.50 o                         
  -4   0   2       1596.67       1517.96        19.60 o                         
  -2   0   2       5052.69       4925.88        62.40 o                         
   0   0   2       8049.09       7498.93       160.83 o                         
   2   0   2      14477.43      14425.66       219.38 o                         
   4   0   2        755.58        844.01        12.57 o                         
   6   0   2        905.04        897.61        16.30 o                         
   8   0   2       1401.90       1456.40        30.22 o                         
  10   0   2         13.93          5.66         4.59 o                         
 -11   1   2        143.32        125.27        18.14 o                         
 -10   1   2        108.45         47.88         7.00 o                         
  -9   1   2         35.18         15.23         2.30 o                         
  -8   1   2        147.75        136.22         2.88 o                         
  -7   1   2       1190.58       1225.88        12.61 o                         
  -6   1   2        132.65        169.48         3.08 o                         
  -5   1   2       2861.57       2895.55        27.00 o                         
  -4   1   2        813.38        834.64         8.10 o                         
  -3   1   2        340.55        341.31         4.88 o                         
  -2   1   2       1609.46       1704.73        15.16 o                         
  -1   1   2        148.89        123.25         1.96 o                         
   0   1   2       3976.24       3913.56        54.53 o                         
   1   1   2         37.34         63.86         2.01 o                         
   2   1   2        385.79        365.04         5.42 o                         
   3   1   2       1190.56       1245.86        12.51 o                         
   4   1   2        362.56        393.49         4.52 o                         
   5   1   2       1622.15       1698.06        20.84 o                         
   6   1   2        350.68        325.64         6.08 o                         
   7   1   2         60.23         49.14         5.63 o                         
   8   1   2        777.24        827.25        12.54 o                         
   9   1   2        364.66        382.11        10.58 o                         
  10   1   2         10.67          9.22         3.42 o                         
  11   1   2         39.17         13.00        11.00 o                         
 -11   2   2         11.32          6.60         5.59 o                         
 -10   2   2        330.76        313.12        10.51 o                         
  -9   2   2          2.40         -1.76         1.76 o                         
  -8   2   2        182.43        179.43         3.94 o                         
  -7   2   2         28.50         19.55         1.48 o                         
  -6   2   2       1657.63       1686.43        18.22 o                         
  -5   2   2       4014.97       4129.94        39.89 o                         
  -4   2   2       1506.68       1627.32        16.32 o                         
  -3   2   2        495.84        497.04         5.70 o                         
  -2   2   2        683.33        674.54         9.01 o                         
  -1   2   2       6187.09       6117.14        67.44 o                         
   0   2   2       4357.98       4478.25        46.85 o                         
   1   2   2        473.68        443.72         7.15 o                         
   2   2   2        130.31        147.40         6.05 o                         
   3   2   2        103.04        143.30         4.23 o                         
   4   2   2       3172.63       3214.99        31.14 o                         
   5   2   2        779.25        815.48         8.86 o                         
   6   2   2        997.62       1069.03        13.24 o                         
   7   2   2         95.85         94.06         4.87 o                         
   8   2   2        244.88        255.29        12.39 o                         
   9   2   2         10.37          6.38         2.49 o                         
  10   2   2        159.75        165.91        14.72 o                         
 -11   3   2        123.05        106.31        13.95 o                         
 -10   3   2          8.46          7.21        11.82 o                         
  -9   3   2        659.85        695.43        11.17 o                         
  -8   3   2         28.18         17.30         1.87 o                         
  -7   3   2        118.68        105.03         2.70 o                         
  -6   3   2        362.22        359.89         5.14 o                         
  -5   3   2       2015.43       2117.75        21.18 o                         
  -4   3   2         93.26         74.69         3.38 o                         
  -3   3   2       1233.97       1166.16        14.88 o                         
  -2   3   2       3240.13       3198.02        32.51 o                         
  -1   3   2       4367.07       4203.20        43.62 o                         
   0   3   2         67.12         60.62         3.75 o                         
   1   3   2       2445.65       2301.31        33.94 o                         
   2   3   2         33.57         19.06         2.13 o                         
   3   3   2        117.21        128.56         4.26 o                         
   4   3   2         98.30         75.97         3.52 o                         
   5   3   2       1862.26       1878.88        18.99 o                         
   6   3   2         54.83         66.22         1.80 o                         
   7   3   2       1744.85       1839.92        20.25 o                         
   8   3   2        545.39        522.22         9.81 o                         
   9   3   2        139.45        128.95         7.88 o                         
  10   3   2          1.20         -4.38         5.72 o                         
  11   3   2         20.99         -6.60        10.60 o                         
 -11   4   2         15.56          6.45         5.92 o                         
 -10   4   2        271.50        278.64         9.79 o                         
  -9   4   2         19.73          9.62         2.07 o                         
  -8   4   2        294.48        328.26         5.03 o                         
  -7   4   2        189.50        176.72         3.50 o                         
  -6   4   2       1267.71       1304.92        13.27 o                         
  -5   4   2        181.46        151.43         2.97 o                         
  -4   4   2       1993.66       2118.28        23.66 o                         
  -3   4   2       2336.18       2467.35        27.21 o                         
  -2   4   2       2617.18       2646.29        30.91 o                         
  -1   4   2        635.29        687.97        10.02 o                         
   1   4   2        180.96        159.62         4.38 o                         
   2   4   2       1020.55       1038.95        14.22 o                         
   3   4   2        724.51        647.51         8.98 o                         
   4   4   2         20.04         14.41         1.24 o                         
   5   4   2        539.04        537.88         6.96 o                         
   6   4   2       1411.85       1477.89        17.42 o                         
   7   4   2        127.20        125.85         4.99 o                         
   8   4   2         87.64         82.21         4.77 o                         
   9   4   2         89.13         56.86         5.47 o                         
  10   4   2        123.91         95.44         8.41 o                         
 -11   5   2        178.75        184.98        20.68 o                         
 -10   5   2         26.62         62.57         9.23 o                         
  -9   5   2        220.88        198.97         6.18 o                         
  -8   5   2         72.95         78.06         3.13 o                         
  -7   5   2       1052.05       1100.12        12.36 o                         
  -6   5   2         31.61         20.87         1.81 o                         
  -5   5   2        922.38        885.07        11.74 o                         
  -4   5   2        952.49        922.87        12.17 o                         
  -3   5   2        121.92        111.58         2.80 o                         
  -2   5   2       2287.36       2391.33        28.25 o                         
  -1   5   2       6369.13       6357.53        69.23 o                         
   0   5   2         82.29         62.11         2.92 o                         
   1   5   2        851.09        841.33        14.31 o                         
   2   5   2         87.46         68.60         3.40 o                         
   3   5   2       3444.79       3398.27        37.20 o                         
   4   5   2          2.55         -0.38         1.30 o                         
   5   5   2        393.53        379.77         6.08 o                         
   6   5   2         25.17         19.17         1.68 o                         
   7   5   2        328.52        351.18         6.21 o                         
   8   5   2          1.42         -1.99         1.99 o                         
   9   5   2        295.20        296.26         7.16 o                         
  10   5   2          0.38         -6.16         6.16 o                         
 -10   6   2        149.25        173.38         9.35 o                         
  -9   6   2         52.00         32.00         3.75 o                         
  -8   6   2        445.63        444.31         7.32 o                         
  -7   6   2        174.54        188.57         4.16 o                         
  -6   6   2        170.04        163.10         3.71 o                         
  -5   6   2        581.04        507.07         7.64 o                         
  -4   6   2       1103.75       1009.91        13.52 o                         
  -3   6   2         26.36         20.02         1.49 o                         
  -2   6   2       2868.21       2886.98        34.03 o                         
  -1   6   2          0.62         -1.54         1.54 o                         
   0   6   2       1289.06       1226.93        17.04 o                         
   1   6   2          6.03          7.21         1.52 o                         
   2   6   2       5877.33       5857.97        72.83 o                         
   3   6   2        284.84        265.66         5.77 o                         
   4   6   2         68.32         41.32         2.70 o                         
   5   6   2         86.15         84.45         3.74 o                         
   6   6   2        706.02        725.23        10.90 o                         
   7   6   2        107.91        110.54         4.10 o                         
   8   6   2        260.46        254.05         5.50 o                         
   9   6   2          4.09          0.72         3.24 o                         
  10   6   2         12.42          1.29         4.20 o                         
 -10   7   2         73.20         37.86         8.65 o                         
  -9   7   2        418.64        424.67         9.35 o                         
  -8   7   2         12.03         10.02         3.05 o                         
  -7   7   2         79.82         78.10         4.21 o                         
  -6   7   2         65.99         76.17         3.51 o                         
  -5   7   2         58.41         35.70         3.20 o                         
  -4   7   2          1.21         -1.29         1.62 o                         
  -3   7   2       2220.73       2219.07        27.02 o                         
  -2   7   2        432.73        429.59         7.08 o                         
  -1   7   2         24.01         18.01         1.92 o                         
   0   7   2       2463.40       2416.00        29.32 o                         
   1   7   2       5104.37       5211.38        60.15 o                         
   2   7   2        905.89        927.20        13.71 o                         
   3   7   2        983.96        917.03        12.65 o                         
   4   7   2          3.40         -0.28         1.55 o                         
   5   7   2        273.93        259.21         5.44 o                         
   6   7   2        277.31        255.21         6.64 o                         
   7   7   2        349.18        355.12         8.40 o                         
   8   7   2          1.13         -1.64         2.15 o                         
   9   7   2          1.25         -2.45         2.45 o                         
  10   7   2          0.37         -4.06         6.49 o                         
 -10   8   2         46.29         44.19         8.22 o                         
  -9   8   2          0.90         -1.12         4.78 o                         
  -8   8   2        185.64        179.99         9.23 o                         
  -7   8   2         57.35         36.85         3.24 o                         
  -6   8   2        563.19        551.19         8.06 o                         
  -5   8   2        110.33        110.57         3.96 o                         
  -4   8   2          4.39          0.44         1.26 o                         
  -3   8   2         23.73          9.28         2.04 o                         
  -2   8   2       1440.78       1390.42        17.99 o                         
  -1   8   2         11.95          3.80         1.57 o                         
   0   8   2       1350.78       1353.28        17.52 o                         
   1   8   2        641.84        650.36         9.83 o                         
   2   8   2       1074.96       1003.95        14.94 o                         
   3   8   2         13.00          6.53         1.69 o                         
   4   8   2       2021.06       1983.32        23.37 o                         
   5   8   2         20.35         10.85         2.62 o                         
   6   8   2         53.51         56.48         5.70 o                         
   7   8   2          0.85          1.33         2.05 o                         
   8   8   2        124.74        130.71         6.12 o                         
   9   8   2          0.58          1.94         3.28 o                         
  -9   9   2         42.87         53.24        11.46 o                         
  -8   9   2          0.62          0.81         5.85 o                         
  -7   9   2        184.23        186.94         7.88 o                         
  -6   9   2          0.71         -2.75         2.75 o                         
  -5   9   2        377.97        361.84         6.78 o                         
  -4   9   2         53.37         39.12         3.53 o                         
  -3   9   2        364.71        331.73         6.61 o                         
  -2   9   2       1565.81       1501.32        18.18 o                         
  -1   9   2        308.14        307.99         5.81 o                         
   0   9   2        122.11        108.87         4.07 o                         
   1   9   2       1538.28       1495.16        19.50 o                         
   2   9   2        175.94        145.01         4.94 o                         
   3   9   2        747.39        718.33        11.02 o                         
   4   9   2         11.16          1.33         2.15 o                         
   5   9   2        220.50        200.93         8.16 o                         
   6   9   2          1.56          0.49         2.30 o                         
   7   9   2        283.55        281.55         7.77 o                         
   8   9   2         11.74         10.11         3.20 o                         
   9   9   2         41.92         54.61        10.04 o                         
  -9  10   2         52.15         42.10        10.38 o                         
  -8  10   2        231.51        257.63        12.51 o                         
  -7  10   2          1.52          1.47         3.87 o                         
  -6  10   2         76.83         69.10         5.45 o                         
  -5  10   2         20.73          7.61         2.41 o                         
  -4  10   2        796.36        780.57        11.01 o                         
  -3  10   2         92.75         88.81         4.61 o                         
  -2  10   2         14.95          8.11         2.41 o                         
  -1  10   2        510.03        453.99         7.55 o                         
   0  10   2        401.17        393.44         7.49 o                         
   1  10   2         60.67         61.88         3.55 o                         
   2  10   2        925.83        879.84        14.00 o                         
   3  10   2         15.71          9.41         2.61 o                         
   4  10   2        135.75        115.53         7.40 o                         
   5  10   2         97.09        111.13        11.49 o                         
   6  10   2        288.25        307.73        10.76 o                         
   7  10   2         30.46         63.61         7.14 o                         
   8  10   2         83.66         60.51         6.57 o                         
  -8  11   2         15.65         18.43         9.04 o                         
  -7  11   2        308.25        321.97        12.50 o                         
  -6  11   2         37.13         22.14         3.14 o                         
  -5  11   2        118.72        132.34         7.09 o                         
  -4  11   2         43.65         50.90         4.14 o                         
  -3  11   2        558.58        551.23         9.48 o                         
  -2  11   2         72.34         76.42         4.96 o                         
  -1  11   2        255.51        236.18         5.46 o                         
   0  11   2        191.44        176.03         5.03 o                         
   1  11   2         46.64         21.02         2.80 o                         
   2  11   2          3.14          7.79         2.60 o                         
   3  11   2        156.02        135.51         8.57 o                         
   4  11   2          4.91          5.51         5.44 o                         
   5  11   2        464.67        470.93        12.29 o                         
   6  11   2          0.00          1.77         4.99 o                         
   7  11   2        127.55        142.17         8.40 o                         
  -7  12   2         39.97         36.62         9.80 o                         
  -6  12   2        220.16        252.25         8.87 o                         
  -5  12   2         45.12         37.75         5.20 o                         
  -4  12   2         21.04         17.44         3.79 o                         
  -3  12   2          4.64          5.01         3.47 o                         
  -2  12   2        577.20        592.86        18.39 o                         
  -1  12   2         96.15         95.99         6.49 o                         
   0  12   2         73.69         79.67         6.62 o                         
   1  12   2         61.50         44.51         5.60 o                         
   2  12   2          7.01         -0.32         5.67 o                         
   3  12   2        111.59         94.94        11.73 o                         
   4  12   2        391.54        404.81        14.60 o                         
   5  12   2          2.58          9.45         5.10 o                         
   6  12   2        135.92        161.20        12.53 o                         
   7  12   2          0.39         10.11         4.96 o                         
  -6  13   2          2.83         17.69         7.04 o                         
  -5  13   2        105.83        127.98         9.88 o                         
  -4  13   2         39.86         22.42         5.04 o                         
  -3  13   2        345.42        328.74        14.97 o                         
  -2  13   2         13.02          8.78         3.95 o                         
  -1  13   2         10.53          7.95         3.93 o                         
   0  13   2          0.27          0.91         3.11 o                         
   1  13   2        163.85        190.53         8.85 o                         
   2  13   2         18.57         19.00         6.28 o                         
   3  13   2        100.01        131.20        22.49 o                         
   4  13   2         25.19         70.93        15.28 o                         
   5  13   2         57.63         95.78        14.12 o                         
   6  13   2         14.04         19.48         6.03 o                         
  -5  14   2          5.47         10.79         5.02 o                         
  -4  14   2         28.73         37.48        12.98 o                         
  -3  14   2        208.64        210.87        12.19 o                         
  -2  14   2        185.06        219.28        12.37 o                         
  -1  14   2          1.12         24.80        10.67 o                         
   0  14   2        133.45        153.46        13.02 o                         
   1  14   2         10.44         19.03         9.80 o                         
   2  14   2        100.22        123.60        23.34 o                         
   3  14   2          3.49          6.65        12.83 o                         
   4  14   2         98.29        172.85        15.52 o                         
  -3  15   2         11.73         16.05        13.12 o                         
  -2  15   2          5.63         18.16         6.58 o                         
  -1  15   2        371.01        436.98        16.09 o                         
   0  15   2          0.19         12.40         7.50 o                         
   1  15   2         80.96        176.15        23.93 o                         
   2  15   2          0.02         13.71         6.29 o                         
 -11   0   3         70.56         40.94        13.84 o                         
  -9   0   3        105.95         84.90         4.74 o                         
  -7   0   3        402.31        402.72         7.26 o                         
  -5   0   3        157.50        128.40         3.63 o                         
  -3   0   3       1088.54       1062.07        14.04 o                         
  -1   0   3         54.33         61.71         2.63 o                         
   1   0   3       7080.13       7064.41       109.39 o                         
   3   0   3      10214.14      10423.39       143.01 o                         
   5   0   3         17.69          6.06         1.83 o                         
   7   0   3        264.51        244.71        10.75 o                         
   9   0   3         30.48         20.30         9.52 o                         
  11   0   3         37.96         -3.17        16.15 o                         
 -11   1   3          1.69          0.10         5.52 o                         
 -10   1   3        182.50        184.88         8.52 o                         
  -9   1   3         55.71         35.03         2.59 o                         
  -8   1   3        204.62        198.36         3.82 o                         
  -7   1   3        323.10        310.78         4.68 o                         
  -6   1   3         10.41          2.27         0.99 o                         
  -5   1   3         88.08         80.69         2.35 o                         
  -4   1   3        532.01        491.45         5.34 o                         
  -3   1   3        133.77        143.42         3.27 o                         
  -2   1   3        417.41        424.88         4.58 o                         
  -1   1   3        836.06        866.70         8.81 o                         
   0   1   3       5327.08       5316.31        57.99 o                         
   1   1   3       4606.96       4821.38        53.35 o                         
   2   1   3       1464.32       1450.28        15.27 o                         
   3   1   3       5216.06       5348.52        51.80 o                         
   4   1   3       3240.31       3279.65        32.01 o                         
   5   1   3          3.25          2.31         1.43 o                         
   6   1   3        720.43        731.13        10.54 o                         
   7   1   3         91.75         84.95         4.73 o                         
   8   1   3          2.62          6.37         2.54 o                         
   9   1   3         15.36          6.35         2.62 o                         
  10   1   3        102.50        131.54        13.94 o                         
 -11   2   3        153.79        164.73        12.55 o                         
 -10   2   3         48.45         65.74         6.63 o                         
  -9   2   3        125.66        125.82         4.50 o                         
  -8   2   3          3.87         -1.55         1.55 o                         
  -7   2   3         79.61         63.09         2.97 o                         
  -6   2   3        272.32        292.18         4.64 o                         
  -5   2   3       1626.72       1684.56        18.14 o                         
  -4   2   3         81.13         64.17         2.31 o                         
  -3   2   3        412.98        396.53         5.75 o                         
  -2   2   3       8355.36       8416.12        82.12 o                         
  -1   2   3      27428.14      26397.96       281.17 o                         
   0   2   3        746.84        762.08         8.34 o                         
   1   2   3       1240.45       1202.74        14.38 o                         
   2   2   3          2.84          1.14         1.26 o                         
   3   2   3        135.73        124.78         4.75 o                         
   4   2   3        665.34        720.45         8.47 o                         
   5   2   3       3003.15       3052.03        34.84 o                         
   6   2   3          2.54          1.21         1.18 o                         
   7   2   3         46.81         45.37         4.14 o                         
   8   2   3        336.19        319.66         8.38 o                         
   9   2   3        235.86        273.80         9.31 o                         
  10   2   3          1.39         -6.20         6.20 o                         
 -11   3   3         10.21         -2.05         2.95 o                         
 -10   3   3         84.64         44.38         4.37 o                         
  -9   3   3          7.05          5.57         1.98 o                         
  -8   3   3        598.91        635.73         7.64 o                         
  -7   3   3          1.10         -1.21         1.32 o                         
  -6   3   3        291.59        314.72         4.87 o                         
  -5   3   3          1.11          0.84         1.03 o                         
  -4   3   3        938.50        891.53         9.65 o                         
  -3   3   3        770.10        802.11         8.61 o                         
  -2   3   3      11785.29      11425.00       133.66 o                         
  -1   3   3        133.84        176.29         5.45 o                         
   0   3   3         40.37         18.88         1.81 o                         
   1   3   3       2138.26       2267.63        28.68 o                         
   2   3   3       2187.74       2178.75        37.85 o                         
   3   3   3        106.60        116.38         5.24 o                         
   4   3   3        282.65        244.87         5.61 o                         
   5   3   3        148.53        135.41         2.73 o                         
   6   3   3         17.78         19.80         2.15 o                         
   7   3   3        592.48        590.65         9.53 o                         
   8   3   3        462.11        478.81        10.59 o                         
   9   3   3          8.35          2.34         3.27 o                         
  10   3   3         10.94         -2.58         3.80 o                         
 -11   4   3         47.18         28.24         4.50 o                         
 -10   4   3        109.74        105.90         9.47 o                         
  -9   4   3        161.30        170.09         7.12 o                         
  -8   4   3         65.51         69.26         3.07 o                         
  -7   4   3        739.47        762.53         8.72 o                         
  -6   4   3        227.28        200.28         4.58 o                         
  -5   4   3        403.99        393.48         5.40 o                         
  -4   4   3       1056.15       1108.41        13.58 o                         
  -3   4   3       3891.54       3899.07        40.21 o                         
  -2   4   3       1272.59       1346.73        16.64 o                         
  -1   4   3       6831.46       7134.89        78.46 o                         
   0   4   3        217.08        195.27         5.93 o                         
   1   4   3        481.78        455.93        12.70 o                         
   2   4   3          0.05         -0.83         1.84 o                         
   3   4   3        651.74        630.84         8.25 o                         
   4   4   3       1353.30       1409.58        17.73 o                         
   5   4   3        790.62        821.27         9.81 o                         
   6   4   3         56.80         58.05         2.78 o                         
   7   4   3        929.30        955.35        14.97 o                         
   8   4   3        112.90        103.53         5.16 o                         
   9   4   3        189.63        182.43         8.96 o                         
  10   4   3          0.62         -3.97         3.97 o                         
 -11   5   3         28.26          5.94         4.79 o                         
 -10   5   3        127.11        139.32         7.87 o                         
  -9   5   3         81.53         45.20         4.45 o                         
  -8   5   3         18.00         15.66         2.29 o                         
  -7   5   3        102.14         91.15         3.81 o                         
  -6   5   3       2672.53       2812.95        28.14 o                         
  -5   5   3          0.12          1.04         1.27 o                         
  -4   5   3        469.92        476.90         6.92 o                         
  -3   5   3       1635.98       1747.92        19.80 o                         
  -2   5   3       4115.05       4182.39        53.04 o                         
  -1   5   3        781.79        890.90        12.32 o                         
   0   5   3       9091.46       8767.65        96.45 o                         
   1   5   3          8.32          5.03         1.65 o                         
   2   5   3        320.98        304.83         5.85 o                         
   3   5   3          4.16          1.58         1.34 o                         
   4   5   3        595.93        579.28         8.15 o                         
   5   5   3         67.82         63.51         3.45 o                         
   6   5   3        237.55        227.02         7.77 o                         
   7   5   3         11.73          3.68         1.51 o                         
   8   5   3        149.52        133.19         6.33 o                         
   9   5   3          3.97          2.42         2.77 o                         
  10   5   3        226.93        231.96        14.32 o                         
 -10   6   3         59.89         40.30         4.41 o                         
  -9   6   3        384.73        400.56         9.60 o                         
  -8   6   3        137.86        126.17         4.66 o                         
  -7   6   3        414.53        438.29         6.45 o                         
  -6   6   3        120.59        115.83         3.52 o                         
  -5   6   3        334.89        347.40         5.73 o                         
  -4   6   3          0.82         -1.13         1.13 o                         
  -3   6   3       5151.36       5110.71        52.09 o                         
  -2   6   3        217.58        208.99         4.47 o                         
  -1   6   3         61.71         53.43         3.17 o                         
   0   6   3         49.50         35.19         2.49 o                         
   1   6   3       1669.72       1757.35        23.30 o                         
   2   6   3        188.41        195.13         4.85 o                         
   3   6   3       1515.71       1519.11        16.92 o                         
   4   6   3          3.84         -1.45         1.45 o                         
   5   6   3        174.26        175.21         4.41 o                         
   6   6   3        143.57        151.61         4.69 o                         
   7   6   3        671.00        696.17        10.55 o                         
   8   6   3         51.48         38.15         2.70 o                         
   9   6   3         47.68         26.92         4.60 o                         
  10   6   3         17.32          2.90         6.45 o                         
 -10   7   3        110.10        112.43        10.85 o                         
  -9   7   3         15.28         12.21         3.65 o                         
  -8   7   3        608.95        640.75        10.44 o                         
  -7   7   3         22.87         14.01         1.92 o                         
  -6   7   3          2.64          3.23         1.05 o                         
  -5   7   3        408.26        388.81         6.03 o                         
  -4   7   3       1402.35       1438.98        17.47 o                         
  -3   7   3        251.83        259.32         4.66 o                         
  -2   7   3       2414.36       2334.76        28.24 o                         
  -1   7   3          7.09          3.39         1.43 o                         
   0   7   3       1697.75       1848.38        22.80 o                         
   1   7   3         25.51          6.55         1.65 o                         
   2   7   3       1795.11       1796.26        24.21 o                         
   3   7   3         29.90         19.58         1.88 o                         
   4   7   3        670.29        658.17         8.89 o                         
   5   7   3         23.64         10.35         2.18 o                         
   6   7   3        555.16        573.44         9.51 o                         
   7   7   3         76.18         67.18         4.30 o                         
   8   7   3        203.06        211.43         6.24 o                         
   9   7   3          9.87         -2.51         4.43 o                         
 -10   8   3          1.55          3.97         5.31 o                         
  -9   8   3         77.65         41.57         5.95 o                         
  -8   8   3          0.03         -3.46         3.46 o                         
  -7   8   3        347.29        361.96         6.66 o                         
  -6   8   3          3.88         -2.28         2.28 o                         
  -5   8   3        197.24        185.21         4.18 o                         
  -4   8   3       1393.39       1389.63        15.88 o                         
  -3   8   3        606.56        577.56        11.78 o                         
  -2   8   3         14.71          6.46         1.46 o                         
  -1   8   3       1043.67       1023.95        13.91 o                         
   0   8   3          3.33          2.92         1.70 o                         
   1   8   3       1279.35       1248.56        16.56 o                         
   2   8   3         96.76         98.93         4.13 o                         
   3   8   3        409.90        381.81         7.10 o                         
   4   8   3         31.48         19.00         2.60 o                         
   5   8   3        859.70        865.77        11.24 o                         
   6   8   3         16.25         10.37         2.21 o                         
   7   8   3         84.08         82.80         4.96 o                         
   8   8   3         11.43          3.09         2.56 o                         
   9   8   3         47.47         35.76         4.87 o                         
  -9   9   3        104.64         85.29        13.67 o                         
  -8   9   3        206.95        231.73         9.78 o                         
  -7   9   3         13.02          6.10         3.16 o                         
  -6   9   3        332.68        339.58         6.27 o                         
  -5   9   3         87.11         60.65         4.39 o                         
  -4   9   3        382.62        381.26         6.18 o                         
  -3   9   3        229.99        251.13         5.67 o                         
  -2   9   3        386.87        379.59         6.47 o                         
  -1   9   3        347.45        288.49         5.61 o                         
   0   9   3         36.06         19.71         2.05 o                         
   1   9   3        752.32        763.15        11.53 o                         
   2   9   3       1092.03       1054.96        15.97 o                         
   3   9   3        256.93        242.41         5.72 o                         
   4   9   3        628.11        645.69         9.75 o                         
   5   9   3          0.06         -2.13         2.13 o                         
   6   9   3        101.66        105.84         6.02 o                         
   7   9   3          6.13          1.06         2.77 o                         
   8   9   3         69.07         47.79         6.06 o                         
  -9  10   3        104.80        147.23        23.20 o                         
  -8  10   3         16.93         20.53         5.42 o                         
  -7  10   3        252.64        240.99         8.16 o                         
  -6  10   3          0.14         -2.75         3.66 o                         
  -5  10   3         43.62         29.28         3.28 o                         
  -4  10   3         50.90         37.95         3.11 o                         
  -3  10   3        708.52        695.56        10.95 o                         
  -2  10   3        109.20         87.84         4.37 o                         
  -1  10   3         32.10         18.84         2.53 o                         
   0  10   3          3.04         -1.07         1.49 o                         
   1  10   3        656.82        641.80        10.40 o                         
   2  10   3          7.13          3.90         1.63 o                         
   3  10   3        679.79        632.80        10.28 o                         
   5  10   3         15.67          9.62         2.57 o                         
   6  10   3          0.16          0.05         3.06 o                         
   7  10   3        152.76        173.12         7.30 o                         
   8  10   3         14.74         -3.22         5.93 o                         
  -8  11   3         82.27        116.37        11.80 o                         
  -7  11   3          1.40          3.50         6.16 o                         
  -6  11   3        297.57        290.22         7.96 o                         
  -5  11   3         14.53          4.45         2.37 o                         
  -4  11   3         33.82         16.46         2.42 o                         
  -3  11   3        321.14        294.49         7.38 o                         
  -2  11   3         92.21         84.53         4.64 o                         
  -1  11   3         32.58         28.19         2.79 o                         
   0  11   3        319.22        303.74         6.18 o                         
   1  11   3         40.71         31.54         5.03 o                         
   2  11   3          4.01         -2.69         2.69 o                         
   3  11   3         11.08         55.65         5.19 o                         
   4  11   3        220.07        263.88        11.46 o                         
   5  11   3          4.36          3.88         3.80 o                         
   6  11   3        179.88        211.47         8.46 o                         
   7  11   3          8.79         13.31         4.10 o                         
  -7  12   3         40.60         92.38        11.11 o                         
  -6  12   3         15.91         15.80         3.37 o                         
  -5  12   3        197.96        186.68         6.68 o                         
  -4  12   3        328.92        319.11         9.34 o                         
  -3  12   3         37.16         35.07         5.44 o                         
  -2  12   3        492.76        472.54        11.37 o                         
  -1  12   3        244.93        229.21         7.92 o                         
   0  12   3        172.34        183.37         7.34 o                         
   1  12   3         70.80         48.22         8.20 o                         
   2  12   3          7.31         -2.26         5.87 o                         
   3  12   3         75.73         86.23        12.18 o                         
   4  12   3         16.77         56.23        14.99 o                         
   5  12   3         37.59         70.41        10.74 o                         
   6  12   3         72.46        112.23        13.44 o                         
  -6  13   3          4.25         22.92         5.78 o                         
  -5  13   3         49.32         35.76         5.03 o                         
  -4  13   3         77.87        110.36         7.77 o                         
  -3  13   3         17.99         23.48         5.50 o                         
  -2  13   3        172.82        161.86        10.84 o                         
  -1  13   3          0.52          2.34         4.49 o                         
   0  13   3         31.58         26.52         5.22 o                         
   2  13   3        259.70        353.25        20.13 o                         
   3  13   3          4.86          7.13         4.68 o                         
   4  13   3          1.42          4.25         8.22 o                         
   5  13   3          3.67         10.35         5.31 o                         
  -5  14   3         97.06        139.74        12.73 o                         
  -4  14   3         25.75         39.96         7.93 o                         
  -3  14   3          3.58         10.25         5.23 o                         
  -2  14   3         14.93         21.07         5.44 o                         
  -1  14   3        140.76        170.09         9.66 o                         
   0  14   3          0.69          6.24         4.29 o                         
   1  14   3         79.99        118.89        12.18 o                         
   2  14   3          4.15         16.05         7.35 o                         
   3  14   3         79.01         76.70        16.15 o                         
   4  14   3         15.58        110.01        14.61 o                         
  -1  15   3         10.23         96.62        14.05 o                         
   0  15   3        220.28        266.93        11.45 o                         
   1  15   3          5.58         23.50         6.23 o                         
   2  15   3         42.72        116.00        22.78 o                         
 -10   0   4        104.97         85.47         6.19 o                         
  -8   0   4        564.49        568.02         9.67 o                         
  -6   0   4        156.40        115.74         3.94 o                         
  -4   0   4         33.97         22.73         3.60 o                         
  -2   0   4       1733.18       1819.27        30.16 o                         
   0   0   4       1029.55       1074.91        16.92 o                         
   2   0   4       4735.84       4433.37        68.26 o                         
   4   0   4       2200.13       2376.79        37.43 o                         
   6   0   4          2.91          4.89         0.96 o                         
   8   0   4        538.60        603.79        18.24 o                         
  10   0   4         85.47        106.11        11.25 o                         
 -11   1   4        425.86        428.34        10.50 o                         
 -10   1   4         13.88          4.46         2.19 o                         
  -9   1   4        158.97        150.90         4.23 o                         
  -8   1   4         15.54          4.70         1.49 o                         
  -7   1   4          3.44          0.00         1.13 o                         
  -6   1   4        292.12        252.92         3.93 o                         
  -5   1   4       2301.57       2315.84        21.90 o                         
  -4   1   4        903.69        884.33         8.74 o                         
  -3   1   4         73.76         50.91         2.35 o                         
  -2   1   4         40.34         20.82         1.69 o                         
  -1   1   4        431.93        435.87         5.64 o                         
   0   1   4        802.81        840.98         9.58 o                         
   1   1   4       4105.57       4026.04        46.58 o                         
   2   1   4       1022.96        987.15        11.48 o                         
   3   1   4          4.18          5.87         1.10 o                         
   4   1   4         53.62         23.59         1.49 o                         
   5   1   4       1883.80       1959.60        20.86 o                         
   6   1   4         10.78          8.66         1.29 o                         
   7   1   4         81.12         74.35         4.20 o                         
   8   1   4          0.32          0.58         1.98 o                         
   9   1   4        116.46        131.30        10.15 o                         
  10   1   4          3.40          9.23         5.19 o                         
 -11   2   4          6.68          7.08         5.77 o                         
 -10   2   4        550.09        583.63         9.53 o                         
  -9   2   4         85.39         55.63         3.80 o                         
  -8   2   4         90.21         70.46         3.03 o                         
  -7   2   4        193.89        187.12         4.02 o                         
  -6   2   4       1136.14       1165.24        12.20 o                         
  -5   2   4        264.98        283.37         4.16 o                         
  -4   2   4       1443.60       1452.13        14.17 o                         
  -3   2   4         10.16          2.93         1.21 o                         
  -2   2   4          4.23          3.95         1.14 o                         
  -1   2   4       7564.35       7743.75        80.31 o                         
   0   2   4       4535.45       4506.47        46.32 o                         
   1   2   4        446.86        519.82        10.49 o                         
   2   2   4        189.16        167.56         3.29 o                         
   3   2   4       1545.26       1615.49        19.59 o                         
   4   2   4        344.91        328.49         4.68 o                         
   5   2   4         88.46         70.56         2.80 o                         
   6   2   4        125.47        136.68         2.77 o                         
   7   2   4         21.90         25.42         3.40 o                         
   8   2   4        401.93        416.62        10.63 o                         
   9   2   4         51.44         38.36         6.30 o                         
  10   2   4         64.99         40.42        11.37 o                         
 -11   3   4          5.07          2.71         5.65 o                         
 -10   3   4         63.96         75.33         6.10 o                         
  -9   3   4        246.36        255.26         6.49 o                         
  -8   3   4        100.02         84.61         3.18 o                         
  -7   3   4       1057.23       1064.06        12.50 o                         
  -6   3   4         10.29          4.88         1.33 o                         
  -5   3   4         97.31         95.28         2.86 o                         
  -4   3   4        138.95        137.26         2.66 o                         
  -3   3   4       4905.79       4934.38        65.72 o                         
  -2   3   4        515.84        548.23         7.24 o                         
  -1   3   4       2782.79       2978.97        30.57 o                         
   0   3   4        607.09        634.15         7.53 o                         
   1   3   4        169.56        168.41         3.26 o                         
   2   3   4          5.98          5.45         1.57 o                         
   3   3   4       2010.03       1854.42        31.36 o                         
   4   3   4         80.47         73.94         3.99 o                         
   5   3   4          8.30          1.83         1.06 o                         
   6   3   4        173.40        171.53         3.20 o                         
   7   3   4       1519.73       1593.25        20.82 o                         
   8   3   4         47.19         26.61         3.18 o                         
   9   3   4        270.48        275.55         9.44 o                         
  10   3   4          2.83         -9.67         9.67 o                         
 -11   4   4          1.12         -5.94         5.94 o                         
 -10   4   4         28.30         18.75         3.11 o                         
  -9   4   4         80.38         54.10         4.51 o                         
  -8   4   4        326.90        346.72         5.67 o                         
  -7   4   4        141.36        133.50         3.55 o                         
  -6   4   4       1714.22       1747.76        18.20 o                         
  -5   4   4        157.44        179.93         3.52 o                         
  -4   4   4       3365.41       3365.00        51.66 o                         
  -3   4   4       3001.69       2962.73        34.88 o                         
  -2   4   4       2290.71       2555.51        40.76 o                         
  -1   4   4          1.32         -0.61         1.02 o                         
   0   4   4        373.35        341.13         6.67 o                         
   1   4   4        431.04        417.87         6.87 o                         
   2   4   4       2006.51       2033.12        26.53 o                         
   3   4   4         42.70         44.36         3.48 o                         
   4   4   4         76.03         78.26         3.95 o                         
   5   4   4          6.31          0.74         1.18 o                         
   6   4   4        313.09        309.37         5.01 o                         
   7   4   4        107.65        121.41         4.21 o                         
   8   4   4        252.69        236.79         6.91 o                         
   9   4   4         52.97         31.98         3.92 o                         
  10   4   4         83.65         48.38        11.71 o                         
 -11   5   4         40.83         35.15         5.11 o                         
 -10   5   4          2.92         -3.36         3.36 o                         
  -9   5   4        240.43        245.77         6.88 o                         
  -8   5   4         63.39         43.45         2.62 o                         
  -7   5   4        397.03        402.52         6.04 o                         
  -6   5   4         27.59         21.01         1.75 o                         
  -5   5   4       7046.45       7286.22        81.02 o                         
  -4   5   4        755.99        777.07        11.06 o                         
  -3   5   4        188.59        218.68         4.84 o                         
  -2   5   4       3250.83       3391.63        39.72 o                         
  -1   5   4        742.20        791.28         9.88 o                         
   0   5   4        736.28        735.54         9.46 o                         
   1   5   4       2460.39       2282.92        27.19 o                         
   2   5   4         42.79         34.75         2.75 o                         
   3   5   4        378.68        381.53         7.58 o                         
   4   5   4        105.05        108.76         3.99 o                         
   5   5   4        419.76        432.59         6.90 o                         
   6   5   4        190.47        185.62         4.19 o                         
   7   5   4        586.10        577.43         9.70 o                         
   8   5   4          7.82         -2.60         2.60 o                         
   9   5   4        221.97        253.35         6.59 o                         
  10   5   4         24.93         13.25         6.09 o                         
 -10   6   4         31.11         22.11         3.79 o                         
  -9   6   4          5.53          5.18         3.55 o                         
  -8   6   4        544.20        554.18         9.37 o                         
  -7   6   4        112.04        111.07         3.93 o                         
  -6   6   4        409.87        412.48         6.44 o                         
  -5   6   4        628.15        612.46         8.89 o                         
  -4   6   4       1857.57       1874.91        23.50 o                         
  -3   6   4       1624.11       1633.13        20.63 o                         
  -2   6   4       3427.46       3343.89        44.04 o                         
  -1   6   4         31.74         15.54         1.81 o                         
   0   6   4        507.32        516.53         7.42 o                         
   1   6   4         11.60         -0.83         1.63 o                         
   2   6   4       1750.30       1737.29        21.63 o                         
   3   6   4         33.80         33.40         3.28 o                         
   4   6   4        717.11        711.82        10.71 o                         
   5   6   4        261.97        215.12         5.00 o                         
   6   6   4        879.63        923.87        11.54 o                         
   7   6   4         72.90         78.63         5.02 o                         
   8   6   4        220.43        238.21         6.66 o                         
   9   6   4         61.23         40.95         4.91 o                         
 -10   7   4          0.06         -0.33         3.98 o                         
  -9   7   4        271.73        278.53         7.97 o                         
  -8   7   4         17.17         10.92         3.12 o                         
  -7   7   4        927.24        922.60        11.55 o                         
  -6   7   4         21.85         14.52         2.10 o                         
  -5   7   4        600.05        617.41         9.21 o                         
  -4   7   4        113.91        112.99         4.27 o                         
  -3   7   4       1543.84       1527.27        21.41 o                         
  -2   7   4        283.37        306.36         5.22 o                         
  -1   7   4        780.68        747.47        10.08 o                         
   0   7   4         84.04         55.21         2.98 o                         
   1   7   4        311.97        278.21         6.29 o                         
   2   7   4        267.62        206.14         4.95 o                         
   3   7   4       1486.69       1489.79        19.26 o                         
   4   7   4        137.58        132.21         3.85 o                         
   5   7   4        225.45        212.99         6.15 o                         
   6   7   4          0.00         -0.70         2.31 o                         
   7   7   4        320.12        336.32         7.10 o                         
   8   7   4         12.23          4.67         2.32 o                         
   9   7   4         80.15         54.20         7.30 o                         
 -10   8   4        214.53        202.35        11.64 o                         
  -9   8   4          2.07          2.09         4.35 o                         
  -8   8   4        181.80        178.75         6.86 o                         
  -7   8   4          4.03         -0.50         2.48 o                         
  -6   8   4        278.45        274.48         5.84 o                         
  -5   8   4         95.42         95.88         4.46 o                         
  -4   8   4       1948.99       1968.09        26.62 o                         
  -3   8   4        325.76        282.35         5.08 o                         
  -2   8   4         67.30         62.33         3.24 o                         
  -1   8   4        282.20        271.44         4.93 o                         
   0   8   4       1802.69       1726.90        19.24 o                         
   1   8   4          0.61         -1.70         1.85 o                         
   2   8   4        525.50        459.85         7.98 o                         
   3   8   4          5.42         -0.13         2.35 o                         
   4   8   4        256.43        244.74         5.45 o                         
   5   8   4         20.58         14.38         2.57 o                         
   6   8   4        745.63        800.78        12.36 o                         
   7   8   4          3.10          1.12         2.31 o                         
   8   8   4         39.75         28.92         3.64 o                         
   9   8   4          2.12         -6.81         6.81 o                         
  -9   9   4        109.74        125.78        10.98 o                         
  -8   9   4         56.88         30.63         5.33 o                         
  -7   9   4        292.90        274.83         8.42 o                         
  -6   9   4        109.99         95.39         6.28 o                         
  -5   9   4          2.32         -2.22         2.22 o                         
  -4   9   4        659.11        675.97        11.06 o                         
  -3   9   4       3164.32       3170.61        35.78 o                         
  -2   9   4        104.94         97.84         3.34 o                         
  -1   9   4          3.57         -0.57         1.21 o                         
   0   9   4          4.71         -1.71         1.71 o                         
   1   9   4        989.93        957.14        13.61 o                         
   2   9   4        198.50        159.73         7.02 o                         
   3   9   4        357.43        362.66         7.13 o                         
   4   9   4         52.97         35.39         2.96 o                         
   5   9   4        164.70        167.44         6.37 o                         
   6   9   4          4.62          5.52         2.93 o                         
   7   9   4        163.09        184.82         7.22 o                         
   8   9   4          5.53          0.73         4.77 o                         
  -9  10   4          3.98          9.90         4.73 o                         
  -8  10   4        176.43        200.06         7.41 o                         
  -7  10   4         37.97         27.79         4.68 o                         
  -6  10   4        379.83        387.03        11.81 o                         
  -5  10   4         47.73         28.35         3.38 o                         
  -4  10   4        212.60        214.16         4.16 o                         
  -3  10   4         35.41         31.59         3.13 o                         
  -2  10   4        794.85        771.06        10.20 o                         
  -1  10   4         74.27         67.30         3.58 o                         
   0  10   4         14.93          5.33         1.70 o                         
   1  10   4         22.67         13.85         2.64 o                         
   2  10   4        420.14        407.74         7.76 o                         
   4  10   4        146.63        142.91         5.85 o                         
   5  10   4         12.72          6.07         3.42 o                         
   6  10   4          1.63         -0.65         3.46 o                         
   7  10   4          4.58          6.74         3.72 o                         
  -8  11   4         48.47         43.01         7.54 o                         
  -7  11   4         31.59         17.44         4.87 o                         
  -6  11   4         15.10          9.89         4.55 o                         
  -5  11   4        298.22        334.95        11.59 o                         
  -4  11   4         56.08         30.51         3.55 o                         
  -3  11   4        256.03        224.10         7.52 o                         
  -2  11   4         68.23         67.59         5.86 o                         
  -1  11   4        385.87        406.25         8.95 o                         
   0  11   4         58.76         27.36         3.37 o                         
   1  11   4        403.09        378.86        10.45 o                         
   2  11   4         78.14         46.67         4.56 o                         
   3  11   4          1.42         -3.36         3.36 o                         
   4  11   4        192.44        181.58         8.04 o                         
   5  11   4         35.19         40.94         6.03 o                         
   6  11   4         16.82         18.02         5.03 o                         
   7  11   4         61.89         50.36         7.05 o                         
  -7  12   4        138.34        191.83        11.75 o                         
  -6  12   4         55.22         38.18         5.71 o                         
  -5  12   4          1.98         -1.31         4.03 o                         
  -4  12   4         83.95         89.21         5.84 o                         
  -3  12   4         39.37         22.58         3.49 o                         
  -2  12   4        145.30        141.88         8.69 o                         
  -1  12   4         26.46         18.77         4.29 o                         
   0  12   4        535.15        528.34        10.03 o                         
   1  12   4        109.80         99.79         7.75 o                         
   3  12   4          8.21         -0.79         3.79 o                         
   4  12   4          1.49          4.04         3.60 o                         
   5  12   4          0.39          7.87         4.06 o                         
   6  12   4         72.04        109.96         9.98 o                         
  -6  13   4         76.05        135.37        17.83 o                         
  -5  13   4         15.89         14.69         4.69 o                         
  -4  13   4          0.08         -0.27         4.93 o                         
  -3  13   4         86.18        103.23         8.96 o                         
  -2  13   4          9.10          6.67         4.24 o                         
  -1  13   4        288.24        296.57        10.95 o                         
   0  13   4         45.94         27.21         5.09 o                         
   1  13   4         25.50         17.98         4.83 o                         
   2  13   4         53.96         36.94         6.69 o                         
   3  13   4         93.33        132.46        10.32 o                         
   4  13   4         25.15         33.25         5.69 o                         
   5  13   4          9.51         16.00         5.53 o                         
  -4  14   4         20.69         18.21         5.32 o                         
  -3  14   4         34.69         31.98         5.04 o                         
  -2  14   4         55.63         48.19        10.27 o                         
  -1  14   4         86.96        118.94         8.72 o                         
   0  14   4        144.99        197.12        12.49 o                         
   1  14   4          0.26          1.33         4.57 o                         
   2  14   4         44.64         42.81         7.24 o                         
   3  14   4          4.78         18.47         4.88 o                         
  -2  15   4          3.03         15.14         6.32 o                         
  -1  15   4         61.17        114.90        11.21 o                         
   0  15   4          0.12         16.23         5.09 o                         
   1  15   4         61.29        133.67        27.95 o                         
 -11   0   5        567.91        585.25        21.34 o                         
  -9   0   5         40.03         20.82         2.71 o                         
  -7   0   5       2578.48       2715.17        35.24 o                         
  -5   0   5        656.58        673.64        11.07 o                         
  -3   0   5         99.65         48.04         3.16 o                         
  -1   0   5       1299.39       1266.61        18.10 o                         
   1   0   5          2.73          4.52         1.04 o                         
   3   0   5       2412.66       2276.56        37.00 o                         
   5   0   5       1579.63       1608.98        26.68 o                         
   7   0   5          7.87          3.56         4.18 o                         
   9   0   5        135.80        130.04        26.24 o                         
 -11   1   5         65.78        106.10         7.74 o                         
 -10   1   5        360.03        360.60         8.17 o                         
  -9   1   5         11.69          4.76         2.62 o                         
  -8   1   5        506.84        521.32         6.60 o                         
  -7   1   5        142.98        129.66         3.28 o                         
  -6   1   5        919.96        979.94        10.07 o                         
  -5   1   5        544.75        506.80         6.68 o                         
  -4   1   5        968.27        915.54         9.13 o                         
  -3   1   5        117.80         91.72         2.45 o                         
  -2   1   5       2628.13       2634.16        24.47 o                         
  -1   1   5         39.93         39.04         2.16 o                         
   0   1   5        631.23        666.64         7.66 o                         
   1   1   5         70.67         50.27         1.91 o                         
   2   1   5        485.15        640.63         8.63 o                         
   3   1   5        619.85        644.70         8.56 o                         
   4   1   5       1600.18       1670.52        19.43 o                         
   5   1   5        525.59        501.41         7.26 o                         
   6   1   5        782.49        817.05        10.46 o                         
   7   1   5         26.96         33.41         3.95 o                         
   8   1   5        287.34        302.31        10.06 o                         
   9   1   5          2.16         -9.28         9.28 o                         
  10   1   5         65.67         38.31        11.92 o                         
 -11   2   5        123.84        150.63         7.52 o                         
 -10   2   5         51.46         33.36         4.28 o                         
  -9   2   5        673.72        699.32        10.87 o                         
  -8   2   5          1.03         -2.02         2.02 o                         
  -7   2   5        197.06        201.57         3.96 o                         
  -6   2   5        172.04        148.36         3.40 o                         
  -5   2   5       1670.65       1684.30        16.53 o                         
  -4   2   5         27.80         24.52         1.61 o                         
  -3   2   5        122.55         86.65         2.44 o                         
  -2   2   5          0.38          3.02         0.91 o                         
  -1   2   5       2005.83       2144.78        22.30 o                         
   0   2   5       1439.98       1435.34        16.20 o                         
   1   2   5       1474.25       1453.52        17.58 o                         
   2   2   5        856.77       1026.82        12.99 o                         
   3   2   5         86.08         68.18         2.53 o                         
   4   2   5          2.49         -0.33         1.55 o                         
   5   2   5        826.59        832.81         9.98 o                         
   6   2   5        507.23        498.61         6.65 o                         
   7   2   5        643.96        652.33        10.37 o                         
   8   2   5          5.94          2.18         2.89 o                         
   9   2   5         72.98         50.11        10.81 o                         
  10   2   5         16.17         -0.90        10.91 o                         
 -11   3   5          3.29         10.38        11.82 o                         
 -10   3   5         52.44         30.37         4.43 o                         
  -9   3   5         11.46          3.10         2.39 o                         
  -8   3   5        708.71        710.98         9.11 o                         
  -7   3   5         37.52         18.14         1.75 o                         
  -6   3   5       2155.98       2229.43        21.57 o                         
  -5   3   5        264.98        229.27         5.22 o                         
  -4   3   5         78.58         62.28         2.61 o                         
  -3   3   5         31.07         25.52         1.83 o                         
  -2   3   5       2162.17       2044.69        20.37 o                         
  -1   3   5        644.12        733.03         8.65 o                         
   0   3   5       1105.05       1230.14        14.10 o                         
   1   3   5        220.14        218.94         3.95 o                         
   2   3   5        875.88        857.48        12.27 o                         
   3   3   5         23.52         29.51         2.61 o                         
   4   3   5        690.00        673.78         8.82 o                         
   5   3   5        678.96        675.64         9.01 o                         
   6   3   5         71.11         68.61         2.57 o                         
   7   3   5         43.05         41.05         1.87 o                         
   8   3   5        212.49        228.18         5.79 o                         
   9   3   5          0.03         -4.26         4.26 o                         
  10   3   5         84.09         62.25        13.12 o                         
 -11   4   5         39.60         29.17         6.09 o                         
 -10   4   5          6.40          2.43         2.88 o                         
  -9   4   5        177.99        158.51         6.11 o                         
  -8   4   5        391.82        387.11         6.38 o                         
  -7   4   5        249.78        241.49         4.58 o                         
  -6   4   5        232.35        214.38         4.13 o                         
  -5   4   5       1862.54       1865.59        19.15 o                         
  -4   4   5          0.31         -0.34         1.38 o                         
  -3   4   5        560.22        501.44         6.77 o                         
  -2   4   5        368.31        361.51         8.35 o                         
  -1   4   5       1538.94       1629.29        17.54 o                         
   0   4   5       1314.19       1248.03        14.58 o                         
   1   4   5        648.44        605.98        10.61 o                         
   2   4   5        646.01        592.11         8.57 o                         
   3   4   5        353.06        323.10         5.93 o                         
   4   4   5         56.11         55.09         4.06 o                         
   5   4   5        945.23       1012.49        12.75 o                         
   6   4   5        422.35        430.18         6.28 o                         
   7   4   5        349.31        360.99         5.76 o                         
   8   4   5         38.81         27.45         2.63 o                         
   9   4   5        150.58        160.59         7.90 o                         
 -11   5   5          4.52          1.79         4.49 o                         
 -10   5   5        183.03        188.00         6.99 o                         
  -9   5   5          9.27          7.39         3.06 o                         
  -8   5   5        141.85        134.61         5.67 o                         
  -7   5   5         37.83         23.95         2.31 o                         
  -6   5   5        359.67        373.84         6.01 o                         
  -5   5   5       1269.08       1247.50        15.52 o                         
  -4   5   5       1285.32       1295.71        15.83 o                         
  -3   5   5        263.33        257.69         5.36 o                         
  -2   5   5          9.46          8.30         1.71 o                         
  -1   5   5        232.90        264.52         5.64 o                         
   0   5   5       1463.30       1490.78        17.43 o                         
   1   5   5         49.66         34.23         2.48 o                         
   2   5   5       2850.40       2885.62        34.21 o                         
   3   5   5          1.38         -0.16         1.75 o                         
   4   5   5        852.07        859.89        12.25 o                         
   5   5   5       1281.76       1282.58        15.84 o                         
   6   5   5        530.41        553.36         7.75 o                         
   7   5   5        113.21        117.07         6.13 o                         
   8   5   5         67.75         46.79         4.32 o                         
   9   5   5         23.98         10.95         4.63 o                         
 -10   6   5          2.50          0.86         4.58 o                         
  -9   6   5        120.73        110.69         6.13 o                         
  -8   6   5         28.31         18.32         2.70 o                         
  -7   6   5       1387.95       1382.10        16.15 o                         
  -6   6   5          9.48          5.06         1.06 o                         
  -5   6   5         68.56         63.25         3.40 o                         
  -4   6   5        127.04        121.37         4.47 o                         
  -3   6   5        939.74        905.73        12.78 o                         
  -2   6   5       1518.49       1599.04        22.01 o                         
  -1   6   5        497.32        456.32         6.77 o                         
   0   6   5        279.34        294.54         6.15 o                         
   1   6   5        359.91        324.16         6.09 o                         
   2   6   5        335.73        314.03         7.61 o                         
   3   6   5       1720.08       1652.77        21.29 o                         
   4   6   5        378.01        366.23         6.12 o                         
   5   6   5        516.73        524.73         8.20 o                         
   6   6   5         56.30         42.10         2.99 o                         
   7   6   5        170.70        196.20         5.33 o                         
   8   6   5          4.56         -2.44         2.44 o                         
   9   6   5         44.05         20.91         6.17 o                         
 -10   7   5        124.69        125.34         9.57 o                         
  -9   7   5         26.19         18.56         3.68 o                         
  -8   7   5        232.53        229.90         7.33 o                         
  -7   7   5         19.82         17.47         3.37 o                         
  -6   7   5        437.51        440.18         7.57 o                         
  -5   7   5        613.07        540.22         9.35 o                         
  -4   7   5        136.49        121.40         4.61 o                         
  -3   7   5        141.29        128.95         5.20 o                         
  -2   7   5       1015.38        972.12        12.16 o                         
  -1   7   5        642.64        626.17         8.78 o                         
   0   7   5        880.25        860.13        11.37 o                         
   1   7   5          1.06         -1.47         1.59 o                         
   2   7   5        842.66        822.70        12.07 o                         
   3   7   5        135.75        120.06         4.03 o                         
   4   7   5       1395.54       1389.94        16.28 o                         
   5   7   5         88.58         85.93         4.94 o                         
   6   7   5        449.10        462.49         8.53 o                         
   7   7   5         11.63         14.80         2.57 o                         
   8   7   5        154.48        177.79         7.90 o                         
   9   7   5          0.11        -14.42        14.42 o                         
 -10   8   5          4.92         11.66         5.41 o                         
  -9   8   5        468.49        507.55        12.15 o                         
  -8   8   5          0.03         -2.12         3.87 o                         
  -7   8   5        102.47         86.70         7.96 o                         
  -6   8   5        408.01        419.52         8.78 o                         
  -5   8   5         61.46         84.99         5.44 o                         
  -4   8   5          0.87          4.06         2.48 o                         
  -3   8   5        616.30        573.83        10.63 o                         
  -2   8   5         73.15         64.80         3.02 o                         
  -1   8   5         11.28          3.20         1.28 o                         
   0   8   5         19.00          8.87         1.51 o                         
   1   8   5       2388.80       2411.31        27.59 o                         
   2   8   5         11.73          2.05         2.19 o                         
   3   8   5        226.58        202.44         6.23 o                         
   4   8   5         35.98         22.06         2.49 o                         
   5   8   5        581.40        638.14         9.22 o                         
   6   8   5         68.00         90.87         5.06 o                         
   7   8   5        270.57        292.37         9.43 o                         
   8   8   5         47.38         35.62         4.39 o                         
  -9   9   5         12.59         12.50         4.91 o                         
  -8   9   5        435.69        497.31        14.16 o                         
  -7   9   5         54.85         35.30         4.72 o                         
  -6   9   5          1.74         -3.60         3.60 o                         
  -5   9   5        342.39        319.33         7.60 o                         
  -4   9   5       1243.37       1260.35        17.61 o                         
  -3   9   5        366.71        369.48         7.58 o                         
  -2   9   5        179.29        170.24         4.62 o                         
  -1   9   5        307.15        299.43         5.44 o                         
   0   9   5        347.36        326.71         5.87 o                         
   1   9   5          1.10         -0.01         1.39 o                         
   2   9   5        534.76        499.13         8.81 o                         
   3   9   5         58.93         39.08         3.73 o                         
   4   9   5        119.31        114.21         5.75 o                         
   5   9   5          8.11          8.10         2.78 o                         
   6   9   5        494.96        537.10        11.01 o                         
   7   9   5         44.80         30.36         5.08 o                         
   8   9   5          0.69         -4.68         4.68 o                         
  -8  10   5          0.25          4.76         5.88 o                         
  -7  10   5        282.21        317.50        11.97 o                         
  -6  10   5         72.75         38.50         5.88 o                         
  -5  10   5         44.46         32.95         4.45 o                         
  -4  10   5        213.91        174.17         7.15 o                         
  -3  10   5        463.02        432.94         8.38 o                         
  -2  10   5         37.65         22.50         2.64 o                         
  -1  10   5        815.37        789.65        10.48 o                         
   0  10   5          1.39         -1.49         1.49 o                         
   1  10   5         47.41         29.07         2.95 o                         
   2  10   5         44.73         22.61         2.91 o                         
   3  10   5        626.70        663.56        10.85 o                         
   4  10   5         18.63         12.96         2.74 o                         
   5  10   5        116.18        155.77         7.41 o                         
   6  10   5         78.44         94.52         9.60 o                         
   7  10   5         35.54         25.63         5.07 o                         
  -8  11   5         30.35         22.90         5.20 o                         
  -7  11   5          9.08          5.55         4.54 o                         
  -6  11   5        126.34        137.08         9.76 o                         
  -5  11   5        146.29        144.92         9.57 o                         
  -4  11   5        740.72        730.36        17.12 o                         
  -3  11   5         18.43         13.46         2.01 o                         
  -2  11   5        148.76        141.14         6.56 o                         
  -1  11   5          0.11         -1.77         2.82 o                         
   0  11   5        462.01        467.33         9.00 o                         
   1  11   5          0.45         -3.31         3.31 o                         
   2  11   5        163.37        146.69         8.16 o                         
   4  11   5          1.22          2.09         3.56 o                         
   5  11   5         64.83         86.75         9.03 o                         
   6  11   5        124.41        170.50        11.28 o                         
  -7  12   5         75.63        102.94        13.29 o                         
  -6  12   5         89.88        113.71        10.84 o                         
  -5  12   5        206.11        212.46        10.77 o                         
  -4  12   5        170.71        152.88         9.64 o                         
  -3  12   5        255.32        247.23        12.90 o                         
  -2  12   5         19.70          9.39         3.11 o                         
  -1  12   5        270.06        271.29         8.49 o                         
   0  12   5          0.71          4.61         3.28 o                         
   1  12   5        241.47        251.02         9.77 o                         
   2  12   5         12.49         10.75         4.07 o                         
   3  12   5         78.97         75.80         7.93 o                         
   4  12   5          0.35          8.14         3.72 o                         
   5  12   5          0.87         12.11         4.18 o                         
  -6  13   5        213.31        269.36        14.98 o                         
  -5  13   5         19.34         24.29         5.01 o                         
  -4  13   5          3.54          6.66         4.27 o                         
  -3  13   5         47.73         31.56         4.32 o                         
  -2  13   5        423.68        432.50        13.59 o                         
  -1  13   5          1.82          7.44         4.17 o                         
   0  13   5        164.64        158.31         9.74 o                         
   1  13   5         29.12         25.92         4.49 o                         
   2  13   5         26.69         26.85         4.57 o                         
   3  13   5         21.05         23.11         4.88 o                         
   4  13   5        141.24        203.33         9.49 o                         
  -4  14   5         32.64         85.35        18.17 o                         
  -3  14   5         29.90         29.66         6.92 o                         
  -2  14   5         85.43        104.86         9.17 o                         
  -1  14   5        100.06        116.32         9.69 o                         
   0  14   5         97.75        126.98         9.41 o                         
   1  14   5         60.67         91.99         9.78 o                         
   2  14   5         10.13         19.48         5.15 o                         
   3  14   5        111.79        179.56        19.46 o                         
 -10   0   6        269.50        274.33        13.69 o                         
  -8   0   6        123.30         92.40         5.98 o                         
  -6   0   6       2643.24       2725.78        39.67 o                         
  -4   0   6        576.08        568.68         8.98 o                         
  -2   0   6       5059.87       5259.72        65.33 o                         
   0   0   6       2138.30       2211.79        30.75 o                         
   2   0   6        158.80        166.03         6.40 o                         
   4   0   6       3825.55       4186.34        64.82 o                         
   6   0   6        172.27        157.57         5.24 o                         
   8   0   6        141.93        164.90        25.95 o                         
 -11   1   6        170.81        182.08         9.24 o                         
 -10   1   6         27.61         13.35         3.26 o                         
  -9   1   6        581.22        616.23        10.34 o                         
  -8   1   6         34.25         16.96         1.65 o                         
  -7   1   6        677.76        696.86         7.99 o                         
  -6   1   6         93.25         89.78         3.15 o                         
  -5   1   6        716.26        777.86         8.30 o                         
  -4   1   6         64.18         39.04         2.13 o                         
  -3   1   6       4419.61       4696.82        43.62 o                         
  -2   1   6        358.62        303.10         4.17 o                         
  -1   1   6        788.82        763.74         9.91 o                         
   0   1   6        877.28        876.34         9.89 o                         
   1   1   6       2965.76       3166.38        32.57 o                         
   2   1   6       1692.53       1814.40        20.59 o                         
   3   1   6       1382.43       1459.55        18.45 o                         
   4   1   6        190.08        177.81         4.23 o                         
   5   1   6        889.30        884.96        11.60 o                         
   6   1   6         42.36         39.14         3.08 o                         
   7   1   6        298.33        317.13         6.34 o                         
   8   1   6          0.71         -7.42         8.76 o                         
   9   1   6         58.02         42.71        11.10 o                         
 -11   2   6          1.24          4.95         3.65 o                         
 -10   2   6        140.91        148.41         5.98 o                         
  -9   2   6         61.28         40.35         3.51 o                         
  -8   2   6        513.68        507.58         6.87 o                         
  -7   2   6         83.80         67.36         3.24 o                         
  -6   2   6        794.77        796.09         9.05 o                         
  -5   2   6        265.67        246.02         4.12 o                         
  -4   2   6       1382.25       1349.71        14.18 o                         
  -3   2   6       2216.50       2379.84        25.09 o                         
  -2   2   6       4326.50       4597.39        44.33 o                         
  -1   2   6         25.80         22.71         1.74 o                         
   0   2   6       1059.50       1104.90        12.16 o                         
   1   2   6       4337.31       4714.44        50.92 o                         
   2   2   6       3778.32       3851.12        44.79 o                         
   3   2   6        297.77        303.27         5.03 o                         
   4   2   6        325.48        343.89         5.52 o                         
   5   2   6          0.42         -1.05         1.05 o                         
   6   2   6         27.05         22.38         2.05 o                         
   7   2   6         30.22         36.33         3.95 o                         
   8   2   6        232.01        225.18        30.13 o                         
   9   2   6          8.79         -8.67         9.58 o                         
 -11   3   6        121.10        159.74         9.57 o                         
 -10   3   6        112.99        108.11         6.79 o                         
  -9   3   6         32.07         19.98         2.59 o                         
  -8   3   6         14.74          6.00         1.75 o                         
  -7   3   6         69.75         63.61         2.78 o                         
  -6   3   6         24.20         15.73         1.46 o                         
  -5   3   6       1266.98       1266.26        12.97 o                         
  -4   3   6        409.70        403.15         5.54 o                         
  -3   3   6        190.66        144.68         3.08 o                         
  -2   3   6        680.02        673.77         7.39 o                         
  -1   3   6       6737.25       6967.45        67.10 o                         
   0   3   6        324.89        373.93         5.57 o                         
   1   3   6       1029.90       1103.51        13.24 o                         
   2   3   6         48.17         47.68         2.76 o                         
   3   3   6        607.61        620.32         7.77 o                         
   4   3   6          4.01          3.04         1.57 o                         
   5   3   6        405.27        420.32         5.74 o                         
   6   3   6        111.37         97.83         3.11 o                         
   7   3   6         18.77         12.00         1.85 o                         
   8   3   6          1.46          0.74         2.21 o                         
   9   3   6        186.91        183.66        21.38 o                         
 -11   4   6          0.01         10.18         4.26 o                         
 -10   4   6        183.85        192.96         8.56 o                         
  -9   4   6          0.52         -2.44         3.27 o                         
  -8   4   6          2.74          0.77         2.30 o                         
  -7   4   6        185.12        176.05         3.98 o                         
  -6   4   6        269.13        277.84         4.75 o                         
  -5   4   6        141.36        122.26         3.15 o                         
  -4   4   6       1220.92       1306.02        14.91 o                         
  -3   4   6        542.51        521.49         7.16 o                         
  -2   4   6        841.05        772.65         8.72 o                         
  -1   4   6        164.29        161.25         3.45 o                         
   0   4   6       2822.13       2944.04        32.40 o                         
   1   4   6          7.06          7.57         1.36 o                         
   2   4   6        463.06        462.16         7.02 o                         
   3   4   6         66.42         59.27         4.02 o                         
   4   4   6        988.40       1010.24        12.69 o                         
   5   4   6          7.27          2.30         1.32 o                         
   6   4   6          3.72         -0.20         1.29 o                         
   7   4   6          1.47         -0.08         2.66 o                         
   8   4   6         67.61         59.58         4.13 o                         
   9   4   6          1.58         -9.78         9.78 o                         
 -11   5   6         16.42         17.97         6.09 o                         
 -10   5   6         12.72         12.36         3.41 o                         
  -9   5   6        182.37        207.38         6.58 o                         
  -8   5   6          1.59         -0.43         2.76 o                         
  -7   5   6         23.26         16.72         1.65 o                         
  -6   5   6        170.54        167.25         3.80 o                         
  -5   5   6        345.97        357.04         6.58 o                         
  -4   5   6        108.20        103.69         3.87 o                         
  -3   5   6       2743.06       2781.40        33.47 o                         
  -2   5   6         29.48         43.87         2.63 o                         
  -1   5   6        134.58        134.47         5.34 o                         
   0   5   6          7.81          5.95         1.58 o                         
   1   5   6       1061.80       1042.79        13.84 o                         
   2   5   6        557.21        505.18         8.04 o                         
   3   5   6       1735.02       1755.77        20.80 o                         
   4   5   6          0.12         -1.91         1.91 o                         
   5   5   6        150.24        121.65         4.61 o                         
   6   5   6         35.33         26.04         2.41 o                         
   7   5   6        128.01        139.70         5.32 o                         
   8   5   6         27.92         11.88         1.73 o                         
   9   5   6         12.81         -2.22         4.63 o                         
 -10   6   6         44.69         84.66         8.96 o                         
  -9   6   6          6.31          5.52         3.29 o                         
  -8   6   6        198.08        201.92         7.03 o                         
  -7   6   6        142.70        120.21         9.01 o                         
  -6   6   6         98.78         65.68         3.46 o                         
  -5   6   6       2018.69       2095.74        24.68 o                         
  -4   6   6        191.93        159.88         4.90 o                         
  -3   6   6          0.31         -0.92         1.58 o                         
  -2   6   6        476.33        467.67         7.58 o                         
  -1   6   6        182.39        173.36         4.16 o                         
   0   6   6        488.52        507.18         8.08 o                         
   1   6   6          1.55         -1.76         1.76 o                         
   2   6   6        556.47        535.38         8.64 o                         
   3   6   6        305.06        297.08         5.92 o                         
   4   6   6        238.06        245.92         5.61 o                         
   5   6   6         67.84         65.61         4.09 o                         
   6   6   6        401.22        418.17         7.85 o                         
   7   6   6          5.58         -1.06         2.31 o                         
   8   6   6         28.68         14.92         2.69 o                         
 -10   7   6         95.14        140.24        10.11 o                         
  -9   7   6         85.27        105.08         6.42 o                         
  -8   7   6         38.12         28.07         4.26 o                         
  -7   7   6        584.53        587.66        12.34 o                         
  -6   7   6        173.95        160.74         6.11 o                         
  -5   7   6         27.41         28.14         3.09 o                         
  -4   7   6        432.31        413.88         7.92 o                         
  -3   7   6         23.33         16.01         2.84 o                         
  -2   7   6        150.72        126.81         3.78 o                         
  -1   7   6        619.08        626.19         8.95 o                         
   0   7   6        213.20        196.64         4.86 o                         
   1   7   6        543.98        544.51         8.93 o                         
   2   7   6          4.13          0.13         2.05 o                         
   3   7   6        541.38        528.60         8.47 o                         
   4   7   6        128.42        124.43         4.44 o                         
   5   7   6         25.36         14.77         2.33 o                         
   6   7   6         34.95         21.87         3.04 o                         
   7   7   6         72.77         63.65         5.74 o                         
   8   7   6          0.02        -13.84        13.84 o                         
  -9   8   6          0.22          7.18         4.41 o                         
  -8   8   6        513.25        522.36        17.03 o                         
  -7   8   6         20.74          9.93         4.22 o                         
  -6   8   6         38.08         21.71         4.10 o                         
  -5   8   6         23.42         11.46         2.97 o                         
  -4   8   6        619.88        651.07        11.94 o                         
  -3   8   6          0.90         -2.15         2.15 o                         
  -2   8   6         36.75         34.45         3.03 o                         
  -1   8   6         10.35          0.04         1.48 o                         
   0   8   6        178.04        165.15         4.71 o                         
   1   8   6         94.57         74.74         4.78 o                         
   2   8   6       1247.84       1259.02        15.89 o                         
   3   8   6        354.75        343.17         6.45 o                         
   4   8   6          6.94          3.13         2.16 o                         
   5   8   6         13.71          9.78         3.30 o                         
   6   8   6        394.29        426.99         8.77 o                         
   7   8   6          4.74         -1.15        12.98 o                         
   8   8   6         58.15         34.48         5.21 o                         
  -9   9   6        138.87        154.17        15.74 o                         
  -8   9   6         68.22         52.16        15.43 o                         
  -7   9   6        199.99        219.96        10.48 o                         
  -6   9   6         11.44         -1.18         3.83 o                         
  -5   9   6         10.80          5.65         3.85 o                         
  -4   9   6         45.19         27.48         3.31 o                         
  -3   9   6        483.61        460.32         8.63 o                         
  -2   9   6         20.32         12.60         1.96 o                         
  -1   9   6        208.62        204.80         4.92 o                         
   0   9   6        156.70        158.22         4.24 o                         
   1   9   6        272.31        254.20         5.51 o                         
   2   9   6          0.01         -2.76         2.76 o                         
   3   9   6         46.26         38.89         3.63 o                         
   4   9   6        315.67        302.27         6.68 o                         
   5   9   6        689.63        770.92        12.43 o                         
   6   9   6          3.45          7.89         3.70 o                         
   7   9   6         53.82         35.71         5.59 o                         
  -8  10   6         36.73         29.77         5.66 o                         
  -7  10   6          0.61          3.58         4.49 o                         
  -6  10   6        736.98        744.07        40.32 o                         
  -5  10   6         68.57         56.63         7.28 o                         
  -4  10   6        216.40        204.38         9.69 o                         
  -3  10   6         28.75         23.15         4.21 o                         
  -2  10   6        377.06        388.69         8.23 o                         
  -1  10   6          0.05         -1.98         1.98 o                         
   0  10   6        296.68        302.71         6.24 o                         
   1  10   6         10.24          1.26         3.31 o                         
   2  10   6        112.71         96.40         6.54 o                         
   3  10   6         21.06         16.07         3.34 o                         
   4  10   6        241.94        301.85         9.01 o                         
   5  10   6        215.65        281.50         8.38 o                         
   6  10   6         74.11         82.35         9.15 o                         
  -7  11   6         71.83        104.15        11.26 o                         
  -6  11   6        119.22        130.30        13.98 o                         
  -5  11   6        303.45        313.82        11.65 o                         
  -4  11   6        163.22        152.25         9.45 o                         
  -3  11   6        717.53        748.41        17.25 o                         
  -2  11   6         50.12         33.06         3.73 o                         
  -1  11   6         43.83         28.97         3.46 o                         
   0  11   6         57.09         48.83         6.32 o                         
   1  11   6        376.82        387.56         9.99 o                         
   2  11   6         15.47          7.58         3.43 o                         
   3  11   6        129.21        137.89         7.51 o                         
   4  11   6          7.33         11.37         3.83 o                         
   5  11   6        102.62        120.93         8.38 o                         
   6  11   6         60.44         97.12        11.29 o                         
  -6  12   6        153.48        175.16        14.40 o                         
  -5  12   6         27.75         43.73         9.28 o                         
  -4  12   6        316.29        307.31        11.79 o                         
  -3  12   6          0.49          5.98         4.33 o                         
  -2  12   6        289.14        244.85         8.08 o                         
  -1  12   6         20.32         10.23         4.26 o                         
   0  12   6        129.84        143.23         8.20 o                         
   1  12   6         48.16         32.41         5.12 o                         
   2  12   6        313.50        333.68        11.34 o                         
   3  12   6          1.29         13.79         4.29 o                         
   4  12   6         49.03         98.71         7.18 o                         
   5  12   6         20.37         16.60         4.79 o                         
  -5  13   6        304.82        340.13        12.75 o                         
  -4  13   6         38.92         36.11         7.24 o                         
  -3  13   6         19.88         17.65         4.80 o                         
  -2  13   6          0.91          0.80         2.96 o                         
  -1  13   6        463.21        492.83        14.30 o                         
   0  13   6         13.02         11.69         4.86 o                         
   1  13   6         44.38         31.34         5.52 o                         
   2  13   6          0.81          8.01         4.26 o                         
   3  13   6        187.07        245.39         9.57 o                         
  -3  14   6         42.83         34.06         5.81 o                         
  -2  14   6         50.66         40.53         5.93 o                         
  -1  14   6          2.88         27.39        11.53 o                         
   0  14   6        109.61        108.93        10.25 o                         
   1  14   6          8.77         18.93         5.26 o                         
   2  14   6         76.37        122.83        19.03 o                         
 -11   0   7        392.03        437.74        40.35 o                         
  -9   0   7        425.85        455.52        12.25 o                         
  -7   0   7       1242.92       1301.79        18.68 o                         
  -5   0   7       4329.90       4379.06        60.25 o                         
  -3   0   7        166.21        115.44         3.86 o                         
  -1   0   7       1649.80       1689.05        24.18 o                         
   1   0   7       2788.35       2697.33        42.06 o                         
   3   0   7        677.25        797.96        17.29 o                         
   5   0   7       1615.74       1706.02        34.98 o                         
   7   0   7        341.75        361.16        13.41 o                         
   9   0   7         61.20         72.37        17.88 o                         
 -11   1   7         23.40         17.87         9.80 o                         
 -10   1   7        205.63        210.80         9.45 o                         
  -9   1   7         92.03         99.93         6.04 o                         
  -8   1   7        548.97        562.37         7.29 o                         
  -7   1   7         14.28          6.12         1.54 o                         
  -6   1   7       1042.45       1032.46        10.76 o                         
  -5   1   7         36.11         18.56         1.66 o                         
  -4   1   7        567.84        586.07         6.68 o                         
  -3   1   7       1014.23       1118.47        12.06 o                         
  -2   1   7       1794.49       1931.88        30.94 o                         
  -1   1   7        291.35        263.39         4.05 o                         
   0   1   7       2277.19       2313.15        24.16 o                         
   1   1   7        152.28        115.38         2.63 o                         
   2   1   7        581.81        567.33         8.31 o                         
   3   1   7        253.52        238.97         5.40 o                         
   4   1   7        898.25        913.90        14.16 o                         
   5   1   7          4.83          3.15         1.56 o                         
   6   1   7        556.05        571.34         9.73 o                         
   7   1   7        109.09        106.21         4.46 o                         
   8   1   7        166.41        206.13        19.88 o                         
   9   1   7          2.78        -10.20        10.39 o                         
 -11   2   7         63.12         40.32         6.72 o                         
 -10   2   7         26.88         19.94         4.35 o                         
  -9   2   7        170.45        176.32         6.09 o                         
  -8   2   7        190.10        202.88         5.29 o                         
  -7   2   7       1505.78       1558.33        16.89 o                         
  -6   2   7         13.78          5.04         1.43 o                         
  -5   2   7        143.95        136.69         3.87 o                         
  -4   2   7          1.85          0.09         1.07 o                         
  -3   2   7       1945.38       1966.73        20.01 o                         
  -2   2   7        215.31        185.71         3.32 o                         
  -1   2   7        461.91        506.40         6.30 o                         
   0   2   7        274.89        282.76         4.81 o                         
   1   2   7       1234.40       1245.42        13.99 o                         
   2   2   7        697.15        719.94         8.78 o                         
   3   2   7       1660.52       1732.23        18.79 o                         
   4   2   7          4.94         -0.35         1.50 o                         
   5   2   7         89.87         96.62         3.90 o                         
   6   2   7          7.71          0.12         2.27 o                         
   7   2   7        431.31        494.61         9.91 o                         
   8   2   7         18.97          1.73         9.58 o                         
   9   2   7        103.26         60.33        12.43 o                         
 -11   3   7          3.63         10.19         5.53 o                         
 -10   3   7        167.41        199.27         7.77 o                         
  -9   3   7         78.47         55.03         4.96 o                         
  -8   3   7          6.66          0.20         2.17 o                         
  -7   3   7        683.56        655.36         8.12 o                         
  -6   3   7       2669.83       2814.44        27.01 o                         
  -5   3   7          1.71          0.08         1.21 o                         
  -4   3   7        559.85        577.24         7.35 o                         
  -3   3   7        659.36        720.56         8.05 o                         
  -2   3   7        297.43        313.09         4.39 o                         
  -1   3   7         75.70         94.81         2.81 o                         
   0   3   7       5018.01       5023.13        50.88 o                         
   1   3   7        463.74        452.03         6.74 o                         
   2   3   7        108.98        108.89         3.56 o                         
   3   3   7          8.20          3.82         1.21 o                         
   4   3   7        552.88        611.85         8.72 o                         
   5   3   7         38.75         27.78         2.97 o                         
   6   3   7         35.60         32.74         3.31 o                         
   7   3   7         27.04         12.57         2.95 o                         
   8   3   7         78.38         62.79         6.49 o                         
   9   3   7          8.72        -10.19        10.19 o                         
 -11   4   7         69.41        137.90        14.65 o                         
 -10   4   7         19.91         13.03         3.57 o                         
  -9   4   7         59.95         44.61         4.25 o                         
  -8   4   7         77.65         44.46         3.86 o                         
  -7   4   7         15.45          4.73         1.42 o                         
  -6   4   7          0.05         -0.72         1.98 o                         
  -5   4   7       1045.38       1050.02        11.85 o                         
  -4   4   7        837.99        804.38         9.49 o                         
  -3   4   7       1156.83       1216.55        12.47 o                         
  -2   4   7        463.09        449.58         5.68 o                         
  -1   4   7       2814.60       2889.10        30.27 o                         
   0   4   7         97.27        103.25         3.73 o                         
   1   4   7         35.10         17.10         1.87 o                         
   2   4   7        191.50        174.64         5.20 o                         
   3   4   7        134.76        139.72         4.51 o                         
   4   4   7         19.86          7.82         1.27 o                         
   5   4   7         66.28         69.14         2.55 o                         
   6   4   7         22.85         13.26         2.04 o                         
   7   4   7        115.36        120.13         4.98 o                         
   8   4   7          3.47         -4.90         4.90 o                         
   9   4   7         41.05          3.11        10.69 o                         
 -10   5   7         34.85         88.28         8.98 o                         
  -9   5   7          0.86         -4.49         4.49 o                         
  -8   5   7        243.00        251.61         5.81 o                         
  -7   5   7        104.84         93.04         6.05 o                         
  -6   5   7         21.32         14.97         1.88 o                         
  -5   5   7        137.14        146.00         4.91 o                         
  -4   5   7       1060.73       1146.30        13.69 o                         
  -3   5   7         31.72         17.52         2.22 o                         
  -2   5   7       1826.32       1797.96        18.58 o                         
  -1   5   7         26.84         25.04         2.35 o                         
   0   5   7         88.02         78.64         3.34 o                         
   1   5   7          0.01         -1.60         1.65 o                         
   2   5   7        556.36        591.25         9.24 o                         
   3   5   7         37.05         20.49         2.04 o                         
   4   5   7         53.61         40.88         3.04 o                         
   5   5   7         53.16         43.81         3.28 o                         
   6   5   7        121.43        125.61         4.49 o                         
   7   5   7          0.04         -1.12         2.79 o                         
   8   5   7        113.30        109.96         6.42 o                         
 -10   6   7          0.54          7.39         6.69 o                         
  -9   6   7        101.83        117.06         8.30 o                         
  -8   6   7         12.78          4.03         4.00 o                         
  -7   6   7         41.57         36.97         4.52 o                         
  -6   6   7        162.45        138.14         4.46 o                         
  -5   6   7       1507.57       1545.86        19.13 o                         
  -4   6   7        478.77        493.73         8.00 o                         
  -3   6   7        313.31        311.85         6.60 o                         
  -2   6   7         34.89         22.05         2.23 o                         
  -1   6   7        615.48        584.38         9.38 o                         
   0   6   7         34.96         19.26         2.00 o                         
   1   6   7        757.69        751.31        11.11 o                         
   2   6   7         70.22         64.08         3.68 o                         
   3   6   7        225.79        200.80         5.21 o                         
   4   6   7          4.97         -1.85         1.85 o                         
   5   6   7        246.78        258.02         5.21 o                         
   6   6   7          7.08         11.17         2.15 o                         
   7   6   7         19.49          7.14         2.54 o                         
 -10   7   7         44.43         87.72        13.50 o                         
  -9   7   7          0.20          1.05         4.35 o                         
  -8   7   7        163.08        173.42         9.60 o                         
  -7   7   7        202.88        194.46         8.99 o                         
  -6   7   7        249.40        238.74         8.02 o                         
  -5   7   7          0.07          0.67         1.80 o                         
  -4   7   7        629.55        637.70        10.52 o                         
  -3   7   7          0.24         -1.83         2.14 o                         
  -2   7   7          4.91         -0.17         2.08 o                         
  -1   7   7         73.63         65.37         3.83 o                         
   0   7   7        297.14        279.25         6.07 o                         
   1   7   7        121.02        117.50         4.51 o                         
   2   7   7        183.50        166.58         5.67 o                         
   3   7   7        316.19        301.81         6.35 o                         
   4   7   7         27.11         14.29         2.15 o                         
   5   7   7        116.22        103.89         5.61 o                         
   6   7   7        342.83        354.20        10.97 o                         
   7   7   7         18.38          7.65         2.99 o                         
   8   7   7         44.87         16.84         4.69 o                         
  -9   8   7        152.43        181.74        13.98 o                         
  -8   8   7          6.64          7.06         4.34 o                         
  -7   8   7        806.90        802.83        23.54 o                         
  -6   8   7        106.67         62.00        10.24 o                         
  -5   8   7         20.52         15.97         4.06 o                         
  -4   8   7         30.38         20.00         3.59 o                         
  -3   8   7        775.22        815.57        13.88 o                         
  -2   8   7          0.02         -0.26         1.41 o                         
  -1   8   7         24.48         13.39         1.76 o                         
   0   8   7         40.69         24.65         3.00 o                         
   1   8   7        298.53        281.72         6.49 o                         
   2   8   7        338.62        305.44         7.78 o                         
   3   8   7        101.84        111.03         5.38 o                         
   4   8   7        354.17        362.05         7.19 o                         
   5   8   7         41.53         25.50         3.65 o                         
   6   8   7          6.01          4.65         3.56 o                         
   7   8   7        110.48        112.59         9.46 o                         
  -9   9   7         87.24        106.68        12.57 o                         
  -8   9   7        216.41        209.15        13.44 o                         
  -7   9   7          7.35          5.49         4.38 o                         
  -6   9   7        370.44        405.17        12.51 o                         
  -5   9   7         12.89          2.56         4.07 o                         
  -4   9   7        297.29        290.76         8.75 o                         
  -3   9   7          2.66         -4.19         4.19 o                         
  -2   9   7        370.71        368.49         9.74 o                         
  -1   9   7        162.05        129.76         4.34 o                         
   0   9   7        359.79        335.45         7.00 o                         
   1   9   7         59.78         35.85         3.54 o                         
   2   9   7        106.67        105.10        11.03 o                         
   3   9   7         61.24         81.24         6.96 o                         
   4   9   7         44.59         71.72         6.10 o                         
   5   9   7          8.64         12.48         3.10 o                         
   6   9   7        123.19        139.34        10.50 o                         
   7   9   7         20.69         15.65         7.64 o                         
  -8  10   7         63.85         39.63         7.64 o                         
  -7  10   7        111.07        124.01        10.78 o                         
  -6  10   7         50.09         43.33         6.28 o                         
  -5  10   7        392.98        458.65        13.47 o                         
  -4  10   7        120.98        130.03         8.96 o                         
  -3  10   7        191.81        181.54         9.37 o                         
  -2  10   7         19.11          9.73         4.05 o                         
  -1  10   7        318.52        324.18         7.68 o                         
   0  10   7        139.29        132.33         6.48 o                         
   1  10   7        190.50        166.86         7.38 o                         
   2  10   7         15.93          7.55         3.27 o                         
   3  10   7        101.22        132.38         7.53 o                         
   4  10   7          3.90          4.62         3.08 o                         
   5  10   7        231.64        273.50         8.66 o                         
   6  10   7          1.67          4.31         5.25 o                         
  -7  11   7         86.83        127.09        12.18 o                         
  -6  11   7         11.85         11.28         4.49 o                         
  -5  11   7          3.15          1.42         4.35 o                         
  -4  11   7        605.12        597.87        21.06 o                         
  -3  11   7         43.98         35.57         4.99 o                         
  -2  11   7        383.01        412.38        12.61 o                         
  -1  11   7          0.64         -2.22         3.06 o                         
   0  11   7        161.61        153.10         7.07 o                         
   1  11   7        183.86        193.63         8.03 o                         
   2  11   7        410.48        446.79        11.23 o                         
   3  11   7        183.88        237.90         9.46 o                         
   4  11   7         73.43         95.34         7.28 o                         
   5  11   7          5.02          8.47         3.62 o                         
  -6  12   7          5.01         18.71         5.73 o                         
  -5  12   7        190.19        209.05        10.77 o                         
  -4  12   7         28.62         29.93         5.08 o                         
  -3  12   7        159.42        150.01         9.73 o                         
  -2  12   7         47.23         37.37         5.69 o                         
  -1  12   7        259.58        275.52         7.90 o                         
   0  12   7         24.72         13.95         3.92 o                         
   1  12   7        189.12        221.28         9.21 o                         
   2  12   7          5.48         10.13         3.83 o                         
   3  12   7        297.44        325.76        11.75 o                         
   4  12   7         58.79        118.64         8.83 o                         
  -5  13   7         46.64        124.09        14.55 o                         
  -4  13   7        151.26        171.12        12.34 o                         
  -3  13   7          8.56         12.00         4.76 o                         
  -2  13   7         51.17         37.50         5.76 o                         
  -1  13   7          1.61         10.15         3.87 o                         
   0  13   7        317.05        369.34        10.96 o                         
   1  13   7         50.00         80.46        12.23 o                         
   2  13   7         73.04         84.61         9.77 o                         
   3  13   7          0.55         18.85         7.34 o                         
  -2  14   7         31.81        104.02        21.05 o                         
  -1  14   7        100.74        125.79        10.03 o                         
 -10   0   8        820.62        878.14        25.04 o                         
  -8   0   8          1.72          3.68         2.61 o                         
  -6   0   8       1256.25       1286.93        18.44 o                         
  -4   0   8         90.83         41.85         4.34 o                         
  -2   0   8        297.64        343.48         7.11 o                         
   0   0   8        701.88        717.40        12.00 o                         
   2   0   8        323.36        307.35         9.60 o                         
   4   0   8        946.40        954.59        20.82 o                         
   6   0   8        477.94        508.65        13.24 o                         
   8   0   8         44.33         55.07         4.33 o                         
 -11   1   8        158.47        211.99        12.64 o                         
 -10   1   8          0.15         13.54         4.70 o                         
  -9   1   8        330.19        365.62         8.77 o                         
  -8   1   8        608.06        589.54         8.44 o                         
  -7   1   8       1544.07       1638.10        16.20 o                         
  -6   1   8        233.85        207.14         4.43 o                         
  -5   1   8        176.73        159.65         3.68 o                         
  -4   1   8         74.61         62.29         2.84 o                         
  -3   1   8        711.16        701.81         8.04 o                         
  -2   1   8         10.22          7.71         1.27 o                         
  -1   1   8        835.11        912.25        11.87 o                         
   0   1   8         20.68         15.61         1.62 o                         
   1   1   8        128.40        141.98         4.38 o                         
   2   1   8         88.99        103.53         3.80 o                         
   3   1   8        915.60        929.07        14.36 o                         
   4   1   8        338.45        322.61         6.73 o                         
   5   1   8        326.56        323.97         6.70 o                         
   6   1   8         15.92         16.41         3.42 o                         
   7   1   8        241.84        285.88        11.26 o                         
   8   1   8         30.18         20.69        10.60 o                         
 -11   2   8          0.53         -0.72         5.70 o                         
 -10   2   8         40.88         22.58         4.09 o                         
  -9   2   8          2.81          1.80         2.74 o                         
  -8   2   8        530.22        562.16         8.55 o                         
  -7   2   8        165.17        157.52         4.22 o                         
  -6   2   8        994.25       1017.10        11.26 o                         
  -5   2   8        283.34        267.42         4.52 o                         
  -4   2   8         91.71         63.05         2.82 o                         
  -3   2   8         56.37         54.28         2.54 o                         
  -2   2   8       1294.11       1359.03        14.40 o                         
  -1   2   8        738.76        715.22         8.42 o                         
   0   2   8        168.34        205.17         3.87 o                         
   1   2   8          0.74          2.01         1.14 o                         
   2   2   8       1085.01       1044.48        14.07 o                         
   3   2   8         70.05         68.81         3.68 o                         
   4   2   8        916.31        932.22        13.47 o                         
   5   2   8         55.24         32.52         3.43 o                         
   6   2   8         36.96         31.19         3.78 o                         
   7   2   8          1.07          2.29         2.57 o                         
   8   2   8        114.90        169.72        21.44 o                         
 -11   3   8        103.72        132.64        18.45 o                         
 -10   3   8          0.17         -3.27         3.41 o                         
  -9   3   8        357.67        373.58         8.20 o                         
  -8   3   8        148.25        134.69         7.54 o                         
  -7   3   8          6.01         -0.26         1.63 o                         
  -6   3   8         39.06         20.72         1.86 o                         
  -5   3   8        869.44        858.22        10.25 o                         
  -4   3   8         73.83         67.31         2.85 o                         
  -3   3   8        381.39        369.75         5.17 o                         
  -2   3   8          4.69          3.54         1.14 o                         
  -1   3   8        315.56        340.76         5.30 o                         
   0   3   8        134.47        146.60         3.54 o                         
   1   3   8        493.81        477.60         6.77 o                         
   2   3   8         35.55         49.70         2.43 o                         
   3   3   8        547.46        562.41         9.35 o                         
   4   3   8          7.74          4.95         1.35 o                         
   5   3   8        299.81        343.40         8.01 o                         
   6   3   8         65.29         34.92         4.16 o                         
   7   3   8         93.05         79.13         7.40 o                         
   8   3   8          4.85          3.41         5.79 o                         
 -10   4   8        181.89        231.33         8.76 o                         
  -9   4   8         15.59          9.42         2.95 o                         
  -8   4   8        586.16        602.25        10.01 o                         
  -7   4   8        312.02        288.77         5.82 o                         
  -6   4   8         69.50         52.30         3.82 o                         
  -5   4   8         46.45         31.37         2.12 o                         
  -4   4   8       1042.93       1060.79        11.28 o                         
  -3   4   8        990.74        954.82        10.34 o                         
  -2   4   8       1056.71       1075.30        11.43 o                         
  -1   4   8          1.68          2.28         1.35 o                         
   0   4   8        300.91        285.92         5.89 o                         
   1   4   8        114.90         99.63         3.61 o                         
   2   4   8        183.86        199.22         4.38 o                         
   3   4   8        245.83        245.88         4.79 o                         
   4   4   8        364.50        367.08         7.14 o                         
   5   4   8         67.39         56.61         3.45 o                         
   6   4   8        210.32        227.17         6.13 o                         
   7   4   8          8.37         -3.80         3.80 o                         
   8   4   8        106.86        115.24         9.40 o                         
 -10   5   8          6.04          7.83         5.34 o                         
  -9   5   8         93.88        111.02         6.73 o                         
  -8   5   8          5.34          1.55         3.89 o                         
  -7   5   8        465.19        478.86        10.06 o                         
  -6   5   8        155.56        136.99         4.36 o                         
  -5   5   8         37.88         22.52         2.27 o                         
  -4   5   8          6.14          1.91         2.07 o                         
  -3   5   8       1145.30       1141.04        12.00 o                         
  -2   5   8         39.74         31.58         2.03 o                         
  -1   5   8        836.72        873.94        12.38 o                         
   0   5   8          0.29          0.62         1.44 o                         
   1   5   8          9.35          3.14         1.49 o                         
   2   5   8         96.33         89.52         5.67 o                         
   3   5   8       1077.51       1114.86        15.91 o                         
   4   5   8         33.93         34.99         2.62 o                         
   5   5   8        170.98        157.81         3.70 o                         
   6   5   8          4.21         -2.49         2.49 o                         
   7   5   8         83.26         77.01         6.20 o                         
   8   5   8          1.11         -5.51         5.51 o                         
 -10   6   8        245.01        292.61        13.19 o                         
  -9   6   8         15.95          9.79         4.71 o                         
  -8   6   8        137.14        112.73        13.69 o                         
  -7   6   8         57.41         43.08         4.69 o                         
  -6   6   8        221.63        216.22         6.97 o                         
  -5   6   8          9.29          6.94         1.95 o                         
  -4   6   8       1002.22       1002.85        13.46 o                         
  -3   6   8        408.89        415.28         7.21 o                         
  -2   6   8          2.71          1.30         1.24 o                         
  -1   6   8        444.03        426.67         8.40 o                         
   0   6   8        587.20        573.99         9.27 o                         
   1   6   8         63.60         39.60         3.47 o                         
   2   6   8         24.54         10.22         2.30 o                         
   3   6   8          8.56          7.06         2.38 o                         
   4   6   8        443.18        466.16         7.81 o                         
   5   6   8          8.41          9.19         2.08 o                         
   6   6   8        307.23        323.91         6.14 o                         
   7   6   8          0.30         -4.30         4.30 o                         
  -9   7   8        243.45        280.41        16.27 o                         
  -8   7   8          0.20          4.25         4.90 o                         
  -7   7   8        341.24        364.39        12.12 o                         
  -6   7   8         22.19         15.50         4.23 o                         
  -5   7   8        836.16        842.47        12.21 o                         
  -4   7   8         71.82         84.02         4.68 o                         
  -3   7   8        188.08        174.42         6.03 o                         
  -2   7   8         37.20         22.23         2.41 o                         
  -1   7   8          3.93         -2.21         2.21 o                         
   0   7   8        187.84        168.94         5.08 o                         
   1   7   8       1024.60       1009.73        14.32 o                         
   2   7   8         16.77         13.10         2.81 o                         
   3   7   8        137.10        129.98         6.02 o                         
   4   7   8        224.60        228.57         6.94 o                         
   5   7   8        283.09        307.46        10.73 o                         
   6   7   8          5.93          3.00         2.28 o                         
   7   7   8         50.53         55.41         6.92 o                         
  -9   8   8         39.53         34.00         6.86 o                         
  -8   8   8        486.24        538.57        15.20 o                         
  -7   8   8         14.41         12.88         4.52 o                         
  -6   8   8        325.31        329.91        11.36 o                         
  -5   8   8          4.41         -0.28         4.32 o                         
  -4   8   8         62.20         39.86         4.73 o                         
  -3   8   8         91.23         91.10         6.36 o                         
  -2   8   8        495.94        509.03         9.53 o                         
  -1   8   8        110.02         82.40         5.08 o                         
   0   8   8          2.85         -2.69         3.12 o                         
   1   8   8          0.01         -3.08         3.63 o                         
   2   8   8        858.16        890.94        17.82 o                         
   3   8   8        129.85        137.24         7.50 o                         
   4   8   8        118.94        138.19         6.29 o                         
   5   8   8          7.58          6.60         3.46 o                         
   6   8   8         68.71         40.21         4.92 o                         
   7   8   8          0.01         -2.60        12.69 o                         
  -8   9   8        199.82        225.91        11.52 o                         
  -7   9   8        123.81        110.18        10.30 o                         
  -6   9   8         73.74         51.49         5.85 o                         
  -5   9   8        189.26        202.45        10.06 o                         
  -4   9   8          9.59          0.62         3.97 o                         
  -3   9   8        141.35        118.73         8.36 o                         
  -2   9   8         15.49          5.27         3.91 o                         
  -1   9   8        277.98        284.70         7.01 o                         
   0   9   8         14.90          8.80         3.47 o                         
   1   9   8        283.90        282.73         9.84 o                         
   2   9   8        837.71        920.48        16.58 o                         
   3   9   8         94.03        117.70         8.86 o                         
   4   9   8          0.04          1.17         2.88 o                         
   5   9   8        212.64        272.15        10.88 o                         
   6   9   8          4.97         14.59         4.73 o                         
  -7  10   8         13.44         12.97         4.91 o                         
  -6  10   8          2.46         -0.05         4.50 o                         
  -5  10   8          0.42         -4.14         4.18 o                         
  -4  10   8        417.08        449.36        13.60 o                         
  -3  10   8          0.50         -0.48         4.08 o                         
  -2  10   8        168.01        144.95         8.90 o                         
  -1  10   8          0.25         -3.81         3.81 o                         
   0  10   8        349.79        382.06         9.57 o                         
   1  10   8         21.80         19.32         4.05 o                         
   2  10   8        754.10        809.17        15.58 o                         
   3  10   8        218.80        243.26         8.12 o                         
   4  10   8          5.18         10.43         3.31 o                         
   5  10   8          0.47          9.67         3.47 o                         
  -7  11   8         26.43         38.11         7.63 o                         
  -6  11   8         38.08         44.50         6.03 o                         
  -5  11   8          8.91          3.56         4.62 o                         
  -4  11   8          2.65          0.54         4.45 o                         
  -3  11   8        311.43        333.40        12.17 o                         
  -2  11   8          2.58          1.77         4.30 o                         
  -1  11   8        347.21        345.67         8.47 o                         
   0  11   8          3.70          9.29         4.40 o                         
   1  11   8        274.90        297.62         9.44 o                         
   2  11   8         51.56         79.59         9.45 o                         
   3  11   8         96.00        141.48         8.49 o                         
   4  11   8          7.73         16.14         3.97 o                         
  -5  12   8          0.07          8.88         4.72 o                         
  -4  12   8         18.40          9.93         4.89 o                         
  -3  12   8         86.49         68.15         8.13 o                         
  -2  12   8        304.36        307.18        14.14 o                         
  -1  12   8         43.70         43.86         5.96 o                         
   0  12   8        254.28        283.96         9.30 o                         
   1  12   8         21.74         25.88         5.48 o                         
   2  12   8        143.17        181.00         9.14 o                         
   3  12   8         16.90         21.56         4.88 o                         
  -4  13   8          0.07          5.58         6.63 o                         
  -3  13   8         21.13         11.41         5.46 o                         
  -2  13   8         55.03         95.73        17.59 o                         
  -1  13   8        166.80        206.56        10.07 o                         
   0  13   8          4.63          2.51         6.20 o                         
   1  13   8        220.49        278.33        11.64 o                         
  -9   0   9          6.29          8.11         5.91 o                         
  -7   0   9        586.47        642.49        13.45 o                         
  -5   0   9        403.87        417.25         8.12 o                         
  -3   0   9       2340.03       2340.56        33.60 o                         
  -1   0   9        266.32        279.41         6.66 o                         
   1   0   9        581.23        591.21        11.75 o                         
   3   0   9        460.68        473.70        13.14 o                         
   5   0   9         24.39         -0.78         3.76 o                         
   7   0   9        278.57        307.00        11.36 o                         
 -10   1   9         59.19         30.31         5.54 o                         
  -9   1   9         42.88         25.43         5.16 o                         
  -8   1   9          2.53          1.33         2.46 o                         
  -7   1   9        220.28        210.50         4.96 o                         
  -6   1   9        524.30        547.19         6.95 o                         
  -5   1   9        359.88        345.27         5.14 o                         
  -4   1   9        222.25        215.85         4.11 o                         
  -3   1   9        263.05        264.07         6.02 o                         
  -2   1   9       1056.74       1111.77        12.99 o                         
  -1   1   9         69.96         51.42         2.85 o                         
   0   1   9        861.80        894.89        10.29 o                         
   1   1   9        178.22        176.03         3.81 o                         
   2   1   9        243.18        259.31         5.32 o                         
   3   1   9        115.73        126.15         5.74 o                         
   4   1   9        174.48        199.74         6.25 o                         
   5   1   9        130.20        149.61         5.67 o                         
   6   1   9        107.27        125.61         6.65 o                         
   7   1   9          0.29          6.80         3.29 o                         
   8   1   9         96.55         77.15        13.14 o                         
 -10   2   9         22.64         23.59         5.03 o                         
  -9   2   9          4.16          3.95         3.44 o                         
  -8   2   9          1.51          2.66         3.12 o                         
  -7   2   9        292.86        290.80         5.86 o                         
  -6   2   9         20.37          9.33         1.29 o                         
  -5   2   9        624.30        664.28         8.61 o                         
  -4   2   9          4.30          0.18         1.20 o                         
  -3   2   9        336.71        343.84         5.42 o                         
  -2   2   9          4.03         -0.24         1.13 o                         
  -1   2   9       1341.02       1418.29        15.11 o                         
   0   2   9        725.14        732.28         9.22 o                         
   1   2   9        239.36        242.73         4.58 o                         
   2   2   9         31.05         19.24         2.14 o                         
   3   2   9        649.59        694.26        11.92 o                         
   4   2   9          2.54          0.87         2.09 o                         
   5   2   9         62.03         61.23         5.14 o                         
   6   2   9          7.09          0.92         3.01 o                         
   7   2   9         20.53         20.35         3.29 o                         
   8   2   9         15.25         -1.15        15.28 o                         
 -10   3   9        194.65        237.86        13.96 o                         
  -9   3   9          6.09          0.40         2.97 o                         
  -8   3   9        102.28         88.14         5.84 o                         
  -7   3   9          1.76         -2.97         2.97 o                         
  -6   3   9         92.36         87.89         3.52 o                         
  -5   3   9          4.34          3.49         1.43 o                         
  -4   3   9       1583.96       1676.23        17.90 o                         
  -3   3   9        129.62        139.81         3.34 o                         
  -2   3   9        128.45        137.00         3.41 o                         
  -1   3   9         64.47         65.54         2.74 o                         
   0   3   9       1909.28       1927.04        22.33 o                         
   1   3   9        976.46        947.22        11.67 o                         
   2   3   9       1213.01       1262.52        14.67 o                         
   3   3   9          6.48          5.22         1.70 o                         
   4   3   9         70.05         64.13         5.65 o                         
   5   3   9         19.96         11.52         3.31 o                         
   6   3   9         62.60         57.80         5.78 o                         
   7   3   9         21.57         14.84         3.53 o                         
   8   3   9         34.34         13.11        10.91 o                         
 -10   4   9         34.09         24.12         5.32 o                         
  -9   4   9        436.35        420.28         8.55 o                         
  -8   4   9        124.00        118.47         5.97 o                         
  -7   4   9          2.66         -2.41         2.41 o                         
  -6   4   9        393.55        376.50         6.30 o                         
  -5   4   9         54.66         56.86         3.53 o                         
  -4   4   9         14.19         10.50         1.77 o                         
  -3   4   9        690.75        736.66         8.58 o                         
  -2   4   9        645.21        668.29         8.30 o                         
  -1   4   9        901.18        953.31        11.56 o                         
   0   4   9        697.85        712.44         9.92 o                         
   1   4   9       1268.03       1324.45        16.23 o                         
   2   4   9       1049.93       1071.42        12.32 o                         
   3   4   9        198.54        202.96         6.78 o                         
   4   4   9         22.72         10.85         1.88 o                         
   5   4   9        181.03        173.79        10.37 o                         
   6   4   9         12.66         -0.09         3.48 o                         
   7   4   9         83.42         79.48         8.19 o                         
 -10   5   9        161.15        166.18        18.30 o                         
  -9   5   9          5.92         -4.14         4.14 o                         
  -8   5   9        325.34        306.35        16.48 o                         
  -7   5   9          1.96         -2.58         3.90 o                         
  -6   5   9        365.30        372.04         7.70 o                         
  -5   5   9         44.60         38.90         3.16 o                         
  -4   5   9         33.03         33.03         2.75 o                         
  -3   5   9         17.28         13.77         1.55 o                         
  -2   5   9       1185.48       1233.58        13.11 o                         
  -1   5   9         20.90         22.74         2.25 o                         
   0   5   9        743.44        808.70        11.96 o                         
   1   5   9          2.57          3.24         4.20 o                         
   2   5   9        274.02        304.59         5.76 o                         
   3   5   9        169.53        155.06         5.44 o                         
   4   5   9        313.26        315.71         6.34 o                         
   5   5   9          3.42          0.10         3.53 o                         
   6   5   9         93.53         74.58         7.34 o                         
   7   5   9          1.83         -9.38         9.38 o                         
  -9   6   9        412.76        479.29        22.43 o                         
  -8   6   9          6.19          1.69         4.21 o                         
  -7   6   9         92.66         86.41         8.29 o                         
  -6   6   9          0.37         -3.08         3.80 o                         
  -5   6   9        619.21        637.29         9.94 o                         
  -4   6   9          4.52         -0.75         2.11 o                         
  -3   6   9         85.11        103.15         4.55 o                         
  -2   6   9        170.18        160.68         3.52 o                         
  -1   6   9        585.61        564.88        10.20 o                         
   0   6   9          3.78          0.83         3.14 o                         
   1   6   9       1021.57       1073.72        15.04 o                         
   2   6   9        230.79        233.42         6.79 o                         
   3   6   9        283.05        273.78         7.38 o                         
   4   6   9          0.90         -2.08         2.08 o                         
   5   6   9        175.50        170.79         5.56 o                         
   6   6   9          7.93          9.48         7.79 o                         
   7   6   9         68.27         47.59         7.46 o                         
  -9   7   9          3.68          4.95         6.53 o                         
  -8   7   9        326.40        356.44        12.83 o                         
  -7   7   9          0.99         -3.46         4.26 o                         
  -6   7   9        152.38        152.09         9.25 o                         
  -5   7   9         77.28         80.01         7.18 o                         
  -4   7   9        804.42        813.87        12.56 o                         
  -3   7   9          9.67         10.73         2.77 o                         
  -2   7   9         42.64         41.00         3.55 o                         
  -1   7   9        152.16        148.73         6.48 o                         
   0   7   9         23.11         15.97         3.54 o                         
   1   7   9        171.95        145.19         6.69 o                         
   2   7   9        864.77        893.32        19.52 o                         
   3   7   9        233.76        250.58         8.55 o                         
   4   7   9         94.74         92.05         5.97 o                         
   5   7   9          0.00          0.66         2.73 o                         
   6   7   9        114.02        110.90         9.74 o                         
  -8   8   9          0.65          2.47         6.16 o                         
  -7   8   9        467.13        505.68        14.55 o                         
  -6   8   9         10.94         10.55         4.53 o                         
  -5   8   9        320.38        299.97        11.27 o                         
  -4   8   9          0.61         -4.27         4.27 o                         
  -3   8   9        157.59        142.61         8.73 o                         
  -2   8   9          6.13          0.27         1.96 o                         
  -1   8   9         81.08         78.23         6.97 o                         
   0   8   9         33.70         12.70         3.71 o                         
   1   8   9        346.75        339.95        10.58 o                         
   2   8   9         52.77         39.17         6.56 o                         
   3   8   9        182.30        211.61         9.89 o                         
   4   8   9          1.43          3.15         2.99 o                         
   5   8   9        196.89        216.60        12.74 o                         
   6   8   9          1.54         -1.25         3.58 o                         
  -8   9   9         33.67         23.08         5.26 o                         
  -7   9   9         44.15         29.81         5.79 o                         
  -6   9   9        212.05        212.28        10.54 o                         
  -5   9   9         92.43         67.23         7.55 o                         
  -4   9   9        174.47        176.97         9.76 o                         
  -3   9   9        101.01         95.95         8.48 o                         
  -2   9   9        123.19        114.08         9.74 o                         
  -1   9   9          4.43         -3.16         3.19 o                         
   0   9   9        270.71        278.56         9.70 o                         
   1   9   9        109.31        110.72         8.08 o                         
   2   9   9        290.32        306.73        11.66 o                         
   3   9   9         16.12         12.41         3.81 o                         
   4   9   9         31.37         27.85         3.61 o                         
   5   9   9         11.91         17.88         5.91 o                         
  -7  10   9          3.94          0.91         5.20 o                         
  -6  10   9         30.86         28.00         5.20 o                         
  -5  10   9         89.09         96.46         9.23 o                         
  -4  10   9          3.38         -1.37         4.38 o                         
  -3  10   9        474.59        423.78        16.97 o                         
  -2  10   9         23.70          8.21         4.39 o                         
  -1  10   9          1.93         -2.21         4.57 o                         
   0  10   9         63.63         52.26         8.24 o                         
   1  10   9        489.78        549.42        14.44 o                         
   3  10   9          0.81         11.47         6.28 o                         
   4  10   9         12.79         13.47         4.81 o                         
  -6  11   9         10.77          7.41         7.28 o                         
  -5  11   9         60.65         54.13        11.06 o                         
  -4  11   9         22.15          8.87         4.85 o                         
  -3  11   9          1.89         -1.06         4.40 o                         
  -2  11   9        331.13        353.67        13.23 o                         
  -1  11   9         22.70         18.49         5.35 o                         
   0  11   9        269.55        311.67         9.31 o                         
   1  11   9          4.33          9.11         4.14 o                         
   3  11   9          8.37          8.75         4.68 o                         
  -4  12   9         10.41         10.69         4.75 o                         
  -3  12   9         30.31         27.16         5.22 o                         
  -2  12   9         76.91         73.03         8.41 o                         
  -1  12   9        256.15        289.29        11.69 o                         
   0  12   9         14.97         15.52         5.42 o                         
   1  12   9         28.31         43.69         8.26 o                         
   2  12   9          2.56          9.77         4.63 o                         
 -10   0  10          2.81         79.01        18.74 o                         
  -8   0  10        331.41        354.09        11.03 o                         
  -6   0  10         64.10         49.18         3.59 o                         
  -4   0  10        504.06        506.19        10.02 o                         
  -2   0  10        864.32        910.29        16.93 o                         
   0   0  10        770.86        732.42        12.94 o                         
   2   0  10        683.75        714.68        17.67 o                         
   4   0  10         12.00          5.90         6.11 o                         
   6   0  10        339.24        384.51        12.95 o                         
 -10   1  10        192.20        239.78        12.93 o                         
  -9   1  10          4.52         20.00         5.74 o                         
  -8   1  10         84.61         44.34         5.57 o                         
  -7   1  10        541.63        545.14         8.49 o                         
  -6   1  10         21.54         10.77         1.44 o                         
  -5   1  10        520.55        541.02         7.55 o                         
  -4   1  10        177.23        167.61         4.06 o                         
  -3   1  10        264.07        275.92         5.11 o                         
  -2   1  10        342.92        327.30         6.72 o                         
  -1   1  10       1068.17       1082.24        12.24 o                         
   0   1  10         69.49         50.03         3.30 o                         
   1   1  10          3.11         -0.02         2.58 o                         
   2   1  10         49.55         45.40         2.41 o                         
   3   1  10        101.78        117.85         5.49 o                         
   4   1  10         67.47         34.16         4.14 o                         
   5   1  10         98.55        124.59         8.34 o                         
   6   1  10         29.49         23.33         4.76 o                         
   7   1  10         53.81         83.22        11.97 o                         
 -10   2  10         75.74        140.67        16.72 o                         
  -9   2  10        217.67        199.65        13.82 o                         
  -8   2  10          1.65         -1.04         3.85 o                         
  -7   2  10         15.57         11.53         2.63 o                         
  -6   2  10       1034.99       1022.25        12.23 o                         
  -5   2  10         20.91         16.65         1.62 o                         
  -4   2  10        159.79        176.18         4.04 o                         
  -3   2  10          0.11         -1.07         1.29 o                         
  -2   2  10        356.18        363.86         5.67 o                         
  -1   2  10         24.12         13.31         1.69 o                         
   0   2  10        472.28        455.38         6.51 o                         
   1   2  10        128.14        111.93         4.39 o                         
   2   2  10         41.75         40.59         2.91 o                         
   3   2  10          5.68          3.50         2.13 o                         
   4   2  10        418.09        465.67         9.81 o                         
   5   2  10         13.75         -0.65         3.38 o                         
   6   2  10         88.74         79.21         7.05 o                         
   7   2  10          1.47         -5.49         5.49 o                         
 -10   3  10         34.40         15.63         5.76 o                         
  -9   3  10        127.48        114.05         8.79 o                         
  -8   3  10          1.84          0.38         4.33 o                         
  -7   3  10        181.86        160.60         5.73 o                         
  -6   3  10        139.67        135.29         4.70 o                         
  -5   3  10         63.31         47.88         2.97 o                         
  -4   3  10        236.93        208.81         4.10 o                         
  -3   3  10        753.38        806.02         9.76 o                         
  -2   3  10         37.45         17.82         1.76 o                         
  -1   3  10        420.51        413.85         6.09 o                         
   0   3  10         14.03         30.81         3.79 o                         
   1   3  10         93.24         99.46         5.54 o                         
   2   3  10          1.96         -1.47         1.84 o                         
   3   3  10        564.99        612.40         8.83 o                         
   4   3  10        115.58         78.80         6.79 o                         
   5   3  10         81.00         56.64         4.90 o                         
   6   3  10          9.70          4.00         4.41 o                         
   7   3  10         25.21         13.55         6.18 o                         
 -10   4  10        103.65        131.74        15.55 o                         
  -9   4  10         32.77         13.15         5.43 o                         
  -8   4  10        512.91        530.46        11.75 o                         
  -7   4  10         12.48          1.62         2.12 o                         
  -6   4  10        103.03         87.93         5.59 o                         
  -5   4  10        207.23        192.72         3.96 o                         
  -4   4  10        245.76        232.09         4.20 o                         
  -3   4  10        118.16        103.32         3.27 o                         
  -2   4  10        785.96        793.65         9.66 o                         
  -1   4  10         57.66         63.01         3.13 o                         
   0   4  10       2168.77       2268.32        26.24 o                         
   1   4  10         63.76         77.51         4.16 o                         
   2   4  10         94.35         92.53         5.58 o                         
   3   4  10          1.27         -1.92         1.92 o                         
   4   4  10        121.41        105.18         4.62 o                         
   5   4  10          9.62          8.80         5.67 o                         
   6   4  10         37.56         21.67         5.16 o                         
   7   4  10         19.07         -2.11         6.44 o                         
  -9   5  10        196.63        189.35        16.53 o                         
  -8   5  10         11.08          2.82         4.56 o                         
  -7   5  10        330.11        348.52        12.00 o                         
  -6   5  10          0.03         -3.92         3.92 o                         
  -5   5  10        262.73        273.18         6.02 o                         
  -4   5  10          1.62         -0.04         1.63 o                         
  -3   5  10         97.22         86.70         4.53 o                         
  -2   5  10         60.16         67.04         3.19 o                         
  -1   5  10       1290.02       1327.27        16.61 o                         
   0   5  10         16.47         16.56         2.25 o                         
   1   5  10        845.83        857.08        11.71 o                         
   2   5  10         51.56         31.66         3.36 o                         
   3   5  10         53.98         44.68         3.70 o                         
   4   5  10          0.90         -0.50         1.89 o                         
   5   5  10        249.99        272.65         7.81 o                         
   6   5  10         29.82         31.14        14.99 o                         
  -9   6  10         71.74        123.91        21.76 o                         
  -8   6  10        383.20        404.03        13.19 o                         
  -7   6  10         29.24         15.63         4.69 o                         
  -6   6  10         92.79         80.86         8.26 o                         
  -5   6  10         47.93         43.23         6.57 o                         
  -4   6  10        724.38        776.57        12.37 o                         
  -3   6  10        111.13        116.28         3.78 o                         
  -2   6  10        781.24        784.09        10.08 o                         
  -1   6  10         86.06         82.61         4.11 o                         
   0   6  10        395.41        378.37         8.31 o                         
   1   6  10         75.28         52.26         7.85 o                         
   2   6  10        213.71        217.97         8.10 o                         
   3   6  10          7.34          0.56         2.80 o                         
   4   6  10         62.28         47.74         3.80 o                         
   5   6  10          4.43          0.52         3.22 o                         
   6   6  10         21.50         -5.03         7.58 o                         
  -8   7  10         58.04         43.52         7.74 o                         
  -7   7  10        294.24        307.51        11.66 o                         
  -6   7  10          0.28          1.76         4.36 o                         
  -5   7  10        398.54        410.82        12.74 o                         
  -4   7  10        172.24        160.77         9.23 o                         
  -3   7  10       1227.95       1255.56        21.15 o                         
  -2   7  10        122.52        141.00         5.35 o                         
  -1   7  10         46.69         31.81         3.87 o                         
   0   7  10         52.74         37.24         4.20 o                         
   1   7  10        409.46        405.32        11.35 o                         
   3   7  10        157.21        152.36         7.52 o                         
   4   7  10         11.64          4.32         4.21 o                         
   5   7  10         86.74         69.60        10.99 o                         
   6   7  10          0.02         10.04         7.67 o                         
  -8   8  10         16.82          8.48         5.74 o                         
  -7   8  10          8.19          9.31         4.72 o                         
  -6   8  10        763.69        846.45        19.24 o                         
  -5   8  10         10.59          8.48         4.55 o                         
  -4   8  10        419.21        425.64        13.18 o                         
  -3   8  10        107.46         95.51         8.54 o                         
  -2   8  10        186.40        201.33         7.29 o                         
  -1   8  10         46.95         26.60         3.96 o                         
   0   8  10        204.48        207.95         9.07 o                         
   1   8  10          3.11         -4.11         4.11 o                         
   2   8  10         29.40         13.93         3.99 o                         
   3   8  10          1.64         -1.25         4.16 o                         
   4   8  10        147.64        155.43        11.82 o                         
   5   8  10          5.30          4.12         4.92 o                         
  -7   9  10         43.58         26.84         6.94 o                         
  -6   9  10          3.51          6.84         4.70 o                         
  -5   9  10        405.19        415.69        13.40 o                         
  -4   9  10         37.03         29.09         5.02 o                         
  -3   9  10        350.08        372.48        15.23 o                         
  -2   9  10          3.74         -3.83         4.45 o                         
  -1   9  10         77.48         69.68         6.36 o                         
   0   9  10         51.57         37.46         4.64 o                         
   1   9  10        111.91        100.73         8.44 o                         
   2   9  10          1.92         -3.94         3.94 o                         
   3   9  10          3.94         -1.35         4.33 o                         
   4   9  10         13.38         10.45         5.14 o                         
  -6  10  10         41.50         28.13         6.04 o                         
  -5  10  10         10.77         12.19         5.62 o                         
  -4  10  10        122.60        125.34         9.87 o                         
  -3  10  10          9.91         13.58         4.70 o                         
  -2  10  10        220.94        232.44        11.94 o                         
  -1  10  10          0.18          0.97         3.91 o                         
   0  10  10         25.18         16.22         4.37 o                         
   1  10  10         91.49         77.58        10.02 o                         
   2  10  10         99.10        101.18         9.66 o                         
   3  10  10          9.42          7.13         8.07 o                         
  -5  11  10        120.12        144.93        11.53 o                         
  -4  11  10         16.76         14.10         5.05 o                         
  -3  11  10          4.26          0.87         4.51 o                         
  -2  11  10         15.12          9.60         5.27 o                         
  -1  11  10        216.08        269.72         9.85 o                         
   0  11  10        140.52        162.39         9.48 o                         
   2  11  10          0.12         -2.67         4.53 o                         
  -3  12  10          3.22          4.55         7.45 o                         
  -2  12  10         17.69         19.98         5.92 o                         
  -1  12  10          3.09         -4.19         5.36 o                         
   0  12  10         17.52         11.55         6.90 o                         
  -9   0  11        142.92         94.53        11.57 o                         
  -7   0  11        853.85        893.19        18.41 o                         
  -5   0  11         20.50         13.35         5.26 o                         
  -3   0  11        671.69        674.34        12.28 o                         
  -1   0  11          3.71         11.47         3.89 o                         
   1   0  11         44.84         34.80         3.60 o                         
   3   0  11        370.26        356.04        12.21 o                         
   5   0  11         31.62         20.45         7.29 o                         
 -10   1  11        324.19        396.72        23.39 o                         
  -9   1  11        187.80        101.13        17.18 o                         
  -8   1  11        112.99         73.39         6.19 o                         
  -7   1  11         44.34         26.31         3.76 o                         
  -6   1  11        436.29        439.66         9.63 o                         
  -5   1  11          0.48         -0.91         2.78 o                         
  -4   1  11        211.75        232.75         4.81 o                         
  -3   1  11          2.56          3.38         1.81 o                         
  -2   1  11          8.42          8.19         2.34 o                         
  -1   1  11        114.41        102.12         4.07 o                         
   0   1  11          2.21          2.05         2.62 o                         
   1   1  11         69.51         62.99         3.64 o                         
   2   1  11        118.22        102.47         3.45 o                         
   3   1  11          0.05         -3.12         3.12 o                         
   4   1  11        108.56        110.88         6.56 o                         
   5   1  11          0.00         -1.76         2.91 o                         
   6   1  11         93.34         83.09         8.75 o                         
  -9   2  11        105.98        173.46        14.56 o                         
  -8   2  11          0.47          4.45         5.46 o                         
  -7   2  11        123.62        110.16         6.69 o                         
  -6   2  11         14.39         11.35         3.38 o                         
  -5   2  11        567.38        556.17         7.91 o                         
  -4   2  11        144.27        128.95         3.90 o                         
  -3   2  11         89.25         81.43         3.55 o                         
  -2   2  11         66.78         50.53         3.82 o                         
  -1   2  11         57.77         57.47         3.86 o                         
   0   2  11        408.77        410.24         6.24 o                         
   1   2  11         39.88         32.42         3.11 o                         
   2   2  11         21.24         13.33         2.24 o                         
   3   2  11        334.36        323.35         8.38 o                         
   4   2  11        152.88        128.86         7.80 o                         
   5   2  11        145.69        153.19         8.58 o                         
   6   2  11          1.74         -1.70         5.95 o                         
  -9   3  11          3.73          9.45         9.37 o                         
  -8   3  11        561.55        584.18        19.95 o                         
  -7   3  11         15.26          3.03         3.46 o                         
  -6   3  11         90.61         72.54         7.05 o                         
  -5   3  11          4.84          1.45         2.96 o                         
  -4   3  11        116.24         99.84         3.51 o                         
  -3   3  11         94.55         86.19         3.58 o                         
  -2   3  11        623.83        657.93         8.57 o                         
  -1   3  11        230.66        219.56         5.79 o                         
   0   3  11          3.98          3.69         1.41 o                         
   1   3  11         21.20         10.61         1.95 o                         
   2   3  11        814.65        850.34        12.93 o                         
   3   3  11         42.45         25.07         3.84 o                         
   4   3  11        187.32        171.55         8.44 o                         
   5   3  11          0.62         -2.77         5.74 o                         
   6   3  11         32.67         17.92         6.81 o                         
  -9   4  11        142.67        154.36        14.35 o                         
  -8   4  11          4.11         -3.03         3.03 o                         
  -7   4  11        253.93        245.71         9.54 o                         
  -6   4  11         50.27         30.55         3.40 o                         
  -5   4  11        179.42        170.58         5.05 o                         
  -4   4  11         59.73         42.50         3.58 o                         
  -3   4  11         35.67         33.60         2.50 o                         
  -2   4  11        133.32        110.68         4.72 o                         
  -1   4  11        379.64        361.97         7.12 o                         
   0   4  11        172.15        150.65         4.81 o                         
   1   4  11        295.89        300.60         6.84 o                         
   2   4  11        170.67        148.38         5.68 o                         
   3   4  11        226.34        212.39         7.09 o                         
   4   4  11          0.12         -1.95         5.53 o                         
   5   4  11         95.48         63.22         7.73 o                         
   6   4  11          0.51         -8.90         9.48 o                         
  -9   5  11         17.73          7.24         5.57 o                         
  -8   5  11        118.18         97.96         9.33 o                         
  -7   5  11          0.16         -4.09         4.85 o                         
  -6   5  11        149.11        149.63         9.29 o                         
  -5   5  11         17.66         10.16         4.16 o                         
  -4   5  11        707.21        684.59        11.61 o                         
  -3   5  11          5.94          4.93         3.18 o                         
  -2   5  11          7.15          2.70         3.37 o                         
  -1   5  11         17.64         10.97         2.85 o                         
   0   5  11       1178.57       1176.61        17.49 o                         
   1   5  11         59.04         50.30         5.74 o                         
   2   5  11        222.99        215.03         7.75 o                         
   3   5  11         30.99         21.39         2.44 o                         
   4   5  11         87.63        104.01         5.01 o                         
   5   5  11          3.69         12.28         6.98 o                         
   6   5  11         93.69         56.41         9.55 o                         
  -8   6  11        114.22        121.10        10.98 o                         
  -7   6  11        148.00        163.97         9.89 o                         
  -6   6  11         24.32          8.75         4.66 o                         
  -5   6  11        175.00        164.30         9.93 o                         
  -4   6  11         30.67         34.23         4.79 o                         
  -3   6  11        630.34        640.30        10.17 o                         
  -2   6  11          4.61          1.51         3.37 o                         
  -1   6  11        187.09        174.67         6.77 o                         
   0   6  11         79.35         58.65         4.56 o                         
   1   6  11        441.30        430.17         9.97 o                         
   2   6  11         31.62         21.27         3.18 o                         
   3   6  11        145.00        168.31         8.09 o                         
   4   6  11          4.25          5.76         3.01 o                         
   5   6  11         52.15         25.52        10.81 o                         
  -8   7  11         20.25         30.28        10.96 o                         
  -7   7  11         42.15         26.46         5.86 o                         
  -6   7  11        213.36        236.83        15.48 o                         
  -5   7  11          0.91          1.86         4.51 o                         
  -4   7  11        585.68        609.57        15.63 o                         
  -3   7  11          0.16          3.37         4.20 o                         
  -2   7  11        450.38        441.69        12.22 o                         
  -1   7  11         67.51         63.32         6.27 o                         
   0   7  11         41.23         22.71         4.24 o                         
   1   7  11         89.22         63.34         6.25 o                         
   2   7  11        127.16        120.45         8.11 o                         
   3   7  11          1.14         -1.05         6.12 o                         
   4   7  11        153.17        153.01        12.73 o                         
   5   7  11          3.70         12.25         7.73 o                         
  -7   8  11          0.97          0.40         5.74 o                         
  -6   8  11          0.93          5.03         4.56 o                         
  -5   8  11        694.27        730.41        26.50 o                         
  -4   8  11          3.48          6.07         4.52 o                         
  -3   8  11        280.72        256.22        11.14 o                         
  -2   8  11         61.44         38.97         4.62 o                         
  -1   8  11        106.79         92.74         8.01 o                         
   0   8  11         41.65         14.78         4.24 o                         
   1   8  11        189.03        190.53        10.16 o                         
   2   8  11          7.44         -0.48         5.91 o                         
   3   8  11         38.21         19.54         6.02 o                         
   4   8  11          2.73          9.07         6.08 o                         
  -6   9  11         67.97         35.19         6.31 o                         
  -5   9  11          1.22          2.92         4.95 o                         
  -4   9  11        131.06        160.97        15.10 o                         
  -3   9  11        186.00        202.10        10.62 o                         
  -2   9  11        175.18        199.22         7.24 o                         
  -1   9  11          0.49         -3.60         3.60 o                         
   0   9  11        107.11         91.40         7.87 o                         
   1   9  11         22.39         11.50         4.42 o                         
   2   9  11        120.24        121.83        13.35 o                         
   3   9  11          3.23         18.10         6.93 o                         
  -5  10  11          0.74          2.52         6.62 o                         
  -4  10  11          6.87          7.85         5.60 o                         
  -3  10  11        151.16        179.15        12.67 o                         
  -2  10  11         22.14         20.03         5.54 o                         
  -1  10  11         45.20         32.39         5.67 o                         
   0  10  11         12.42          6.51         4.39 o                         
   1  10  11        104.86        100.35        10.41 o                         
   2  10  11          0.02         23.36        10.09 o                         
  -3  11  11         14.41         11.75         5.12 o                         
  -2  11  11          9.36         -4.06         5.20 o                         
  -1  11  11         46.63         34.29         6.38 o                         
   0  11  11        197.92        235.34        10.92 o                         
  -8   0  12        145.30        178.63        14.99 o                         
  -6   0  12        474.93        507.17        15.08 o                         
  -4   0  12         28.83         18.90         6.78 o                         
  -2   0  12       1396.80       1562.92        32.28 o                         
   0   0  12        129.75        118.33         5.93 o                         
   2   0  12        112.39         84.84         7.69 o                         
   4   0  12         41.39         48.63         9.19 o                         
   6   0  12         10.20          0.00        14.42 o                         
  -9   1  12         75.89        138.19        14.11 o                         
  -8   1  12         99.92         45.22         5.91 o                         
  -7   1  12        105.08         80.26         6.44 o                         
  -6   1  12          6.37          4.92         2.92 o                         
  -5   1  12        310.78        327.32         7.33 o                         
  -4   1  12         38.72         19.47         3.10 o                         
  -3   1  12        114.19        126.08         6.02 o                         
  -2   1  12        194.59        202.33        10.60 o                         
  -1   1  12       1681.95       1861.67        20.27 o                         
   0   1  12         88.34         89.98         4.62 o                         
   1   1  12        299.57        293.24         5.93 o                         
   2   1  12          6.71         -0.78         3.05 o                         
   3   1  12        105.48         82.60         6.35 o                         
   4   1  12          4.51          0.30         5.14 o                         
   5   1  12         18.65         21.09        10.09 o                         
  -9   2  12         19.81         15.86         8.65 o                         
  -8   2  12        111.42         67.78         7.31 o                         
  -7   2  12         16.76          2.64         4.26 o                         
  -6   2  12         51.11         38.18         5.24 o                         
  -5   2  12        163.85        159.43         7.58 o                         
  -4   2  12        402.07        421.88         8.05 o                         
  -3   2  12         46.71         39.84         3.17 o                         
  -2   2  12        475.05        535.82        11.07 o                         
  -1   2  12        464.75        442.78        10.69 o                         
   0   2  12        274.64        297.70         6.35 o                         
   1   2  12         80.04         54.89         5.05 o                         
   2   2  12        335.56        342.10         7.42 o                         
   3   2  12         15.05          3.87         3.64 o                         
   4   2  12         26.45         14.51         4.16 o                         
   5   2  12          1.99          6.27         5.30 o                         
  -9   3  12         15.67          8.36         8.65 o                         
  -8   3  12          1.93         -5.81         5.81 o                         
  -7   3  12        298.29        292.33        12.12 o                         
  -6   3  12         79.53         49.09         5.26 o                         
  -5   3  12         27.95         38.27         7.14 o                         
  -4   3  12         27.78         17.13         2.76 o                         
  -3   3  12        352.33        367.29         7.32 o                         
  -2   3  12          1.12         -2.09         2.09 o                         
  -1   3  12        214.05        198.39         6.26 o                         
   0   3  12         34.81         62.86        17.59 o                         
   1   3  12        167.46        140.17         7.35 o                         
   2   3  12         37.39         32.67         4.35 o                         
   3   3  12        191.71        239.54        11.98 o                         
   4   3  12          4.57         -2.95         5.00 o                         
   5   3  12         98.38        115.50        15.09 o                         
  -8   4  12        102.60         67.74         8.74 o                         
  -7   4  12          8.37          2.29         5.74 o                         
  -6   4  12        209.52        213.21        11.92 o                         
  -5   4  12         29.99         16.85         2.84 o                         
  -4   4  12         39.76         41.13         4.45 o                         
  -3   4  12        120.31        105.96         5.22 o                         
  -2   4  12         81.08         80.94         5.12 o                         
  -1   4  12          0.17         -0.56         3.20 o                         
   0   4  12        763.75        807.24        13.76 o                         
   1   4  12          2.11          0.69         2.40 o                         
   2   4  12        208.23        215.70         9.03 o                         
   3   4  12         18.20         10.45         2.29 o                         
   4   4  12        163.11        197.60        12.51 o                         
   5   4  12          6.65          0.17         7.28 o                         
  -8   5  12         23.15         13.81         6.77 o                         
  -7   5  12         58.99         43.59         6.28 o                         
  -6   5  12         13.31          1.28         4.56 o                         
  -5   5  12        329.53        328.37         7.20 o                         
  -4   5  12         31.20         12.98         3.50 o                         
  -3   5  12         41.93         36.18         3.67 o                         
  -2   5  12         44.25         17.27         3.08 o                         
  -1   5  12         10.34          0.93         3.70 o                         
   0   5  12         38.68         25.77         3.27 o                         
   1   5  12        558.81        566.69        11.11 o                         
   2   5  12         32.66         29.07         3.55 o                         
   3   5  12         28.07         21.57         3.48 o                         
   4   5  12          0.07         -0.19         7.30 o                         
   5   5  12        133.27        115.44        17.50 o                         
  -8   6  12         57.61         38.90         6.59 o                         
  -7   6  12          2.20          3.28         6.78 o                         
  -6   6  12        116.05         96.57        10.55 o                         
  -5   6  12          1.63         -5.22         5.22 o                         
  -4   6  12        101.05         59.38         6.29 o                         
  -3   6  12          4.55         -0.21         4.57 o                         
  -2   6  12        135.27        131.45         6.68 o                         
  -1   6  12         99.50         81.31         6.89 o                         
   0   6  12        195.44        186.81         7.48 o                         
   1   6  12         21.59         17.24         3.60 o                         
   2   6  12         53.27         37.00         4.01 o                         
   3   6  12          6.38          2.27         4.04 o                         
   4   6  12        122.00         76.57        10.04 o                         
  -7   7  12         73.10        126.20        16.72 o                         
  -6   7  12         36.28         32.98         6.08 o                         
  -5   7  12        108.21        101.85        11.15 o                         
  -4   7  12         14.32          4.00         4.66 o                         
  -3   7  12        194.42        191.80         8.41 o                         
  -2   7  12          1.22         -1.95         3.31 o                         
  -1   7  12        245.99        243.73         8.69 o                         
   0   7  12         32.73         21.86         4.32 o                         
   1   7  12         11.53          8.81         3.80 o                         
   2   7  12          1.51          9.16         5.01 o                         
   3   7  12         40.09         29.43         5.45 o                         
  -6   8  12         42.82         26.41         6.16 o                         
  -5   8  12         61.10         41.63         6.13 o                         
  -4   8  12        299.53        337.18        13.40 o                         
  -3   8  12         11.87          0.52         5.37 o                         
  -2   8  12         39.14         16.73         3.95 o                         
  -1   8  12         16.86         10.96         6.93 o                         
   0   8  12        159.02        196.50         9.70 o                         
   1   8  12         60.37         35.56         5.73 o                         
   2   8  12         13.02          1.70         6.11 o                         
   3   8  12          3.44         17.71         7.69 o                         
  -5   9  12         17.53         11.47         5.15 o                         
  -4   9  12         28.18         15.11         6.53 o                         
  -3   9  12        171.97        163.42        11.79 o                         
  -2   9  12         40.37          8.45         7.00 o                         
  -1   9  12         71.78         42.20         5.58 o                         
   0   9  12          3.45         -2.13         8.47 o                         
   1   9  12        110.37         89.65        12.51 o                         
   2   9  12         17.22         17.42         7.31 o                         
  -3  10  12          1.08         10.96         9.52 o                         
  -2  10  12         87.43         58.84         8.31 o                         
  -1  10  12         14.66          0.37         6.98 o                         
   0  10  12        142.30        123.74        10.22 o                         
  -7   0  13        264.60        250.65        15.87 o                         
  -5   0  13        262.26        318.81        43.25 o                         
  -3   0  13        419.42        428.15        21.06 o                         
  -1   0  13       1104.41       1202.85        26.22 o                         
   1   0  13        105.05        108.67         7.35 o                         
   3   0  13        141.94        114.18        19.32 o                         
  -8   1  13        103.96         55.88         7.43 o                         
  -7   1  13        130.06         94.62         9.89 o                         
  -6   1  13        257.71        259.17        12.86 o                         
  -5   1  13         53.43        100.34        13.26 o                         
  -4   1  13        252.86        241.73         8.38 o                         
  -3   1  13         80.00        102.26        10.24 o                         
  -2   1  13       1297.97       1486.20        27.92 o                         
  -1   1  13          8.07         11.33         3.18 o                         
   0   1  13         50.31         37.12         4.96 o                         
   1   1  13         12.75          4.36         3.12 o                         
   2   1  13        200.43        217.45        14.77 o                         
   3   1  13          2.02         -4.88         4.88 o                         
   4   1  13         17.26          0.66         5.54 o                         
  -7   2  13         41.24         27.30         5.05 o                         
  -6   2  13         99.74         82.80        12.19 o                         
  -5   2  13        135.98        164.25        15.58 o                         
  -4   2  13         37.92         72.09        14.13 o                         
  -3   2  13        925.99        982.88        14.48 o                         
  -2   2  13        218.80        238.52         9.44 o                         
  -1   2  13        108.12        102.46         6.62 o                         
   0   2  13         29.86         53.63        10.67 o                         
   1   2  13        186.95        196.53         8.37 o                         
   2   2  13         12.60         -0.73         4.97 o                         
   3   2  13         76.57         57.19         6.91 o                         
   4   2  13          4.16         -2.75         5.46 o                         
  -8   3  13         97.26         60.26         8.97 o                         
  -7   3  13          0.01         -6.03         6.03 o                         
  -6   3  13        119.99        122.03         8.98 o                         
  -5   3  13        255.11        245.54        12.16 o                         
  -4   3  13        167.61        164.40         9.46 o                         
  -3   3  13          0.72         -1.89         2.29 o                         
  -2   3  13        202.63        201.06         6.74 o                         
  -1   3  13         11.39          9.86         3.23 o                         
   0   3  13        203.02        215.85         8.65 o                         
   1   3  13          8.78         -0.58         3.10 o                         
   2   3  13         75.12         64.03         7.32 o                         
   3   3  13          0.25         -2.60         6.26 o                         
   4   3  13        153.32        177.85        15.44 o                         
  -8   4  13          1.74         -6.23         6.23 o                         
  -7   4  13        123.06         93.17         9.35 o                         
  -6   4  13         13.61         -0.71         4.25 o                         
  -5   4  13        268.70        266.27         8.56 o                         
  -4   4  13         47.38         22.35         4.20 o                         
  -3   4  13         29.59         17.59         3.31 o                         
  -2   4  13         13.68          8.15         3.22 o                         
  -1   4  13         39.21         25.86         3.41 o                         
   0   4  13         32.69         76.70        18.74 o                         
   1   4  13         81.99         65.31         6.05 o                         
   2   4  13          0.02         -3.05         4.37 o                         
   3   4  13        149.32        166.15        15.39 o                         
   4   4  13         35.13          6.61         8.80 o                         
  -7   5  13          0.00         -5.22         5.22 o                         
  -6   5  13         11.82         -0.56         5.33 o                         
  -5   5  13         31.94         14.26         2.82 o                         
  -4   5  13        342.34        351.47         9.19 o                         
  -3   5  13         32.31         14.01         4.19 o                         
  -2   5  13          1.63         -3.71         3.71 o                         
  -1   5  13         58.54         33.49         3.63 o                         
   0   5  13         15.75         13.46         8.94 o                         
   1   5  13          4.06          1.24         2.90 o                         
   2   5  13        224.14        228.61        11.79 o                         
   3   5  13          0.71         19.09         9.66 o                         
  -7   6  13        168.83        167.13        12.56 o                         
  -6   6  13          6.73         -0.99         5.55 o                         
  -5   6  13         46.94         33.16         6.08 o                         
  -4   6  13          6.67         -1.50         3.77 o                         
  -3   6  13         58.23         35.10         4.50 o                         
  -2   6  13          2.50         -1.29         3.74 o                         
  -1   6  13         99.39         85.58         6.45 o                         
   0   6  13         10.72          0.40         3.32 o                         
   1   6  13         21.80         13.51         4.27 o                         
   2   6  13          3.17          4.36         6.24 o                         
   3   6  13         40.61         41.81        10.96 o                         
  -6   7  13         89.27         71.40        10.78 o                         
  -5   7  13         56.61         38.41         7.42 o                         
  -4   7  13         96.62         99.58        11.25 o                         
  -3   7  13         15.19          2.48         6.90 o                         
  -2   7  13        107.03         72.99         7.60 o                         
  -1   7  13          2.76         -0.74         3.68 o                         
   0   7  13         48.54         28.64         4.03 o                         
   1   7  13          1.50          4.61         9.52 o                         
   2   7  13          0.84          7.80        15.71 o                         
  -5   8  13         80.69         67.79        10.54 o                         
  -4   8  13          4.29          2.28         5.43 o                         
  -3   8  13        247.15        265.07        13.58 o                         
  -2   8  13          0.64         -4.66         5.36 o                         
  -1   8  13         56.07         44.59         6.10 o                         
   0   8  13         18.26         11.30         6.08 o                         
   1   8  13         17.99         13.71         7.06 o                         
  -3   9  13         16.18         10.52         7.10 o                         
  -2   9  13         85.19         54.81         8.52 o                         
  -1   9  13         70.62         40.49         6.18 o                         
  -6   0  14        682.36        727.30        25.04 o                         
  -4   0  14        217.64        352.62        20.47 o                         
  -2   0  14         68.23        107.55        19.03 o                         
   0   0  14         93.48        111.13         9.54 o                         
   2   0  14         78.84         41.52        10.96 o                         
  -7   1  14        275.75        311.08        24.33 o                         
  -6   1  14         17.37         20.04         6.02 o                         
  -5   1  14        169.17        269.92        28.69 o                         
  -4   1  14         52.91        115.91        17.01 o                         
  -3   1  14        122.37         99.23         7.55 o                         
  -2   1  14         28.88         21.24         5.97 o                         
  -1   1  14         67.17         75.94         7.50 o                         
   0   1  14          0.12          0.27         3.37 o                         
   1   1  14        121.11        128.31         7.45 o                         
   2   1  14          0.01         -2.88         8.51 o                         
   3   1  14        127.33        106.20        12.71 o                         
  -7   2  14         20.06         -4.59         7.85 o                         
  -6   2  14        117.20         99.00        15.16 o                         
  -5   2  14         85.68        135.55        14.39 o                         
  -4   2  14         89.05        114.63        11.60 o                         
  -3   2  14        178.79        165.18        10.10 o                         
  -2   2  14        184.07        190.81         7.88 o                         
  -1   2  14          0.53          7.28         3.52 o                         
   0   2  14         41.04         19.27         4.06 o                         
   1   2  14          3.41         -1.45         3.89 o                         
   2   2  14         63.13         32.93         6.86 o                         
   3   2  14          9.03         -1.25         5.46 o                         
  -7   3  14         79.95        108.13        17.30 o                         
  -6   3  14          6.72         -2.30         5.39 o                         
  -5   3  14        316.01        337.74        10.16 o                         
  -3   3  14          2.01          1.31         3.70 o                         
  -2   3  14         40.78         59.40        11.25 o                         
  -1   3  14         63.35        110.81        15.43 o                         
   0   3  14         20.02          2.88         3.91 o                         
   1   3  14         78.85         53.36         6.99 o                         
   2   3  14          0.11         -2.33         6.44 o                         
   3   3  14         18.50         -0.64         6.87 o                         
  -6   4  14        115.64        107.13         8.87 o                         
  -5   4  14         19.07         12.29         4.25 o                         
  -4   4  14         32.00         19.68         4.47 o                         
  -3   4  14        116.46        108.61         8.87 o                         
  -2   4  14          9.57         64.88        11.53 o                         
  -1   4  14         24.67         76.41        18.17 o                         
   0   4  14         42.91         64.01        11.53 o                         
   1   4  14         36.08         19.17         6.34 o                         
   2   4  14        127.47         87.11        10.67 o                         
  -6   5  14          9.78          1.59         5.77 o                         
  -5   5  14         19.14          7.69         4.81 o                         
  -4   5  14         90.28         72.29         8.16 o                         
  -3   5  14        142.09        136.26         9.33 o                         
  -2   5  14         12.82         -3.04         4.89 o                         
  -1   5  14          2.05         -5.01         5.01 o                         
   0   5  14          0.01         -2.04         4.67 o                         
   1   5  14        119.73         81.36        12.70 o                         
   2   5  14          7.54          3.91         7.03 o                         
  -5   6  14         89.59         59.75         6.94 o                         
  -4   6  14         47.53         37.81         6.20 o                         
  -3   6  14          6.11         -2.35         5.16 o                         
  -2   6  14          2.61         -5.11         5.11 o                         
  -1   6  14          4.66         -0.09         4.98 o                         
   0   6  14        159.70        163.03         9.82 o                         
   1   6  14         30.24         16.89         8.12 o                         
  -4   7  14         79.60         55.12         8.65 o                         
  -3   7  14         46.51         31.07         6.23 o                         
  -2   7  14         24.13          7.14         5.83 o                         
  -1   7  14        156.62        165.87        18.44 o                         
   0   7  14          9.95         13.55        10.38 o                         
  -5   0  15        218.89        337.62        23.93 o                         
  -3   0  15         75.96         56.68         7.20 o                         
  -1   0  15         78.63         66.50        13.70 o                         
   1   0  15        184.49        186.13        25.81 o                         
  -6   1  15        133.02         87.69        13.98 o                         
  -4   1  15         22.16         72.66        18.45 o                         
  -3   1  15         54.05        126.93        18.17 o                         
  -2   1  15        275.97        290.76        13.02 o                         
  -1   1  15          2.86         -0.54         3.95 o                         
   0   1  15         82.78         59.96         9.24 o                         
   1   1  15          0.07         -2.30         6.73 o                         
  -6   2  15          0.06          4.47         6.77 o                         
  -5   2  15          2.11         -3.09         6.78 o                         
  -4   2  15          0.23         13.84         9.23 o                         
  -3   2  15        176.53        215.44        24.10 o                         
  -2   2  15         24.94         84.20        18.45 o                         
  -1   2  15        166.25        162.93        11.67 o                         
   0   2  15         15.56          1.79         6.22 o                         
   1   2  15         38.25         19.45         6.45 o                         
  -5   3  15         11.03          0.99         7.12 o                         
  -4   3  15         46.91         43.16         6.65 o                         
  -3   3  15          0.51         -1.88         4.95 o                         
  -2   3  15        141.96        145.35        10.41 o                         
  -1   3  15         10.44         -0.45         5.96 o                         
   0   3  15        116.30         87.45        10.80 o                         
   1   3  15         11.24         -8.09         8.09 o                         
  -5   4  15         11.72          4.22         6.65 o                         
  -4   4  15         14.33          5.06         4.67 o                         
  -3   4  15        251.75        260.66        11.52 o                         
  -2   4  15          3.77         -3.90         3.90 o                         
  -1   4  15         25.72         17.27         5.33 o                         
   0   4  15         12.48         -1.44        10.38 o                         
  -4   5  15        108.31         71.73         9.87 o                         
  -3   5  15          7.29          0.60         5.52 o                         
  -2   5  15        123.70        128.77        10.29 o                         
  -3   1  16         92.90         55.27         9.79 o                         
  -2   1  16          7.46         -7.94         7.94 o                         
                                                                                
